# Supplementary material for: Comparative transcriptome analysis of Sogatella furcifera (Horváth) exposed to different insecticides
Source: Sci Rep. 2018 Jun 8;8:8773. doi: 10.1038/s41598-018-27062-4 (PMC5993722; doi:10.1038/s41598-018-27062-4)
Supplement: Supplementary file 3 — Supplementary Table S4 [file 41598_2018_27062_MOESM3_ESM.xls]

Table S4 The differentially expressed genes between triazophos-treated and control
GeneID	geneLength	Means-CK	Means-Triazophos	log2Ratio(Triazophos/CK)	Up-Down-Regulation(Triazophos/CK)	Probability	KEGG Orthology	GO Component	GO Function	GO Process	Blast nr
Unigene25416	287	0.01	1.916	7.581953751	Up	0.798007348	-	-	-	-	-
CL1149.Contig2	1423	0.01	1.752	7.452858965	Up	0.7546185	-	-	-	-	-
CL814.Contig2	829	0.01	1.742	7.444600814	Up	0.753139432	-	-	-	-	-
CL423.Contig2	639	0.01	1.74	7.442943496	Up	0.753139432	-	-	-	-	-
CL2616.Contig1	1342	0.01	1.634	7.352264173	Up	0.716305147	-	-	-	-	-
CL2368.Contig2	825	0.01	1.6	7.321928095	Up	0.701402634	-	-	-	-	-
Unigene22989	244	0.01	1.404	7.133399125	Up	0.792540564	-	-	-	-	gi|733604596|dbj|BAQ02365.1|/2.42755e-12/sugar transporter [Nilaparvata lugens]
CL2898.Contig2	252	0.01	1.212	6.921245889	Up	0.799422319	K01900|1|4e-18|91.7|tca:659315|succinyl-CoA synthetase beta subunit [EC:6.2.1.4 6.2.1.5]	-	-	-	gi|952511737|gb|KRT78584.1|/1.9107e-17/hypothetical protein AMK59_8116 [Oryctes borbonicus]
CL400.Contig8	754	0.01	1.106	6.789207575	Up	0.754742135	K13091|1|1e-26|121|cfo:105250978|RNA-binding protein 39	-	-	-	gi|939259523|ref|XP_014249587.1|/1.0301e-27/PREDICTED: RNA-binding protein 39 [Cimex lectularius]
CL2529.Contig2	881	0.01	1.082	6.757556689	Up	0.736967308	K13649|1|1e-10|68.9|bfo:BRAFLDRAFT_123559|folate receptor	-	-	-	gi|123530|sp|P04929.1|HRPX_PLALO/2.1695e-12/RecName: Full=Histidine-rich glycoprotein; Flags: Precursor [Plasmodium lophurae]
CL2984.Contig1	2132	0.01	1.06	6.727920455	Up	0.721700056	-	-	-	-	-
CL188.Contig1	590	0.01	1.058	6.725195817	Up	0.721700056	K10523|1|1e-12|74.7|tca:655033|speckle-type POZ protein	-	-	-	gi|642913324|ref|XP_008195263.1|/6.83906e-13/PREDICTED: speckle-type POZ protein B isoform X2 [Tribolium castaneum]
CL2175.Contig2	354	0.01	1.036	6.694880193	Up	0.78505699	-	-	-	-	-
CL2830.Contig3	580	0.01	0.984	6.62058641	Up	0.72499772	-	-	-	-	-
Unigene14236	201	0.01	0.942	6.557655155	Up	0.700535575	-	-	-	-	-
Unigene32207	257	0.01	0.934	6.545350645	Up	0.736893555	-	-	-	-	-
Unigene19663	278	0.01	0.924	6.529820947	Up	0.723294446	-	-	-	-	-
CL3014.Contig2	1380	0.01	0.906	6.501439145	Up	0.718786172	K12876|1|5e-68|260|dan:Dana_GF11955|RNA-binding protein 8A	GO:0005737//cytoplasm;GO:0005634//nucleus	GO:0003723//RNA binding;GO:0000166//nucleotide binding	GO:0006396//RNA processing	gi|506968917|gb|AGM32802.1|/4.43632e-73/RNA-binding protein 8A-like protein [Coptotermes formosanus]
CL2603.Contig2	311	0.01	0.884	6.465974465	Up	0.738662	-	-	-	-	-
CL326.Contig1	447	0.076	4.292	5.819506847	Up	0.805213613	-	-	-	-	-
CL707.Contig1	3604	0.03	1.234	5.362236084	Up	0.702766916	K13982|1|0.0|679|nvi:100120300|probable ATP-dependent RNA helicase DDX4 [EC:3.6.4.13]	-	-	-	gi|645018364|ref|XP_008211801.1|/0/PREDICTED: ATP-dependent RNA helicase vasa, isoform A isoform X2 [Nasonia vitripennis]
Unigene14804	201	0.034	1.248	5.197939378	Up	0.72256631	-	-	-	-	-
CL2501.Contig1	830	0.128	2.466	4.267957084	Up	0.78496956	K10779|1|8e-06|53.1|xtr:100380046|transcriptional regulator ATRX [EC:3.6.4.12]	-	-	-	gi|999980420|gb|KXJ19594.1|/1.58123e-06/hypothetical protein AC249_AIPGENE11332, partial [Exaiptasia pallida]
CL491.Contig3	1095	0.4	7.676	4.262282806	Up	0.831052378	K12741|1|1e-34|149|dre:393467|heterogeneous nuclear ribonucleoprotein A1/A3;K10385|5|1e-34|149|mdo:100019077|loricrin	-	-	-	gi|642915670|ref|XP_008190751.1|/1.33289e-55/PREDICTED: resilin isoform X1 [Tribolium castaneum]
CL308.Contig3	1947	0.072	1.348	4.22667978	Up	0.703294982	-	-	-	-	-
Unigene6162	464	0.088	1.362	3.952079369	Up	0.700024405	K05637|1|1e-57|223|api:100162936|laminin, alpha 1/2	-	-	-	gi|646720514|gb|KDR22194.1|/5.53964e-62/Laminin subunit alpha-1, partial [Zootermopsis nevadensis]
Unigene20429	268	0.154	2.218	3.848257109	Up	0.718503232	K07197|1|2e-09|62.8|bfo:BRAFLDRAFT_117231|sterol regulatory element-binding transcription factor 1	-	-	-	gi|646701178|gb|KDR11017.1|/3.67989e-21/Sterol regulatory element-binding protein 1 [Zootermopsis nevadensis]
Unigene17052	210	0.104	1.388	3.738352134	Up	0.701437767	-	-	-	-	-
CL35.Contig1	2982	0.194	2.118	3.448574032	Up	0.792178507	K00128|1|5e-177|624|pxy:105382838|aldehyde dehydrogenase (NAD+) [EC:1.2.1.3];K00129|2|1e-175|619|dme:Dmel_CG11140|aldehyde dehydrogenase (NAD(P)+) [EC:1.2.1.5]	-	GO:0004030//aldehyde dehydrogenase [NAD(P)+] activity	GO:0006081//cellular aldehyde metabolic process;GO:0055114//oxidation-reduction process	gi|985396191|ref|XP_015365585.1|/0/PREDICTED: aldehyde dehydrogenase, dimeric NADP-preferring isoform X2 [Diuraphis noxia]
CL861.Contig3	3870	0.15	1.4	3.222392421	Up	0.724289162	K17543|1|9e-10|53.9|hmg:100200299|PX domain-containing protein kinase-like protein	-	-	-	gi|795043463|ref|XP_011867597.1|/9.34067e-26/PREDICTED: uncharacterized protein LOC105561858 [Vollenhovia emeryi]
Unigene16316	435	0.342	3.05	3.156741012	Up	0.802562824	K14692|1|2e-07|55.8|tsp:Tsp_11801|solute carrier family 30 (zinc transporter), member 5/7	-	-	-	gi|939273909|ref|XP_014257271.1|/1.71435e-50/PREDICTED: interference hedgehog-like isoform X5 [Cimex lectularius]
CL1484.Contig1	219	58.938	512.314	3.119758307	Up	0.826094886	K05185|1|2e-10|66.2|rno:65191|gamma-aminobutyric acid receptor subunit epsilon	-	-	-	gi|170040829|ref|XP_001848188.1|/1.17913e-19/predicted protein [Culex quinquefasciatus]
Unigene3054	207	0.204	1.708	3.065666918	Up	0.737068147	-	-	-	-	-
Unigene8130	853	0.294	2.406	3.032748582	Up	0.718614531	-	-	-	-	-
Unigene31471	709	0.77	6.138	2.994838295	Up	0.795295948	-	-	-	-	-
Unigene9747	217	0.196	1.516	2.951344194	Up	0.716289323	K10454|1|1e-23|110|cqu:CpipJ_CPIJ000983|kelch-like protein 17 (actinfilin)	-	-	-	gi|939266128|ref|XP_014253138.1|/9.34101e-25/PREDICTED: kelch-like protein 17 [Cimex lectularius]
Unigene18129	217	0.198	1.524	2.944290567	Up	0.717977579	-	-	-	-	-
CL1210.Contig2	4762	0.248	1.81	2.867577672	Up	0.754699493	K06081|1|7e-13|79.7|xla:380160|poliovirus receptor-related protein 1;K06592|1|7e-13|79.7|xla:380160|poliovirus receptor-related protein 3;K06780|1|7e-13|79.7|xla:380160|cell adhesion molecule 3;K06781|1|7e-13|79.7|xla:380160|cell adhesion molecule 1;K06783|1|7e-13|79.7|xla:380160|cell adhesion molecule 4;K06782|2|2e-12|78.2|cmk:103185184|cell adhesion molecule 2	-	-	-	gi|939650976|ref|XP_014274619.1|/1.72346e-76/PREDICTED: fasciclin-3 [Halyomorpha halys]
Unigene5249	298	0.266	1.834	2.785495488	Up	0.755150052	-	-	-	-	-
CL2624.Contig2	389	0.35	2.398	2.776404832	Up	0.799179607	K01893|1|3e-46|185|hst:105185391|asparaginyl-tRNA synthetase [EC:6.1.1.22]	-	-	-	gi|972183751|ref|XP_015173312.1|/7.47145e-46/PREDICTED: asparagine--tRNA ligase, cytoplasmic [Polistes dominula]
Unigene28662	232	5.246	35.83	2.771878331	Up	0.84957626	-	-	-	-	-
CL2327.Contig4	442	7.556	51.376	2.765399963	Up	0.803821707	K03006|1|4e-12|72.0|api:100165787|DNA-directed RNA polymerase II subunit RPB1 [EC:2.7.7.6];K10955|2|1e-10|67.0|hsa:4583|intestinal mucin-2	-	-	-	gi|987906493|ref|XP_015428726.1|/4.65541e-32/PREDICTED: larval cuticle protein A3A-like [Dufourea novaeangliae]
Unigene23612	200	0.216	1.468	2.764748751	Up	0.72202698	-	-	-	-	-
Unigene18454	220	0.376	2.518	2.743473716	Up	0.716447555	-	-	-	-	-
Unigene6833	1599	234.706	1556.484	2.729364118	Up	0.815682409	K10955|1|2e-49|199|hsa:4583|intestinal mucin-2	-	-	-	gi|734547579|gb|KHN75860.1|/2.20944e-74/Sialidase [Toxocara canis]
CL211.Contig1	218	2.73	17.44	2.675427184	Up	0.833393676	K03006|1|1e-09|63.5|api:100165787|DNA-directed RNA polymerase II subunit RPB1 [EC:2.7.7.6];K08220|4|6e-08|57.8|myb:102248021|MFS transporter, FLVCR family, feline leukemia virus subgroup C receptor-related protein	-	-	-	gi|662212832|ref|XP_008480171.1|/3.11019e-12/PREDICTED: LOW QUALITY PROTEIN: cell wall protein TIR4-like [Diaphorina citri]
CL2549.Contig4	3787	0.284	1.8	2.664034072	Up	0.736940757	-	-	-	-	gi|939654724|ref|XP_014275970.1|/4.07135e-49/PREDICTED: mucin-5AC-like [Halyomorpha halys]
Unigene1153	209	0.4	2.486	2.635754391	Up	0.701362673	-	-	-	-	-
Unigene5090	242	0.534	3.194	2.580452666	Up	0.788834178	-	-	-	-	-
CL1562.Contig1	225	0.316	1.874	2.568124489	Up	0.750767828	-	-	-	-	-
Unigene22714	243	0.252	1.494	2.567684509	Up	0.718698742	-	-	-	-	-
CL549.Contig1	1496	1.244	7.29	2.550932329	Up	0.789018961	K19383|1|2e-45|185|ame:726999|homeobox protein TGIF1	-	-	-	gi|755942008|ref|XP_011298638.1|/3.14678e-51/PREDICTED: homeobox protein TGIF2-like isoform X1 [Fopius arisanus]
CL1795.Contig2	1796	3.85	22.446	2.543528021	Up	0.831386274	-	-	-	-	gi|939694861|ref|XP_014291513.1|/3.61882e-52/PREDICTED: uncharacterized protein LOC106690560 isoform X4 [Halyomorpha halys]
CL2071.Contig2	300	0.454	2.482	2.450738913	Up	0.790818784	-	-	-	-	-
CL25.Contig2	1649	0.76	4.096	2.430144392	Up	0.813462065	-	-	-	-	gi|646714365|gb|KDR18358.1|/2.83322e-56/putative DNA-binding protein C17orf49-like protein [Zootermopsis nevadensis]
Unigene15556	306	0.632	3.372	2.415608073	Up	0.787836511	-	-	-	-	-
Unigene14388	216	0.288	1.53	2.409390936	Up	0.717422158	K05749|1|1e-29|129|tca:656140|cytoplasmic FMR1 interacting protein	-	-	-	gi|646697556|gb|KDR09197.1|/3.66473e-29/Cytoplasmic FMR1-interacting protein [Zootermopsis nevadensis]
CL483.Contig3	1928	0.506	2.682	2.406099947	Up	0.702616462	-	-	-	-	-
Unigene6733	535	0.752	3.954	2.394508304	Up	0.807686593	-	-	-	-	-
Unigene27985	360	0.376	1.91	2.344768071	Up	0.723503902	K01183|1|5e-31|134|aga:AgaP_AGAP009022|chitinase [EC:3.2.1.14]	-	GO:0016798//hydrolase activity, acting on glycosyl bonds	GO:0071704//organic substance metabolic process	gi|757813235|gb|AJO25045.1|/2.54459e-38/chitinase [Nilaparvata lugens]
Unigene23638	267	0.372	1.86	2.321928095	Up	0.716689195	K10521|1|3e-33|142|mde:101896269|ankyrin repeat and BTB/POZ domain-containing protein 2	-	-	-	gi|939660817|ref|XP_014278294.1|/2.53661e-38/PREDICTED: ankyrin repeat and BTB/POZ domain-containing protein BTBD11 [Halyomorpha halys]
Unigene3870	644	0.702	3.502	2.318636148	Up	0.78684689	-	-	-	-	-
Unigene17760	203	0.314	1.542	2.295966301	Up	0.70249819	-	-	-	-	-
Unigene27747	274	0.436	2.092	2.262482811	Up	0.754558693	-	-	-	-	-
Unigene11937	252	0.4	1.906	2.252476214	Up	0.710611071	-	-	-	-	-
Unigene27767	326	0.414	1.952	2.23725038	Up	0.719573578	-	-	-	-	-
CL2463.Contig1	480	0.362	1.706	2.236556044	Up	0.749989541	-	-	-	-	-
CL1650.Contig2	239	0.37	1.728	2.223506042	Up	0.703142114	-	-	-	-	-
CL345.Contig1	1527	65.408	303.63	2.214775336	Up	0.83513557	K10955|1|1e-22|110|hsa:4583|intestinal mucin-2	-	-	-	gi|328699596|ref|XP_001950838.2|/3.90707e-73/PREDICTED: uncharacterized protein KIAA0754-like [Acyrthosiphon pisum]
Unigene27433	279	0.352	1.626	2.207679923	Up	0.717979993	-	-	-	-	gi|939654432|ref|XP_014275867.1|/1.28845e-34/PREDICTED: protein TANC2 isoform X7 [Halyomorpha halys]
Unigene24861	452	1.108	5.028	2.182026768	Up	0.817432617	-	-	-	-	gi|307183380|gb|EFN70232.1|/8.45967e-18/hypothetical protein EAG_00403, partial [Camponotus floridanus]
Unigene25964	200	0.418	1.892	2.178337241	Up	0.749376995	K08883|1|4e-16|85.1|pxy:105388233|tripartite motif-containing protein 33 [EC:2.3.2.27];K16063|2|8e-09|60.8|hmg:100211745|E3 SUMO-protein ligase PIAS2;K11647|3|6e-06|51.2|spu:754750|SWI/SNF-related matrix-associated actin-dependent regulator of chromatin subfamily A member 2/4 [EC:3.6.4.-]	-	-	-	gi|768432201|ref|XP_011557413.1|/3.97539e-15/PREDICTED: transcription intermediary factor 1-alpha-like [Plutella xylostella]
CL2313.Contig2	643	0.36	1.608	2.159198595	Up	0.704115375	-	-	-	-	-
Unigene21951	1306	1.77	7.798	2.139354794	Up	0.738613726	K09645|1|6e-95|350|xma:102224075|vitellogenic carboxypeptidase-like protein [EC:3.4.16.-]	-	-	-	gi|939630674|ref|XP_014278675.1|/4.67202e-101/PREDICTED: venom serine carboxypeptidase-like [Halyomorpha halys]
CL1008.Contig2	2943	0.5	2.202	2.138814469	Up	0.757413576	-	-	-	-	gi|939650808|ref|XP_014274554.1|/5.83048e-16/PREDICTED: uncharacterized protein LOC106679747 [Halyomorpha halys]
CL2188.Contig2	608	0.504	2.184	2.115477217	Up	0.754868453	-	-	-	-	-
CL42.Contig1	1098	0.456	1.972	2.112553822	Up	0.710334835	-	-	-	-	-
CL2432.Contig1	235	0.73	3.146	2.107550302	Up	0.711212889	-	-	-	-	-
Unigene15540	204	0.51	2.146	2.073080924	Up	0.749834527	K14157|1|1e-28|126|aec:105151834|alpha-aminoadipic semialdehyde synthase [EC:1.5.1.8 1.5.1.9]	-	-	-	gi|686677861|gb|AIQ77660.1|/1.14889e-30/putative lysine-ketoglutarate reductase/saccharopine dehydrogenase [Nilaparvata lugens]
Unigene8731	216	0.668	2.766	2.049881149	Up	0.783212916	K06767|1|4e-09|61.6|mze:101480128|Down syndrome cell adhesion molecule	-	-	-	gi|662224048|ref|XP_008486344.1|/3.33002e-14/PREDICTED: neogenin-like, partial [Diaphorina citri]
Unigene22329	1985	0.794	3.258	2.036775691	Up	0.717065733	K05681|1|8e-73|277|hmg:100213858|ATP-binding cassette, subfamily G (WHITE), member 2	-	-	-	gi|939663558|ref|XP_014279356.1|/0/PREDICTED: protein scarlet-like [Halyomorpha halys]
Unigene15680	509	0.434	1.776	2.032864634	Up	0.737700539	K02354|1|5e-58|224|soc:105207665|frizzled 4	-	-	-	gi|795048770|ref|XP_011869338.1|/2.13975e-57/PREDICTED: frizzled-4 [Vollenhovia emeryi]
CL2042.Contig2	210	0.658	2.642	2.005470978	Up	0.750276772	-	-	-	-	-
CL211.Contig6	292	414.016	1661.532	2.004755651	Up	0.823190388	-	-	-	-	-
CL211.Contig4	926	232.228	930.066	2.001791167	Up	0.822718374	K10955|1|3e-11|71.2|tup:102470397|intestinal mucin-2	-	-	-	gi|662212830|ref|XP_008480170.1|/2.97374e-23/PREDICTED: cuticle protein 12.5-like [Diaphorina citri]
Unigene19083	305	0.446	1.786	2.001616465	Up	0.72468072	K02906|1|9e-18|90.5|dpe:Dper_GL21036|large subunit ribosomal protein L3;K18585|3|2e-15|82.4|tsp:Tsp_10445|intermediate filament protein if;K13807|4|3e-07|55.5|pxy:105386758|serine/threonine-protein phosphatase with EF-hands [EC:3.1.3.16]	-	-	-	gi|780611664|ref|XP_011688835.1|/4.52564e-27/PREDICTED: uncharacterized protein LOC105450597 [Wasmannia auropunctata]
CL3012.Contig3	2922	0.624	2.496	2	Up	0.718354386	K13217|1|6e-163|577|phu:Phum_PHUM226810|pre-mRNA-processing factor 39	-	-	-	gi|646715897|gb|KDR19350.1|/0/Pre-mRNA-processing factor 39 [Zootermopsis nevadensis]
CL3372.Contig1	1341	0.908	3.574	1.976775432	Up	0.7182042	-	-	-	-	-
Unigene5032	421	0.622	2.448	1.976617073	Up	0.769736101	-	-	-	-	gi|326670210|ref|XP_003199161.1|/1.83529e-14/PREDICTED: uncharacterized protein K02A2.6-like [Danio rerio]
Unigene23983	230	0.45	1.77	1.975752454	Up	0.717833829	-	-	-	-	-
CL1347.Contig1	1836	1.448	5.65	1.964189265	Up	0.803793816	K08513|1|3e-65|252|cfa:480074|vesicle-associated membrane protein 4	-	-	-	gi|58389370|ref|XP_316976.2|/6.48153e-97/AGAP008472-PA [Anopheles gambiae str. PEST]
Unigene26018	487	20.464	79.478	1.957467399	Up	0.804250811	K10955|1|4e-08|58.9|cfa:102154704|intestinal mucin-2;K01021|2|2e-07|57.0|dvi:Dvir_GJ19514|protein-tyrosine sulfotransferase [EC:2.8.2.20];K15014|3|3e-07|56.2|hro:HELRODRAFT_194237|solute carrier family 29 (equilibrative nucleoside transporter), member 1/2/3;K06758|5|2e-06|38.1|oas:101116034|L1 cell adhesion molecule like protein;K09525|5|2e-06|38.1|oas:101116034|DnaJ homolog subfamily C member 5	-	-	-	gi|921120084|ref|XP_013434660.1|/3.12969e-10/LOW QUALITY PROTEIN: hypothetical protein ENH_00085890 [Eimeria necatrix]
Unigene31803	232	0.612	2.364	1.949626477	Up	0.738383619	-	-	-	-	-
Unigene26017	693	3.026	11.67	1.947320668	Up	0.736772602	K17452|1|2e-19|97.8|dwi:Dwil_GK19503|zinc finger protein AEBP2	-	-	-	gi|658903811|ref|XP_008434649.1|/7.24334e-35/PREDICTED: keratin-associated protein 5-1-like [Poecilia reticulata]
Unigene22101	285	99.374	382.916	1.946087601	Up	0.810372248	K17452|1|5e-13|74.7|dwi:Dwil_GK19503|zinc finger protein AEBP2	-	-	-	gi|900891110|gb|KMY92655.1|/8.1155e-16/uncharacterized protein Dsimw501_GD28956 [Drosophila simulans]
Unigene8278	263	1.124	4.312	1.939715143	Up	0.755450157	-	-	-	-	gi|307177656|gb|EFN66704.1|/9.40027e-17/hypothetical protein EAG_00309, partial [Camponotus floridanus]
CL3339.Contig1	706	0.502	1.92	1.935347042	Up	0.739097809	-	-	-	-	-
Unigene2388	1351	306.596	1171.97	1.93452486	Up	0.811031995	K10955|1|7e-11|70.9|hsa:4583|intestinal mucin-2	-	-	-	gi|506965702|gb|AGM32203.1|/5.94054e-22/putative cuticle protein [Coptotermes formosanus]
CL360.Contig2	1118	207.726	791.572	1.930038779	Up	0.810598868	K10955|1|4e-11|71.2|hsa:4583|intestinal mucin-2	-	-	-	gi|939661713|ref|XP_014278636.1|/9.01479e-31/PREDICTED: endocuticle structural glycoprotein SgAbd-2-like [Halyomorpha halys]
Unigene26605	321	0.6	2.284	1.928528245	Up	0.720716067	-	-	-	-	-
Unigene9706	1288	1.066	4.03	1.918572401	Up	0.726141282	-	-	-	-	-
CL1819.Contig2	3265	57.706	216.612	1.908319932	Up	0.806385604	K03006|1|2e-22|110|api:100166173|DNA-directed RNA polymerase II subunit RPB1 [EC:2.7.7.6];K05719|5|6e-16|89.4|mdo:100017951|integrin beta 1;K06238|5|6e-16|89.4|mdo:100017951|collagen, type VI, alpha	-	-	-	gi|662184805|ref|XP_008473800.1|/1.70586e-56/PREDICTED: adhesive plaque matrix protein-like [Diaphorina citri]
CL594.Contig1	1536	0.82	3.072	1.905482401	Up	0.76902647	K13703|1|8e-07|57.8|nve:NEMVE_v1g94848|abhydrolase domain-containing protein 11;K13700|2|1e-06|57.0|acs:100557417|abhydrolase domain-containing protein 6 [EC:3.1.1.23]	-	-	-	gi|939691243|ref|XP_014289633.1|/2.73455e-66/PREDICTED: serine hydrolase-like protein [Halyomorpha halys]
Unigene16206	278	0.494	1.844	1.900255709	Up	0.718641081	-	-	-	-	-
Unigene10168	221	0.65	2.418	1.895302621	Up	0.74947247	-	-	-	-	-
CL676.Contig2	1839	0.512	1.904	1.894817763	Up	0.724266366	K14316|1|2e-07|60.1|ocu:100349090|nuclear pore complex protein Nup121;K11855|3|8e-06|54.7|cmk:103178705|ubiquitin carboxyl-terminal hydrolase 36/42 [EC:3.4.19.12]	-	-	-	gi|330789560|ref|XP_003282867.1|/2.14353e-07/hypothetical protein DICPUDRAFT_146480 [Dictyostelium purpureum]
Unigene860	221	1.028	3.822	1.894487514	Up	0.718083514	-	-	-	-	-
CL3496.Contig4	353	3.874	14.324	1.886538565	Up	0.751121302	-	-	-	-	-
CL926.Contig1	1409	2.404	8.838	1.878283035	Up	0.829494462	-	-	-	-	gi|939641390|ref|XP_014271288.1|/4.38308e-108/PREDICTED: uncharacterized protein LOC106677714 isoform X2 [Halyomorpha halys]
Unigene11224	765	0.962	3.504	1.864893976	Up	0.794796042	K01183|1|2e-35|150|aga:AgaP_AGAP009022|chitinase [EC:3.2.1.14]	-	GO:0003824//catalytic activity	-	gi|757813235|gb|AJO25045.1|/1.60769e-100/chitinase [Nilaparvata lugens]
Unigene4469	995	1199.206	4348.936	1.858582971	Up	0.807458364	K10955|1|2e-24|115|hsa:4583|intestinal mucin-2	-	-	-	gi|817068579|ref|XP_012256234.1|/5.50695e-42/PREDICTED: cuticle protein 21-like [Athalia rosae]
CL2327.Contig2	203	49.21	177.094	1.847491912	Up	0.801814305	K03006|1|7e-07|54.3|api:100165787|DNA-directed RNA polymerase II subunit RPB1 [EC:2.7.7.6];K10955|2|2e-06|53.1|hsa:4583|intestinal mucin-2;K09226|3|5e-06|51.6|phi:102105039|zinc finger protein ZIC 5	-	-	-	gi|270009502|gb|EFA05950.1|/2.83638e-21/hypothetical protein TcasGA2_TC008768 [Tribolium castaneum]
Unigene2178	916	92.908	330.754	1.831883871	Up	0.80272481	K14999|1|3e-08|61.6|dse:Dsec_GM23264|cytochrome P450, family 6 [EC:1.14.-.-];K15297|4|3e-08|61.6|tru:101071594|regulating synaptic membrane exocytosis protein 2;K09453|5|7e-08|60.1|dre:561241|snRNA-activating protein complex subunit 4	-	-	-	gi|549130038|dbj|BAO00967.1|/4.07496e-25/neuropeptide like precursor 3-like [Nilaparvata lugens]
CL2972.Contig1	231	0.526	1.858	1.820615797	Up	0.709512297	-	-	-	-	-
CL2388.Contig1	688	0.548	1.92	1.808858513	Up	0.719912302	K10385|1|6e-56|219|mmu:16939|loricrin	-	-	-	gi|444727028|gb|ELW67537.1|/1.2908e-76/Cell surface glycoprotein 1 [Tupaia chinensis]
Unigene5476	290	0.736	2.568	1.802867531	Up	0.751941159	-	-	-	-	-
CL2649.Contig1	224	0.548	1.91	1.80132484	Up	0.718111406	-	-	-	-	-
CL360.Contig1	838	110.968	386.206	1.799226873	Up	0.799998659	-	-	-	-	gi|546686360|gb|ERL95659.1|/8.84735e-13/hypothetical protein D910_00084, partial [Dendroctonus ponderosae]
CL2388.Contig2	1016	6.162	21.444	1.799103453	Up	0.755280929	K10385|1|1e-64|249|cfa:609440|loricrin	-	-	-	gi|444727028|gb|ELW67537.1|/1.06215e-88/Cell surface glycoprotein 1 [Tupaia chinensis]
Unigene7374	789	0.634	2.19	1.788376124	Up	0.723624319	-	-	-	-	gi|939648298|ref|XP_014273704.1|/1.92348e-144/PREDICTED: uncharacterized protein LOC106679203 [Halyomorpha halys]
CL1975.Contig2	910	0.964	3.32	1.78407819	Up	0.769894065	K12891|1|1e-70|268|tca:658451|splicing factor, arginine/serine-rich 2	-	-	-	gi|646705087|gb|KDR12966.1|/6.33764e-71/Splicing factor, arginine/serine-rich 2 [Zootermopsis nevadensis]
Unigene16578	225	0.634	2.182	1.783096356	Up	0.721965564	-	-	-	-	-
CL563.Contig4	362	69.878	239.872	1.779354541	Up	0.796113927	K17452|1|1e-21|103|dwi:Dwil_GK19503|zinc finger protein AEBP2	-	-	-	gi|170040829|ref|XP_001848188.1|/3.43901e-27/predicted protein [Culex quinquefasciatus]
Unigene8484	291	0.608	2.082	1.77582684	Up	0.70216322	-	-	-	-	-
CL1517.Contig3	963	0.654	2.238	1.774847495	Up	0.725158366	-	-	-	-	-
Unigene16046	248	0.752	2.572	1.774086076	Up	0.74937324	-	-	-	-	-
Unigene14338	202	0.822	2.8	1.768216528	Up	0.783262799	-	-	-	-	-
CL2845.Contig2	216	0.894	3.034	1.762874349	Up	0.725060477	-	-	-	-	-
Unigene31472	1357	1.326	4.492	1.760277152	Up	0.725124842	-	-	-	-	-
Unigene11888	369	0.564	1.902	1.753750178	Up	0.703780138	K12892|1|1e-12|73.6|cin:100180129|splicing factor, arginine/serine-rich 3;K12896|2|3e-12|72.0|nve:NEMVE_v1g137721|splicing factor, arginine/serine-rich 7	-	-	-	gi|817201623|ref|XP_012276564.1|/1.76199e-15/PREDICTED: RNA-binding protein Rsf1 isoform X2 [Orussus abietinus]
Unigene3581	647	1.176	3.95	1.747964593	Up	0.799319066	-	-	-	-	gi|506968583|gb|AGM32635.1|/3.52756e-06/hypothetical protein [Coptotermes formosanus]
Unigene30832	284	0.622	2.076	1.738819958	Up	0.738678092	-	-	-	-	-
Unigene30628	213	0.584	1.94	1.732016378	Up	0.711264918	-	-	-	-	-
Unigene1269	2005	4.176	13.784	1.72280099	Up	0.710141202	-	-	-	-	gi|909578639|ref|XP_013145182.1|/4.72019e-72/PREDICTED: uncharacterized protein LOC106108538 [Papilio polytes]
CL1521.Contig2	3055	1.452	4.786	1.720778944	Up	0.73818489	K11651|1|5e-158|561|nvi:100122623|SWI/SNF-related matrix-associated actin-dependent regulator of chromatin subfamily E, member 1	-	-	-	gi|970880703|ref|XP_015113277.1|/1.16839e-168/PREDICTED: extensin [Diachasma alloeum]
CL1346.Contig1	2797	59.946	197.134	1.717441226	Up	0.7905986	-	-	-	-	-
Unigene15525	645	1.204	3.958	1.71693622	Up	0.796949607	-	-	-	-	-
Unigene16223	319	0.664	2.18	1.715072988	Up	0.716899456	-	-	-	-	-
Unigene6448	507	1.162	3.784	1.70330202	Up	0.789935098	-	-	-	-	-
CL1109.Contig2	3363	23.704	77.1	1.701600329	Up	0.783812052	K14317|1|8e-19|99.0|dre:100529857|nuclear pore complex protein Nup214;K10384|3|8e-19|99.0|nle:100598645|filaggrin	-	-	-	gi|389594453|ref|XP_003722449.1|/3.02334e-40/proteophosphoglycan 5 [Leishmania major strain Friedlin]
CL3312.Contig2	2668	0.704	2.282	1.696651458	Up	0.723425859	K09233|1|3e-85|319|aec:105153855|zinc finger protein GLIS2	-	-	-	gi|646702149|gb|KDR11529.1|/7.11262e-90/hypothetical protein L798_14616 [Zootermopsis nevadensis]
Unigene32191	349	202.454	656.094	1.69630838	Up	0.792184944	K10955|1|6e-25|114|xtr:100498375|intestinal mucin-2	-	-	-	gi|76800495|gb|ABA55664.1|/3.59234e-32/Hoglet [Monosiga ovata]
CL1275.Contig3	494	337.836	1092.6	1.693370352	Up	0.792041462	-	-	-	-	gi|985392241|ref|XP_015363408.1|/9.65986e-09/PREDICTED: adhesive plaque matrix protein-like [Diuraphis noxia]
Unigene1833	2113	1.558	5.008	1.684539329	Up	0.74961032	K05323|1|2e-107|392|nvi:100120322|potassium channel subfamily K, invertebrate	-	-	-	gi|998506040|ref|XP_015513268.1|/1.54044e-137/PREDICTED: two pore potassium channel protein sup-9 [Neodiprion lecontei]
CL970.Contig2	1152	1.296	4.104	1.662965013	Up	0.796902674	-	-	-	-	-
Unigene15164	216	0.668	2.1	1.65246932	Up	0.724295867	-	-	-	-	-
CL345.Contig2	928	20.916	65.278	1.641989881	Up	0.758083514	K03115|1|1e-16|89.4|dvi:Dvir_GJ20708|casein kinase II subunit beta;K14999|3|2e-14|81.6|dse:Dsec_GM23264|cytochrome P450, family 6 [EC:1.14.-.-]	-	-	-	gi|939236452|ref|XP_014255921.1|/1.25105e-37/PREDICTED: calphotin-like [Cimex lectularius]
CL2983.Contig2	4154	0.92	2.87	1.641344971	Up	0.756823558	K11446|1|2e-08|65.1|fch:102046513|histone demethylase JARID1 [EC:1.14.11.-]	-	-	-	gi|939631586|ref|XP_014282093.1|/2.16984e-35/PREDICTED: uncharacterized protein LOC106684482 isoform X2 [Halyomorpha halys]
Unigene28845	473	0.856	2.664	1.637911381	Up	0.724844852	K11321|1|4e-25|115|pxy:105389000|bromodomain-containing protein 8	-	-	-	gi|913329843|ref|XP_013196415.1|/2.75761e-24/PREDICTED: fibrous sheath CABYR-binding protein-like [Amyelois transitella]
CL1203.Contig1	200	7.908	24.56	1.634925785	Up	0.724050473	-	-	-	-	-
CL3007.Contig2	684	1.1	3.41	1.632268215	Up	0.751090729	K04352|1|5e-12|73.2|pxy:105382904|Ras GTPase-activating protein 1	-	-	-	gi|662224639|ref|XP_008486674.1|/3.90716e-17/PREDICTED: uncharacterized protein LOC103523403 [Diaphorina citri]
Unigene31913	536	1.02	3.15	1.626782676	Up	0.719944753	K02599|1|6e-15|82.0|ame:413289|Notch	-	-	-	gi|662184896|ref|XP_008474318.1|/6.0114e-22/PREDICTED: neurogenic locus Notch protein [Diaphorina citri]
CL866.Contig2	237	0.792	2.444	1.62567195	Up	0.749364926	-	-	-	-	-
Unigene18147	596	1.432	4.408	1.622092731	Up	0.701420334	-	-	-	-	-
CL528.Contig2	1652	0.842	2.574	1.612119915	Up	0.710574865	K12818|1|3e-11|72.4|nvi:100118513|ATP-dependent RNA helicase DHX8/PRP22 [EC:3.6.4.13];K13172|3|7e-11|71.2|phd:102332224|serine/arginine repetitive matrix protein 2	-	-	-	gi|221221656|gb|ACM09489.1|/1.20723e-14/Splicing factor, arginine/serine-rich 7 [Salmo salar]
CL1751.Contig4	553	0.694	2.114	1.606967809	Up	0.721064178	-	-	-	-	-
Unigene26924	337	0.678	2.052	1.597673552	Up	0.702435165	K16474|1|2e-30|132|phu:Phum_PHUM424390|intraflagellar transport protein 88	-	-	-	gi|646715253|gb|KDR18924.1|/1.98491e-38/Intraflagellar transport protein 88-like protein [Zootermopsis nevadensis]
Unigene29580	481	0.768	2.274	1.566054038	Up	0.719747365	-	-	-	-	-
Unigene5879	265	0.894	2.628	1.555618539	Up	0.718477754	-	-	-	-	-
Unigene10397	729	1.002	2.934	1.549986362	Up	0.702642208	-	-	-	-	-
CL2983.Contig1	4158	1.634	4.784	1.549809406	Up	0.783652748	K11446|1|4e-08|63.5|fch:102046513|histone demethylase JARID1 [EC:1.14.11.-]	-	-	-	gi|939631586|ref|XP_014282093.1|/2.17161e-35/PREDICTED: uncharacterized protein LOC106684482 isoform X2 [Halyomorpha halys]
Unigene27237	238	0.936	2.722	1.540086632	Up	0.719731542	-	-	-	-	-
CL1592.Contig2	1544	0.816	2.368	1.537028024	Up	0.716680613	K10955|1|4e-16|88.6|dre:100148804|intestinal mucin-2	-	-	-	gi|641785759|ref|XP_008175099.1|/1.81213e-17/PREDICTED: flocculation protein FLO11-like, partial [Chrysemys picta bellii]
Unigene8784	1014	0.8	2.31	1.529820947	Up	0.701548797	K09614|1|4e-69|263|phu:Phum_PHUM502040|corin [EC:3.4.21.-]	-	-	-	gi|646723961|gb|KDR24395.1|/8.13258e-89/Serine protease nudel [Zootermopsis nevadensis]
CL2990.Contig1	285	0.806	2.322	1.526516228	Up	0.702651058	-	-	-	-	-
Unigene3342	280	1.184	3.39	1.517616192	Up	0.739095663	-	-	-	-	-
Unigene13616	1387	29.23	83.142	1.508127624	Up	0.827263121	K03006|1|5e-16|88.2|api:100165787|DNA-directed RNA polymerase II subunit RPB1 [EC:2.7.7.6]	-	-	-	gi|751444331|ref|XP_011196904.1|/1.45636e-23/PREDICTED: larval cuticle protein A3A [Bactrocera cucurbitae]
Unigene19067	286	0.954	2.676	1.488016945	Up	0.701608067	-	-	-	-	-
Unigene24457	270	2.484	6.966	1.487665299	Up	0.718758012	-	-	-	-	gi|952537566|gb|KRT84266.1|/1.95601e-06/hypothetical protein AMK59_1144, partial [Oryctes borbonicus]
Unigene1456	2813	2.47	6.894	1.480830257	Up	0.717065733	K05679|1|4e-91|338|clv:102094344|ATP-binding cassette, subfamily G (WHITE), member 1	-	-	-	gi|939679760|ref|XP_014285221.1|/0/PREDICTED: protein white-like [Halyomorpha halys]
CL2649.Contig2	387	6.55	18.238	1.477380719	Up	0.802047899	K09282|1|2e-07|56.2|cfo:105254521|high mobility group AT-hook protein 1;K09283|2|4e-07|55.1|api:100159520|high mobility group AT-hook protein 2;K04007|3|8e-06|50.8|oas:105611355|membrane cofactor protein	-	-	-	gi|985402650|ref|XP_015369102.1|/7.30414e-09/PREDICTED: ABC transporter F family member 4-like [Diuraphis noxia]
CL1561.Contig2	3343	2.352	6.538	1.474961317	Up	0.702478344	K00948|1|1e-179|632|aag:AaeL_AAEL004178|ribose-phosphate pyrophosphokinase [EC:2.7.6.1]	-	-	-	gi|939691413|ref|XP_014289718.1|/1.13321e-180/PREDICTED: ribose-phosphate pyrophosphokinase 1 isoform X3 [Halyomorpha halys]
Unigene31667	317	1.06	2.94	1.47175189	Up	0.72428809	K08815|1|1e-13|76.6|bacu:102997483|tau tubulin kinase [EC:2.7.11.26]	-	-	-	gi|669305602|gb|KFD49146.1|/1.10721e-17/hypothetical protein M513_09970 [Trichuris suis]
CL521.Contig1	1550	2.456	6.8	1.469224186	Up	0.710097219	K11430|1|8e-126|452|nvi:100113526|histone-lysine N-methyltransferase EZH2 [EC:2.1.1.43]	-	-	-	gi|646721750|gb|KDR22980.1|/1.64704e-135/Histone-lysine N-methyltransferase EZH2 [Zootermopsis nevadensis]
Unigene22467	524	2.554	7.052	1.46527395	Up	0.717641001	K17834|1|6e-10|65.5|rro:104669277|cyclic GMP-AMP synthase [EC:2.7.7.86]	-	-	GO:0045165//cell fate commitment	gi|939691535|ref|XP_014289778.1|/3.363e-75/PREDICTED: protein mab-21 [Halyomorpha halys]
CL563.Contig1	555	2.472	6.824	1.464938903	Up	0.709355674	K10955|1|6e-40|165|cfr:102518704|intestinal mucin-2	-	-	-	gi|313244217|emb|CBY15049.1|/5.95682e-55/unnamed protein product [Oikopleura dioica]
Unigene27630	394	0.904	2.49	1.461751065	Up	0.718111406	-	-	-	-	-
Unigene2762	464	1.47	4.048	1.461393135	Up	0.710696623	K05637|1|3e-20|99.0|phu:Phum_PHUM394240|laminin, alpha 1/2	-	-	-	gi|662216584|ref|XP_008482232.1|/3.75041e-26/PREDICTED: laminin subunit alpha-1-like [Diaphorina citri]
CL2605.Contig1	1795	4.336	11.934	1.46064102	Up	0.785500577	K01759|1|2e-55|219|aag:AaeL_AAEL002957|lactoylglutathione lyase [EC:4.4.1.5];K15105|2|1e-06|57.4|tca:659073|solute carrier family 25 (mitochondrial aspartate/glutamate transporter), member 12/13	-	-	-	gi|170044080|ref|XP_001849688.1|/7.0462e-56/lactoylglutathione lyase [Culex quinquefasciatus]
Unigene18105	201	1.14	3.124	1.454360629	Up	0.700878859	-	-	-	-	-
Unigene18817	211	0.972	2.648	1.445874903	Up	0.736507094	-	-	-	-	-
CL1608.Contig1	1804	1.628	4.43	1.444205999	Up	0.723486202	K04467|1|2e-115|419|fpg:101914413|inhibitor of nuclear factor kappa-B kinase subunit alpha [EC:2.7.11.10];K18328|3|2e-08|63.2|cqu:CpipJ_CPIJ004547|lariat debranching enzyme [EC:3.1.-.-]	-	-	-	gi|646697104|gb|KDR08989.1|/1.68756e-166/hypothetical protein L798_01381 [Zootermopsis nevadensis]
CL638.Contig3	2504	1.92	5.214	1.441284272	Up	0.769658058	-	-	-	-	gi|985414291|ref|XP_015372588.1|/2.1622e-16/PREDICTED: uncharacterized protein LOC107167888 [Diuraphis noxia]
Unigene25929	1274	0.908	2.462	1.439066559	Up	0.70316196	K14948|1|3e-79|298|ame:552709|polypyrimidine tract-binding protein 2	-	-	-	gi|755984175|ref|XP_011310461.1|/4.37381e-80/PREDICTED: polypyrimidine tract-binding protein 1 isoform X6 [Fopius arisanus]
Unigene11354	328	1.518	4.114	1.438370003	Up	0.785291657	-	-	-	-	-
CL112.Contig1	3660	1.09	2.926	1.424601634	Up	0.718425457	K09884|1|3e-82|309|pxy:105388556|aquaporin rerated protein, invertebrate	-	-	-	gi|662193939|ref|XP_008469897.1|/3.99747e-94/PREDICTED: aquaporin AQPAe.a [Diaphorina citri]
CL1796.Contig1	2373	1.086	2.906	1.4200106	Up	0.716860568	-	-	-	-	gi|646712653|gb|KDR17349.1|/2.90501e-164/Lin-9-like protein [Zootermopsis nevadensis]
Unigene12889	304	1.028	2.75	1.419591354	Up	0.738539974	-	-	-	-	-
CL2426.Contig1	2981	1.438	3.84	1.417042635	Up	0.754277094	K11578|1|1e-106|390|hst:105189032|centromere/kinetochore protein ZW10	-	-	-	gi|646711674|gb|KDR16765.1|/1.01072e-124/Centromere/kinetochore protein zw10-like protein [Zootermopsis nevadensis]
Unigene3933	836	1.752	4.674	1.415654959	Up	0.726237831	K02599|1|2e-34|147|ame:413289|Notch	-	-	-	gi|939241036|ref|XP_014239761.1|/1.75758e-37/PREDICTED: neurogenic locus Notch protein isoform X2 [Cimex lectularius]
Unigene31218	238	1.53	4.068	1.410788026	Up	0.769868855	-	-	-	-	-
CL408.Contig1	233	2.086	5.54	1.409146818	Up	0.781051305	-	-	-	-	-
CL1437.Contig2	1659	1.75	4.624	1.401786476	Up	0.72232628	K13513|1|5e-103|377|api:100159955|lysocardiolipin and lysophospholipid acyltransferase [EC:2.3.1.- 2.3.1.51]	-	-	-	gi|939691875|ref|XP_014289944.1|/8.17119e-112/PREDICTED: lysocardiolipin acyltransferase 1-like [Halyomorpha halys]
Unigene26828	380	1.04	2.74	1.397592365	Up	0.725449084	-	-	-	-	-
Unigene5351	223	2.928	7.708	1.396441018	Up	0.709603749	-	-	-	-	-
CL1279.Contig4	1118	1.286	3.372	1.390713894	Up	0.704068978	K15168|1|6e-45|183|api:100162602|mediator of RNA polymerase II transcription subunit 25	-	-	-	gi|641648669|ref|XP_008183074.1|/5.44377e-44/PREDICTED: mediator of RNA polymerase II transcription subunit 25-like isoform X1 [Acyrthosiphon pisum]
Unigene30125	286	3.412	8.914	1.385455314	Up	0.721847561	K09645|1|1e-11|70.1|phu:Phum_PHUM128390|vitellogenic carboxypeptidase-like protein [EC:3.4.16.-]	-	GO:0004185//serine-type carboxypeptidase activity	GO:0006508//proteolysis	gi|242007128|ref|XP_002424394.1|/1.3408e-10/conserved hypothetical protein [Pediculus humanus corporis]
CL350.Contig4	948	1.392	3.618	1.378033197	Up	0.721741894	-	-	-	-	-
Unigene31711	654	1.104	2.862	1.3742835	Up	0.738758549	-	-	-	-	gi|985399656|ref|XP_015367460.1|/8.40211e-19/PREDICTED: myotilin-like [Diuraphis noxia]
CL2559.Contig1	436	1.302	3.37	1.372019143	Up	0.701531901	-	-	-	-	-
Unigene31078	931	1.716	4.44	1.371510124	Up	0.784066028	K02599|1|1e-139|497|ame:413289|Notch	-	-	-	gi|939683201|ref|XP_014286325.1|/1.75285e-140/PREDICTED: neurogenic locus Notch protein isoform X2 [Halyomorpha halys]
Unigene26564	283	1.588	4.096	1.367004803	Up	0.755199667	-	-	-	-	-
CL2201.Contig4	1492	2.514	6.468	1.363335029	Up	0.787442272	-	-	-	-	-
Unigene7065	3121	3.394	8.712	1.360017389	Up	0.717123394	K01183|1|1e-147|526|phu:Phum_PHUM257700|chitinase [EC:3.2.1.14]	-	-	-	gi|757813233|gb|AJO25044.1|/0/chitinase [Nilaparvata lugens]
CL2307.Contig1	1058	1.002	2.572	1.360008134	Up	0.701303403	-	-	-	-	-
Unigene24090	225	1.174	2.996	1.351605215	Up	0.702511867	-	-	-	-	-
Unigene6468	664	1.058	2.698	1.350550721	Up	0.717451659	K09311|1|3e-71|269|ame:551594|Antp family, other	GO:0005634//nucleus	GO:0003700//transcription factor activity, sequence-specific DNA binding;GO:0043565//sequence-specific DNA binding	GO:0007275//multicellular organism development;GO:0006355//regulation of transcription, DNA-templated	gi|780673931|ref|XP_011695923.1|/4.40104e-71/PREDICTED: homeotic protein ultrabithorax [Wasmannia auropunctata]
Unigene25092	268	1.248	3.176	1.347592978	Up	0.720849894	-	-	-	-	-
Unigene16047	1091	1.826	4.646	1.347302389	Up	0.716469011	-	-	-	-	gi|939241577|ref|XP_014240045.1|/1.20567e-40/PREDICTED: Down syndrome cell adhesion molecule-like protein Dscam2 isoform X4 [Cimex lectularius]
CL760.Contig2	1400	1.548	3.932	1.34485785	Up	0.736850913	-	-	-	-	-
CL674.Contig2	4527	3.872	9.812	1.341468281	Up	0.720777483	K08136|1|1e-79|301|isc:IscW_ISCW022173|sparc/osteonectin, cwcv and kazal-like domains proteoglycan (testican)	-	-	-	gi|939239161|ref|XP_014262292.1|/0/PREDICTED: testican-1 [Cimex lectularius]
Unigene16558	331	1.56	3.952	1.341036918	Up	0.737314882	-	-	-	-	gi|939262898|ref|XP_014251394.1|/3.17741e-25/PREDICTED: aryl hydrocarbon receptor [Cimex lectularius]
Unigene1479	453	3.682	9.322	1.340149886	Up	0.718071446	-	-	-	-	-
CL1203.Contig2	2403	7.658	19.318	1.334906174	Up	0.784108671	K00600|1|0.0|684|bmor:692975|glycine hydroxymethyltransferase [EC:2.1.2.1]	-	GO:0030170//pyridoxal phosphate binding;GO:0008168//methyltransferase activity;GO:0004372//glycine hydroxymethyltransferase activity	GO:0006563//L-serine metabolic process;GO:0035999//tetrahydrofolate interconversion;GO:0032259//methylation;GO:0006544//glycine metabolic process	gi|827560641|ref|XP_012551201.1|/0/PREDICTED: serine hydroxymethyltransferase isoform X1 [Bombyx mori]
Unigene4038	716	3.818	9.626	1.334119321	Up	0.717803256	-	-	-	-	-
Unigene7543	1132	1.466	3.678	1.327036376	Up	0.716388822	K01183|1|1e-129|465|tca:652967|chitinase [EC:3.2.1.14]	-	-	-	gi|757813235|gb|AJO25045.1|/0/chitinase [Nilaparvata lugens]
Unigene21582	559	1.31	3.276	1.322368545	Up	0.71961622	K10955|1|2e-07|57.4|phi:102104457|intestinal mucin-2;K17298|5|1e-05|51.6|aml:100476124|mucin-13	-	-	-	gi|908414834|ref|XP_013068620.1|/3.93176e-09/PREDICTED: mucin-5AC-like [Biomphalaria glabrata]
Unigene24102	339	2.546	6.348	1.318069709	Up	0.768392201	K09993|1|3e-19|95.5|hsa:1028|cyclin-dependent kinase inhibitor 1C	-	-	-	gi|930652153|gb|KPI94493.1|/6.1704e-24/Neurofilament heavy polypeptide [Papilio xuthus]
Unigene29917	913	13.758	34.254	1.316001707	Up	0.793146673	-	-	-	-	gi|805755164|ref|XP_012140231.1|/1.75009e-20/PREDICTED: uncharacterized protein LOC100882609 isoform X3 [Megachile rotundata]
Unigene16135	521	1.21	3	1.309955453	Up	0.724291844	-	-	-	-	-
CL2789.Contig2	425	1.116	2.76	1.30633124	Up	0.701711052	-	-	-	-	-
Unigene2832	525	1.718	4.248	1.30605373	Up	0.737957197	-	-	-	-	-
CL758.Contig1	3028	1.356	3.342	1.301354555	Up	0.716875318	K18266|1|3e-60|236|cjc:100401077|protein NDRG1	-	-	-	gi|939688591|ref|XP_014288203.1|/0/PREDICTED: protein NDRG3 isoform X2 [Halyomorpha halys]
CL3455.Contig1	275	2.572	6.334	1.300226225	Up	0.752839327	-	-	-	-	-
CL2907.Contig2	2465	1.54	3.788	1.29850598	Up	0.702400837	K13203|1|1e-174|545|dre:321659|zinc finger RNA-binding protein	-	-	-	gi|675369107|gb|KFM62009.1|/4.03452e-179/Zinc finger RNA-binding protein, partial [Stegodyphus mimosarum]
Unigene7762	215	1.246	3.064	1.298112229	Up	0.7246244	-	-	-	-	-
Unigene4776	415	1.438	3.53	1.295604508	Up	0.723330651	-	-	-	-	-
CL234.Contig4	1460	2.902	7.12	1.294829722	Up	0.769470325	-	-	-	-	-
Unigene2827	769	1929.91	4723.41	1.291295199	Up	0.80381393	K10955|1|4e-12|73.9|hsa:4583|intestinal mucin-2	-	-	-	gi|731251885|ref|XP_010638759.1|/4.3401e-13/PREDICTED: LOW QUALITY PROTEIN: mucin-2-like [Fukomys damarensis]
Unigene2429	679	3.022	7.38	1.288117156	Up	0.781701665	K17095|1|9e-06|52.4|xma:102216402|annexin A7/11	-	-	-	gi|719796804|ref|XP_010224855.1|/1.00794e-09/PREDICTED: early nodulin-75-like, partial [Tinamus guttatus]
CL2126.Contig1	401	566.752	1383.186	1.28720569	Up	0.803425054	K10955|1|5e-10|64.7|tup:102470397|intestinal mucin-2	-	-	-	gi|662215869|ref|XP_008481838.1|/4.08875e-20/PREDICTED: prisilkin-39-like [Diaphorina citri]
CL2909.Contig2	241	1.582	3.85	1.283108846	Up	0.700940542	-	-	-	-	-
Unigene8798	498	1.552	3.746	1.271222342	Up	0.726058144	-	-	-	-	-
CL3496.Contig2	948	15.274	36.864	1.271134693	Up	0.783629951	-	-	-	-	-
Unigene8783	1065	1.588	3.826	1.268625961	Up	0.738615335	K09614|1|2e-119|431|phu:Phum_PHUM502040|corin [EC:3.4.21.-];K01316|2|3e-59|231|cjc:100401965|protease, serine, 7 (enterokinase) [EC:3.4.21.9]	-	-	-	gi|646723961|gb|KDR24395.1|/1.08675e-139/Serine protease nudel [Zootermopsis nevadensis]
Unigene28599	232	1.748	4.206	1.266743665	Up	0.719267841	-	-	-	-	gi|676471420|ref|XP_009059173.1|/9.60828e-06/hypothetical protein LOTGIDRAFT_123884, partial [Lottia gigantea]
CL1261.Contig2	258	645.536	1549.732	1.263449289	Up	0.79922654	K05185|1|5e-24|111|rno:65191|gamma-aminobutyric acid receptor subunit epsilon	GO:0016021//integral component of membrane	GO:0005216//ion channel activity;GO:0004890//GABA-A receptor activity	GO:0007214//gamma-aminobutyric acid signaling pathway;GO:0006821//chloride transport;GO:0042493//response to drug	gi|170040829|ref|XP_001848188.1|/2.73434e-32/predicted protein [Culex quinquefasciatus]
Unigene17156	617	1.23	2.948	1.261078209	Up	0.703412718	K13184|1|3e-27|123|mde:101898003|ATP-dependent RNA helicase A [EC:3.6.4.13]	-	-	-	gi|646720459|gb|KDR22182.1|/4.06466e-30/Dosage compensation regulator [Zootermopsis nevadensis]
Unigene29564	1078	1.222	2.922	1.257711893	Up	0.701810282	K14303|1|6e-79|296|soc:105207862|nuclear pore complex protein Nup160	-	-	-	gi|646723096|gb|KDR23845.1|/7.56682e-88/Nuclear pore complex protein Nup160-like protein [Zootermopsis nevadensis]
CL1562.Contig2	877	13.822	32.802	1.246817397	Up	0.769031834	-	-	-	-	-
Unigene5405	1438	3.16	7.492	1.245426341	Up	0.756906429	-	-	-	-	-
Unigene16584	273	1.654	3.906	1.239732715	Up	0.736905624	-	-	-	-	-
Unigene3389	1211	52.12	122.794	1.23633108	Up	0.790138922	K03006|1|2e-19|99.0|api:100165787|DNA-directed RNA polymerase II subunit RPB1 [EC:2.7.7.6];K10955|2|6e-12|74.3|shr:100929436|intestinal mucin-2	-	-	-	gi|939270715|ref|XP_014255590.1|/3.16827e-24/PREDICTED: cuticle protein 7-like [Cimex lectularius]
Unigene21071	591	2.57	6.042	1.233257825	Up	0.718287339	K09090|1|8e-58|224|api:100169086|hairy and enhancer of split, invertebrate	-	GO:0005488	GO:0006351//transcription, DNA-templated	gi|985413959|ref|XP_015372444.1|/2.06348e-57/PREDICTED: enhancer of split mbeta protein-like [Diuraphis noxia]
Unigene8191	215	1.346	3.16	1.231246148	Up	0.718354118	-	-	-	-	-
CL1712.Contig1	4425	1.776	4.168	1.230723696	Up	0.702764234	K16507|1|0.0|895|tca:662006|protocadherin-16/23	GO:0016020//membrane	GO:0016491//oxidoreductase activity	GO:0007155//cell adhesion	gi|939255353|ref|XP_014247424.1|/0/PREDICTED: protein dachsous [Cimex lectularius]
CL2405.Contig1	3407	2.568	6.022	1.229597506	Up	0.717872985	K09215|1|6e-17|92.8|tsp:Tsp_03973|odd-skipped	-	-	-	gi|939266138|ref|XP_014253143.1|/8.36105e-38/PREDICTED: protein drumstick isoform X2 [Cimex lectularius]
Unigene6263	318	1.588	3.718	1.227315858	Up	0.719541127	-	-	-	-	-
Unigene17811	829	1.48	3.456	1.223506042	Up	0.739135355	K05637|1|4e-47|190|api:100162936|laminin, alpha 1/2	-	-	-	gi|939692293|ref|XP_014290165.1|/3.03627e-58/PREDICTED: laminin subunit alpha-1 [Halyomorpha halys]
Unigene21532	252	1.496	3.492	1.222943384	Up	0.700445464	-	-	-	-	-
CL798.Contig1	738	3.224	7.512	1.220345319	Up	0.752302947	-	-	-	-	-
CL22.Contig4	583	4.606	10.696	1.215485054	Up	0.791892885	-	-	-	-	-
CL911.Contig1	1583	2.136	4.96	1.215428474	Up	0.73854051	K06234|1|9e-99|363|tca:664521|Ras-related protein Rab-23	-	GO:0005525//GTP binding	GO:0007264//small GTPase mediated signal transduction;GO:0015031//protein transport	gi|939681319|ref|XP_014285720.1|/8.19127e-114/PREDICTED: ras-related protein Rab-23 isoform X2 [Halyomorpha halys]
CL2512.Contig1	430	2.22	5.146	1.21289178	Up	0.75064312	-	-	-	-	-
CL3474.Contig1	1542	3.37	7.802	1.211095407	Up	0.752726688	-	-	-	-	-
CL1901.Contig1	3071	4.448	10.22	1.200166503	Up	0.785921635	-	-	-	-	gi|915657182|gb|KOC60631.1|/1.80767e-68/hypothetical protein WH47_07992 [Habropoda laboriosa]
Unigene2408	3187	1.934	4.44	1.198971882	Up	0.704073001	K02842|1|0.0|642|phu:Phum_PHUM024690|frizzled 9/10	GO:0016020//membrane	GO:0004888//transmembrane signaling receptor activity	GO:0007166//cell surface receptor signaling pathway	gi|646695037|gb|KDR08211.1|/0/hypothetical protein L798_01927, partial [Zootermopsis nevadensis]
Unigene1644	3213	4.638	10.634	1.197109646	Up	0.787789578	K13863|1|9e-176|620|tca:655801|solute carrier family 7 (cationic amino acid transporter), member 1;K13864|2|3e-174|615|dan:Dana_GF25230|solute carrier family 7 (cationic amino acid transporter), member 2	-	-	-	gi|939652331|ref|XP_014275126.1|/0/PREDICTED: high affinity cationic amino acid transporter 1-like [Halyomorpha halys]
CL2389.Contig2	1513	1.858	4.258	1.196425448	Up	0.74934213	-	-	-	-	-
CL1414.Contig2	607	2.452	5.614	1.195070085	Up	0.75603642	K12161|1|1e-36|154|phu:Phum_PHUM485000|ubiquitin related modifier 1	GO:0005737//cytoplasm	-	GO:0034227//tRNA thio-modification	gi|242020066|ref|XP_002430478.1|/8.09331e-36/protein C9orf74, putative [Pediculus humanus corporis]
Unigene6192	295	106.496	243.548	1.193406892	Up	0.783816343	K10955|1|4e-11|68.6|acs:100563509|intestinal mucin-2	-	-	-	gi|965836801|ref|XP_014962483.1|/1.37813e-15/PREDICTED: anthrax toxin receptor-like [Ovis aries musimon]
Unigene4769	201	1.458	3.324	1.188929662	Up	0.718359482	-	-	-	-	-
Unigene4053	1500	2.746	6.254	1.187447594	Up	0.783383485	K11718|1|1e-124|449|tca:657804|UDP-glucose:glycoprotein glucosyltransferase [EC:2.4.1.-]	-	-	-	gi|642923178|ref|XP_008193642.1|/1.06521e-123/PREDICTED: UDP-glucose:glycoprotein glucosyltransferase [Tribolium castaneum]
CL2416.Contig2	2321	2.29	5.21	1.185935774	Up	0.737752032	K14308|1|4e-147|524|cfo:105253254|nuclear pore complex protein Nup54	-	-	-	gi|646698984|gb|KDR09848.1|/2.23026e-177/putative nucleoporin Nup54 [Zootermopsis nevadensis]
CL2168.Contig2	1535	164.828	373.676	1.180826567	Up	0.783411377	K05719|1|5e-24|114|pss:102452382|integrin beta 1;K06464|1|5e-24|114|pss:102452382|integrin beta 2;K06491|1|5e-24|114|pss:102452382|neural cell adhesion molecule;K06499|1|5e-24|114|pss:102452382|carcinoembryonic antigen-related cell adhesion molecule;K06550|1|5e-24|114|pss:102452382|L1 cell adhesion molecule;K06771|1|5e-24|114|pss:102452382|myelin associated glycoprotein;K06776|1|5e-24|114|pss:102…	-	-	-	gi|734547579|gb|KHN75860.1|/4.71884e-26/Sialidase [Toxocara canis]
CL2378.Contig2	681	1.668	3.776	1.178739476	Up	0.702652667	-	-	-	-	-
CL286.Contig2	657	2.868	6.484	1.176839067	Up	0.784543407	-	-	-	-	-
Unigene26186	511	1.966	4.436	1.173996044	Up	0.739053826	K14297|1|5e-10|65.5|bfo:BRAFLDRAFT_117134|nuclear pore complex protein Nup98-Nup96	-	-	-	gi|998511936|ref|XP_015516520.1|/1.64763e-12/PREDICTED: nuclear pore complex protein Nup98-Nup96 isoform X2 [Neodiprion lecontei]
Unigene3090	265	1.562	3.524	1.173819471	Up	0.72269075	-	-	-	-	-
CL1747.Contig1	3443	3.7	8.334	1.171483829	Up	0.749851691	K12311|1|0.0|1138|tca:657014|lysosomal alpha-mannosidase [EC:3.2.1.24]	-	GO:0005488;GO:0015923//mannosidase activity	GO:0005975//carbohydrate metabolic process	gi|646701567|gb|KDR11229.1|/0/Lysosomal alpha-mannosidase [Zootermopsis nevadensis]
CL12.Contig1	3053	4.42	9.946	1.170070062	Up	0.769542736	K05760|1|4e-38|162|mze:101481805|paxillin	-	-	-	gi|939684056|ref|XP_014286609.1|/0/PREDICTED: PDZ and LIM domain protein Zasp isoform X1 [Halyomorpha halys]
CL2359.Contig1	4439	3.482	7.822	1.167621333	Up	0.725938799	K11853|1|2e-06|58.2|xtr:100490033|ubiquitin carboxyl-terminal hydrolase 34 [EC:3.4.19.12]	-	-	-	gi|939234797|ref|XP_014247032.1|/9.18102e-24/PREDICTED: uncharacterized protein LOC106665249 [Cimex lectularius]
Unigene3666	254	1.486	3.306	1.153652609	Up	0.701458954	-	-	-	-	-
CL1484.Contig2	264	159.364	354.052	1.151635502	Up	0.758004667	K05185|1|2e-14|79.3|rno:65191|gamma-aminobutyric acid receptor subunit epsilon	-	-	-	gi|170040829|ref|XP_001848188.1|/7.67209e-27/predicted protein [Culex quinquefasciatus]
CL2423.Contig2	275	1.626	3.61	1.15067158	Up	0.722037708	-	-	-	-	-
CL2126.Contig2	655	412.306	913.556	1.147777711	Up	0.76984445	K10955|1|2e-10|67.8|tup:102470397|intestinal mucin-2	-	-	-	gi|662215869|ref|XP_008481838.1|/3.60012e-22/PREDICTED: prisilkin-39-like [Diaphorina citri]
Unigene6772	2221	27.026	59.646	1.14207739	Up	0.737342774	K00507|1|6e-153|543|api:100145824|stearoyl-CoA desaturase (delta-9 desaturase) [EC:1.14.19.1]	GO:0016021//integral component of membrane	GO:0016717//oxidoreductase activity, acting on paired donors, with oxidation of a pair of donors resulting in the reduction of molecular oxygen to two molecules of water	GO:0006633//fatty acid biosynthetic process;GO:0055114//oxidation-reduction process	gi|46561748|gb|AAT01079.1|/5.94217e-172/putative delta-9 desaturase 1 [Homalodisca vitripennis]
CL280.Contig1	2123	2.134	4.708	1.141554144	Up	0.749775257	K01620|1|6e-99|364|api:100161178|threonine aldolase [EC:4.1.2.5]	-	GO:0003824//catalytic activity	-	gi|939674508|ref|XP_014283446.1|/1.90569e-103/PREDICTED: probable low-specificity L-threonine aldolase 1 [Halyomorpha halys]
CL2680.Contig2	2097	2.748	6.06	1.14093579	Up	0.752429265	K18040|1|1e-07|60.8|dme:Dmel_CG9311|tyrosine-protein phosphatase non-receptor type 23 [EC:3.1.3.48];K11653|2|2e-07|60.1|lcm:102364522|AT-rich interactive domain-containing protein 1;K11651|5|7e-07|58.5|nvi:100122623|SWI/SNF-related matrix-associated actin-dependent regulator of chromatin subfamily E, member 1	-	-	-	gi|939238484|ref|XP_014261933.1|/1.22873e-86/PREDICTED: uncharacterized protein LOC106674017 [Cimex lectularius]
Unigene19160	1706	1.73	3.8	1.135227381	Up	0.736430659	K02542|1|0.0|907|tca:658099|DNA replication licensing factor MCM6 [EC:3.6.4.12]	GO:0042555//MCM complex;GO:0005634//nucleus	GO:0003677//DNA binding;GO:0003678//DNA helicase activity;GO:0005524//ATP binding	GO:0006270//DNA replication initiation;GO:0032508//DNA duplex unwinding	gi|646714875|gb|KDR18687.1|/0/DNA replication licensing factor Mcm6 [Zootermopsis nevadensis]
CL3291.Contig2	318	136.936	300.736	1.134995802	Up	0.75409982	K10955|1|9e-15|80.5|acs:100563509|intestinal mucin-2	-	-	-	gi|170586836|ref|XP_001898185.1|/2.90707e-18/Cell wall protein DAN4 precursor [Brugia malayi]
Unigene28789	471	1.608	3.504	1.123735368	Up	0.709346019	-	-	-	-	-
Unigene13261	2750	2.624	5.696	1.118181426	Up	0.723855231	K02354|1|8e-51|204|phu:Phum_PHUM440660|frizzled 4;K02842|3|3e-41|173|xla:387605|frizzled 9/10	-	-	GO:0044699	gi|646695044|gb|KDR08218.1|/6.71891e-51/Frizzled-4, partial [Zootermopsis nevadensis]
Unigene5881	424	1.936	4.196	1.115935725	Up	0.709475018	K05637|1|1e-08|47.8|hst:105190900|laminin, alpha 1/2	-	-	-	gi|828224883|ref|XP_012563137.1|/6.27987e-58/PREDICTED: uncharacterized protein LOC105847861 [Hydra vulgaris]
Unigene26928	364	1.714	3.712	1.114829601	Up	0.719783571	K13170|1|4e-22|105|aec:105154191|splicing factor, arginine/serine-rich 18	-	-	-	gi|646721158|gb|KDR22628.1|/2.08147e-24/Splicing factor, arginine/serine-rich 18 [Zootermopsis nevadensis]
CL261.Contig1	4935	3.25	7.022	1.111442278	Up	0.768553383	K06530|1|7e-69|265|bfo:BRAFLDRAFT_120995|CD109 antigen	-	-	-	gi|646711199|gb|KDR16460.1|/0/CD109 antigen, partial [Zootermopsis nevadensis]
CL856.Contig1	1055	6.54	14.12	1.110377548	Up	0.784218628	-	-	-	-	gi|646699930|gb|KDR10309.1|/3.11148e-30/hypothetical protein L798_14992 [Zootermopsis nevadensis]
CL1005.Contig2	1656	1.78	3.828	1.104713589	Up	0.721839247	-	-	-	-	-
CL1740.Contig4	1118	24.622	52.824	1.101245597	Up	0.719476761	K15434|1|1e-18|96.7|cfr:102511432|protein FAM98B	-	-	-	gi|321475652|gb|EFX86614.1|/1.34708e-26/hypothetical protein DAPPUDRAFT_312977 [Daphnia pulex]
Unigene20470	256	2.948	6.316	1.099274647	Up	0.749225736	-	-	-	-	-
Unigene21248	598	13.93	29.834	1.098762162	Up	0.701699252	-	-	-	-	gi|659100465|gb|AID60353.1|/8.76634e-72/trypsin-19 [Nilaparvata lugens]
Unigene5639	1110	20.816	44.57	1.098380094	Up	0.717461314	K12741|1|4e-20|101|spu:575125|heterogeneous nuclear ribonucleoprotein A1/A3;K13184|3|6e-19|97.4|mmu:13211|ATP-dependent RNA helicase A [EC:3.6.4.13]	-	-	-	gi|91095283|ref|XP_976278.1|/3.38859e-22/PREDICTED: glycine-rich cell wall structural protein 1.0 [Tribolium castaneum]
Unigene19347	796	1.684	3.604	1.097706873	Up	0.704063078	-	-	-	-	gi|646721879|gb|KDR23062.1|/6.157e-13/hypothetical protein L798_10925 [Zootermopsis nevadensis]
CL1941.Contig2	4129	6.104	13.056	1.096886095	Up	0.76957626	K11838|1|0.0|1664|hst:105183281|ubiquitin carboxyl-terminal hydrolase 7 [EC:3.4.19.12]	-	-	-	gi|646723787|gb|KDR24281.1|/0/Ubiquitin carboxyl-terminal hydrolase 7 [Zootermopsis nevadensis]
CL453.Contig4	426	5.62	11.95	1.088368583	Up	0.754467241	-	-	-	-	gi|510813155|gb|AGN52753.1|/7.09375e-12/cytochrome P450 [Laodelphax striatella]
CL1611.Contig5	207	2.158	4.582	1.086282594	Up	0.718870652	-	-	-	-	-
Unigene12040	252	2.678	5.682	1.085242871	Up	0.718699279	-	-	-	-	-
Unigene5058	2333	2.674	5.662	1.082312284	Up	0.717369056	K04496|1|2e-20|103|ola:101168811|C-terminal binding protein;K14972|2|5e-20|102|dgr:Dgri_GH12332|PAX-interacting protein 1	-	-	-	gi|939263977|ref|XP_014251973.1|/5.21358e-33/PREDICTED: uncharacterized protein LOC106668066 [Cimex lectularius]
Unigene29638	715	3.84	8.052	1.068240861	Up	0.7812031	-	-	-	-	-
Unigene26956	663	1.956	4.098	1.067013614	Up	0.724435326	K18488|1|3e-58|226|api:100574649|homeobox protein DLX2	-	-	-	gi|441494180|gb|AGC50804.1|/2.79308e-102/distal-less protein [Nilaparvata lugens]
Unigene22560	1530	2.408	5.03	1.062723008	Up	0.723816075	K10442|1|1e-163|578|fab:101816244|kelch-like protein 1/4/5	-	-	-	gi|646722370|gb|KDR23383.1|/0/Kelch-like protein 5 [Zootermopsis nevadensis]
CL3475.Contig2	1213	4.786	9.97	1.058773108	Up	0.721313863	K04381|1|3e-44|181|dme:Dmel_CG31641|stathmin	-	-	-	gi|939256687|ref|XP_014248139.1|/2.94254e-62/PREDICTED: myosin heavy chain, cardiac muscle isoform isoform X2 [Cimex lectularius]
Unigene19161	2919	2.738	5.696	1.0568267	Up	0.709535629	K02212|1|0.0|1250|tca:662486|DNA replication licensing factor MCM4 [EC:3.6.4.12]	-	-	-	gi|646711200|gb|KDR16461.1|/0/DNA replication licensing factor MCM4 [Zootermopsis nevadensis]
CL1474.Contig4	2156	2.24	4.63	1.047513461	Up	0.704072733	-	-	-	-	-
CL1986.Contig1	2140	6.136	12.65	1.043766997	Up	0.738687746	K08145|1|6e-64|248|bfo:BRAFLDRAFT_82927|MFS transporter, SP family, solute carrier family 2 (facilitated glucose transporter), member 8	-	-	-	gi|291461591|dbj|BAI83430.1|/0/sugar transporter 16 [Nilaparvata lugens]
CL403.Contig1	887	2.78	5.68	1.030806047	Up	0.738439671	-	-	-	-	-
Unigene13524	689	1.93	3.93	1.025928465	Up	0.702255478	-	-	-	-	gi|939261006|ref|XP_014250387.1|/3.47465e-114/PREDICTED: protein mab-21 [Cimex lectularius]
Unigene29924	354	4.08	8.304	1.025237291	Up	0.755103119	-	-	-	-	-
CL743.Contig2	3244	5.03	10.198	1.019655938	Up	0.78213506	K02105|1|0.0|1239|hst:105192008|catenin beta 1	-	-	-	gi|37991668|dbj|BAD00045.1|/0/armadillo protein [Gryllus bimaculatus]
CL1129.Contig1	3234	17.306	35.08	1.01937644	Up	0.787377907	K00820|1|0.0|1155|aec:105148856|glucosamine--fructose-6-phosphate aminotransferase (isomerizing) [EC:2.6.1.16]	-	-	-	gi|939250108|ref|XP_014244604.1|/0/PREDICTED: glutamine--fructose-6-phosphate aminotransferase [isomerizing] 2-like isoform X2 [Cimex lectularius]
Unigene5206	434	2.406	4.868	1.016692526	Up	0.700178615	K03099|1|8e-09|60.8|hro:HELRODRAFT_84957|son of sevenless;K01931|4|1e-07|57.0|hst:105185027|protein neuralized [EC:2.3.2.27]	-	-	-	gi|918323503|gb|KOF90520.1|/5.39136e-12/hypothetical protein OCBIM_22011038mg [Octopus bimaculoides]
CL1015.Contig2	422	5.228	10.522	1.009077909	Up	0.756115536	-	-	-	-	-
CL2322.Contig2	1063	4.08	8.184	1.004236993	Up	0.71740258	-	-	-	-	-
Unigene24069	363	6.148	12.32	1.002813186	Up	0.757626787	-	-	-	-	-
CL158.Contig2	740	2.96	5.922	1.000487315	Up	0.70966141	-	-	-	-	gi|815779161|ref|XP_012214474.1|/7.40077e-07/PREDICTED: uncharacterized protein LOC105667323 isoform X1 [Linepithema humile]
Unigene2445	1232	2.996	5.994	1.00048146	Up	0.710716738	K13171|1|5e-08|61.2|nvi:100117836|serine/arginine repetitive matrix protein 1;K03164|2|6e-07|57.8|asn:102384021|DNA topoisomerase II [EC:5.99.1.3];K14570|4|3e-06|55.5|nvi:100680126|RNA exonuclease 1 [EC:3.1.-.-]	-	-	-	gi|676441638|ref|XP_009049557.1|/6.58686e-09/hypothetical protein LOTGIDRAFT_238721 [Lottia gigantea]
CL12.Contig3	3083	5.038	2.518	-1.000572839	Down	0.720964948	K05760|1|8e-39|165|mze:101481805|paxillin	-	-	-	gi|939684056|ref|XP_014286609.1|/0/PREDICTED: PDZ and LIM domain protein Zasp isoform X1 [Halyomorpha halys]
Unigene15715	1271	36.494	18.198	-1.003879385	Down	0.754882935	-	-	-	-	gi|969463744|ref|XP_001357769.3|/7.33512e-11/uncharacterized protein Dpse_GA13773 [Drosophila pseudoobscura pseudoobscura]
Unigene6087	2020	8.114	4.038	-1.006772392	Down	0.722330571	-	-	-	-	gi|939675800|ref|XP_014283904.1|/3.66448e-64/PREDICTED: transmembrane protein 72 [Halyomorpha halys]
Unigene2926	3651	16.734	8.308	-1.010209219	Down	0.723873736	K03900|1|0.0|761|bmor:692743|von Willebrand factor;K05719|1|0.0|761|bmor:692743|integrin beta 1;K06493|1|0.0|761|bmor:692743|integrin beta 3	-	-	-	gi|939650050|ref|XP_014274301.1|/0/PREDICTED: hemocytin [Halyomorpha halys]
Unigene22358	325	29.742	14.756	-1.01119997	Down	0.757335532	K05748|1|4e-11|68.6|fab:101816860|WAS protein family, member 2	-	-	-	gi|939644334|ref|XP_014272310.1|/1.06509e-12/PREDICTED: glycine-rich protein DOT1 [Halyomorpha halys]
Unigene19721	728	4.956	2.458	-1.011691272	Down	0.725069595	-	-	-	-	-
CL531.Contig1	3035	4.276	2.116	-1.014922226	Down	0.700811275	K09204|1|2e-68|263|phu:Phum_PHUM206780|krueppel-like factor 1;K17845|3|1e-49|201|crg:105326700|krueppel-like factor 2	-	-	-	gi|242009533|ref|XP_002425538.1|/1.97105e-67/conserved hypothetical protein [Pediculus humanus corporis]
Unigene12946	245	4.658	2.298	-1.019331842	Down	0.726359589	-	-	-	-	-
CL502.Contig1	3358	6.578	3.222	-1.029692514	Down	0.719998659	K00029|1|0.0|925|api:100165091|malate dehydrogenase (oxaloacetate-decarboxylating)(NADP+) [EC:1.1.1.40]	-	-	-	gi|646663160|gb|KDQ87031.1|/0/NADP-dependent malic enzyme [Zootermopsis nevadensis]
CL2091.Contig4	825	1244.44	609.078	-1.030797773	Down	0.719016816	K10955|1|2e-22|108|hsa:4583|intestinal mucin-2	-	-	-	gi|939643822|ref|XP_014272149.1|/2.3759e-47/PREDICTED: cuticle protein 76-like [Halyomorpha halys]
CL817.Contig1	4756	22.21	10.852	-1.03324844	Down	0.783135141	K18757|1|3e-14|84.3|hro:HELRODRAFT_171438|la-related protein 1;K09486|4|4e-08|63.9|lcm:102351172|hypoxia up-regulated 1;K09229|5|3e-07|61.2|cmy:102946273|KRAB and SCAN domains-containing zinc finger protein	-	-	-	gi|675379594|gb|KFM72496.1|/3.24804e-75/Retrovirus-related Pol polyprotein from transposon 17.6, partial [Stegodyphus mimosarum]
CL243.Contig3	2185	28.65	13.924	-1.04096142	Down	0.79110977	K00750|1|2e-42|176|tca:656402|glycogenin glucosyltransferase [EC:2.4.1.186]	-	-	-	gi|734548284|gb|KHN76455.1|/7.8535e-60/Repetitive proline-rich cell wall protein 2 [Toxocara canis]
CL759.Contig1	2150	9.768	4.744	-1.04195919	Down	0.716884705	-	-	-	-	gi|939661210|ref|XP_014278435.1|/4.27419e-135/PREDICTED: uncharacterized protein LOC106682215 isoform X1 [Halyomorpha halys]
Unigene29790	603	15.3	7.43	-1.042097537	Down	0.755542682	K10955|1|1e-16|88.2|hsa:4583|intestinal mucin-2	-	-	-	gi|910336038|ref|XP_013171520.1|/5.41233e-53/PREDICTED: mucin-2-like isoform X3 [Papilio xuthus]
CL194.Contig1	6103	12.86	6.234	-1.044660583	Down	0.74942661	K10343|1|4e-153|545|api:100160060|SPRY domain-containing SOCS box protein 1/4	-	-	-	gi|939239599|ref|XP_014262525.1|/9.20844e-163/PREDICTED: protein gustavus isoform X5 [Cimex lectularius]
Unigene6315	299	18.418	8.928	-1.044707476	Down	0.781161263	K08810|1|1e-07|57.0|fab:101816500|triple functional domain protein [EC:2.7.11.1];K16882|2|7e-07|54.3|hsa:27445|protein piccolo;K18669|3|9e-07|53.9|soc:105205481|dual specificity tyrosine-phosphorylation-regulated kinase 2/3/4 [EC:2.7.12.1]	-	-	-	gi|755738938|ref|XP_011281112.1|/4.00107e-07/PREDICTED: WASP homolog-associated protein with actin, membranes and microtubules [Felis catus]
CL1101.Contig1	2431	14.55	7.046	-1.046142773	Down	0.75556682	-	-	-	-	gi|939695862|ref|XP_014292046.1|/1.6948e-42/PREDICTED: uncharacterized protein LOC106690952 [Halyomorpha halys]
Unigene1654	228	4.166	2.016	-1.047167201	Down	0.723291496	-	-	-	-	-
CL2660.Contig1	1395	71.908	34.742	-1.049471476	Down	0.704256443	-	-	-	-	gi|939254736|ref|XP_014247089.1|/1.12143e-47/PREDICTED: endocuticle structural glycoprotein SgAbd-2-like [Cimex lectularius]
Unigene10888	1361	9.668	4.666	-1.051031166	Down	0.718194813	K01053|1|2e-64|248|phu:Phum_PHUM584070|gluconolactonase [EC:3.1.1.17]	-	-	-	gi|939643433|ref|XP_014272017.1|/6.09384e-83/PREDICTED: regucalcin-like [Halyomorpha halys]
CL775.Contig1	460	5.216	2.516	-1.051811947	Down	0.72555931	-	-	-	-	-
CL103.Contig2	1578	7.796	3.756	-1.053537028	Down	0.75619197	K08811|1|2e-80|301|ame:412041|testis-specific serine kinase [EC:2.7.11.1]	-	-	-	gi|328777814|ref|XP_395507.4|/2.18005e-79/PREDICTED: testis-specific serine/threonine-protein kinase 1-like [Apis mellifera]
CL2217.Contig2	4022	12.062	5.804	-1.055349716	Down	0.750035401	K15621|1|2e-132|476|lgi:LOTGIDRAFT_91451|BAI1-associated protein 3	-	-	-	gi|646722202|gb|KDR23282.1|/0/BAI1-associated protein 3 [Zootermopsis nevadensis]
CL1129.Contig3	3252	27.804	13.338	-1.059750096	Down	0.794114839	K00820|1|0.0|1157|aec:105148856|glucosamine--fructose-6-phosphate aminotransferase (isomerizing) [EC:2.6.1.16]	-	-	-	gi|939250106|ref|XP_014244603.1|/0/PREDICTED: glutamine--fructose-6-phosphate aminotransferase [isomerizing] 2-like isoform X1 [Cimex lectularius]
CL1332.Contig2	241	2036.472	976.018	-1.061092319	Down	0.725706815	-	-	-	-	gi|939264011|ref|XP_014251993.1|/2.05949e-11/PREDICTED: cuticle protein 21-like [Cimex lectularius]
CL771.Contig1	273	150.024	71.774	-1.063660083	Down	0.720314855	-	-	-	-	-
Unigene3918	4014	15.144	7.24	-1.064684714	Down	0.768789122	K01183|1|0.0|1637|phu:Phum_PHUM203740|chitinase [EC:3.2.1.14]	GO:0005576//extracellular region	GO:0004568//chitinase activity;GO:0008061//chitin binding	GO:0005975//carbohydrate metabolic process;GO:0006032//chitin catabolic process	gi|757813229|gb|AJO25042.1|/0/chitinase, partial [Nilaparvata lugens]
Unigene15407	795	4.182	1.992	-1.069975415	Down	0.736912061	K01769|1|8e-63|242|tca:663008|guanylate cyclase, other [EC:4.6.1.2];K09640|3|5e-42|173|phu:Phum_PHUM472640|transmembrane protease, serine 9 [EC:3.4.21.-];K01320|5|2e-39|164|ola:101155013|coagulation factor VII [EC:3.4.21.21]	-	GO:0008236//serine-type peptidase activity	-	gi|659099996|gb|AID60339.1|/5.18003e-121/trypsin-5 [Nilaparvata lugens]
Unigene19685	1040	3.96	1.886	-1.070170754	Down	0.720644461	-	-	-	-	-
Unigene30186	995	3.83	1.824	-1.070238663	Down	0.717314882	-	-	-	-	gi|939635891|ref|XP_014294023.1|/1.3907e-69/PREDICTED: UNC93-like protein MFSD11 [Halyomorpha halys]
CL504.Contig3	2220	3.888	1.842	-1.077755158	Down	0.720291791	-	-	-	-	-
Unigene4544	1613	33.352	15.8	-1.077848719	Down	0.700272481	K14716|1|5e-22|108|bfo:BRAFLDRAFT_96574|solute carrier family 39 (zinc transporter), member 10	-	-	-	gi|585195926|ref|XP_006749085.1|/1.20339e-27/PREDICTED: protein PFC0760c-like [Leptonychotes weddellii]
Unigene20679	366	3.968	1.872	-1.083831591	Down	0.723031351	-	-	-	-	-
Unigene22218	1486	9.832	4.618	-1.090216743	Down	0.725382305	-	-	-	-	gi|817209447|ref|XP_012280776.1|/5.97705e-111/PREDICTED: saccharopine dehydrogenase-like oxidoreductase [Orussus abietinus]
CL2725.Contig1	2540	4.668	2.184	-1.095831705	Down	0.722151956	-	-	-	-	gi|985402964|ref|XP_015369274.1|/1.84437e-164/PREDICTED: uncharacterized protein LOC107165514 [Diuraphis noxia]
CL2888.Contig1	1383	3.494	1.632	-1.098238551	Down	0.70021187	-	-	-	-	-
Unigene5645	1321	4.958	2.302	-1.106870438	Down	0.74992142	K05631|1|2e-96|354|soc:105199817|atrophin-1 interacting protein 3 (BAI1-associated protein 1);K06786|1|2e-96|354|soc:105199817|junctional adhesion molecule 4;K06787|1|2e-96|354|soc:105199817|endothelial cell adhesion molecule;K00485|2|1e-75|286|dme:Dmel_CG3006|dimethylaniline monooxygenase (N-oxide forming) [EC:1.14.13.8]	-	-	-	gi|939234312|ref|XP_014244539.1|/7.08533e-105/PREDICTED: flavin-containing monooxygenase FMO GS-OX5-like [Cimex lectularius]
Unigene18919	523	3.57	1.654	-1.10996484	Down	0.709795237	K17902|1|8e-09|61.6|ame:409346|TBC1 domain family member 4	-	-	-	gi|951558023|ref|XP_014478305.1|/1.43939e-09/PREDICTED: TBC1 domain family member 4 isoform X2 [Dinoponera quadriceps]
Unigene14799	2296	7.326	3.392	-1.110889531	Down	0.781436426	K19511|1|0.0|936|api:100160088|peroxidase [EC:1.11.1.7]	-	GO:0020037//heme binding;GO:0004601//peroxidase activity	GO:0055114//oxidation-reduction process;GO:0006979//response to oxidative stress	gi|328700364|ref|XP_001946672.2|/0/PREDICTED: chorion peroxidase-like [Acyrthosiphon pisum]
Unigene5097	805	18.806	8.69	-1.113764941	Down	0.7932687	-	-	-	-	-
Unigene3910	273	565.59	261.33	-1.113883861	Down	0.752280151	K08559|1|4e-14|78.6|oas:101122759|nuclear receptor subfamily 4 group A member 3	-	-	-	gi|939271115|ref|XP_014255802.1|/1.34549e-15/PREDICTED: extensin-1 [Cimex lectularius]
Unigene5079	3827	8.624	3.984	-1.114139531	Down	0.721682624	K04498|1|6e-30|135|aga:AgaP_AGAP000029|E1A/CREB-binding protein [EC:2.3.1.48];K14972|3|3e-29|133|dmo:Dmoj_GI16140|PAX-interacting protein 1	-	-	-	gi|939270118|ref|XP_014255266.1|/5.2228e-36/PREDICTED: transcription activator MSS11-like [Cimex lectularius]
CL2438.Contig1	1039	5.034	2.308	-1.125061993	Down	0.709538311	K03098|1|2e-07|59.3|bfo:BRAFLDRAFT_125106|apolipoprotein D and lipocalin family protein	-	-	-	gi|817052067|ref|XP_012254324.1|/1.22194e-71/PREDICTED: apolipoprotein D [Athalia rosae]
Unigene15561	1493	69.414	31.798	-1.12629064	Down	0.736976694	K03006|1|9e-37|157|api:100166173|DNA-directed RNA polymerase II subunit RPB1 [EC:2.7.7.6]	-	-	-	gi|939688219|ref|XP_014288004.1|/3.31385e-93/PREDICTED: pro-resilin-like [Halyomorpha halys]
CL3115.Contig1	1334	6.658	3.048	-1.127225968	Down	0.757817202	K04565|1|8e-50|200|hst:105188081|superoxide dismutase, Cu-Zn family [EC:1.15.1.1]	-	-	-	gi|780675787|ref|XP_011696376.1|/5.97091e-51/PREDICTED: superoxide dismutase [Cu-Zn]-like [Wasmannia auropunctata]
Unigene13294	995	28.314	12.952	-1.128340687	Down	0.710739534	K02183|1|5e-29|130|crg:105328000|calmodulin	-	-	-	gi|478346029|gb|AGI96982.1|/9.60862e-79/troponin C4 [Nilaparvata lugens]
Unigene3357	490	183.9	83.89	-1.132350728	Down	0.752463861	K05748|1|3e-24|112|fab:101816860|WAS protein family, member 2	-	-	-	gi|998510286|ref|XP_015515614.1|/8.17779e-29/PREDICTED: pro-resilin [Neodiprion lecontei]
CL2248.Contig2	578	15.954	7.268	-1.134287858	Down	0.791719902	-	-	-	-	-
CL2391.Contig1	1670	4.966	2.26	-1.135761489	Down	0.709929868	K08145|1|2e-57|225|bfo:BRAFLDRAFT_82927|MFS transporter, SP family, solute carrier family 2 (facilitated glucose transporter), member 8;K14258|2|4e-57|224|pxy:105390693|facilitated trehalose transporter;K06069|4|2e-53|212|mde:101887398|atypical protein kinase C iota type [EC:2.7.11.13]	-	-	-	gi|733604622|dbj|BAQ02378.1|/0/sugar transporter [Nilaparvata lugens]
CL2361.Contig2	1257	30.782	13.998	-1.136866258	Down	0.718847856	K15890|1|8e-54|213|tca:658671|NADP+-dependent farnesol dehydrogenase [EC:1.1.1.216]	-	-	-	gi|662190334|ref|XP_008467927.1|/6.2459e-55/PREDICTED: dehydrogenase/reductase SDR family member 11-like isoform X2 [Diaphorina citri]
Unigene13553	374	7.322	3.328	-1.13758234	Down	0.711231663	-	-	-	-	-
CL889.Contig1	527	3889.254	1765.716	-1.139240141	Down	0.76882801	K10955|1|5e-21|100|hsa:4583|intestinal mucin-2	-	-	-	gi|939641089|ref|XP_014271187.1|/4.91139e-26/PREDICTED: cuticle protein 16.5, isoform A-like [Halyomorpha halys]
Unigene19465	2321	163.69	74.256	-1.140386681	Down	0.753639874	-	-	-	-	gi|939687297|ref|XP_014287667.1|/8.77502e-57/PREDICTED: mid1-interacting protein 1-B [Halyomorpha halys]
Unigene11116	588	8.218	3.726	-1.141159656	Down	0.723687344	-	-	-	-	-
Unigene13922	358	3.528	1.598	-1.142583153	Down	0.717985357	-	-	-	-	-
CL2177.Contig1	729	5.118	2.318	-1.142699581	Down	0.718007348	K11429|1|1e-10|68.6|api:100570132|histone-lysine N-methyltransferase SUV420H [EC:2.1.1.43]	-	-	-	gi|795019832|ref|XP_011859717.1|/1.43265e-15/PREDICTED: uncharacterized protein LOC105557157 isoform X2 [Vollenhovia emeryi]
CL1265.Contig3	2121	169.514	76.732	-1.143504165	Down	0.753765924	K04650|1|1e-15|87.4|aga:AgaP_AGAP004734|nuclear receptor co-repressor 1	-	-	-	gi|985388161|ref|XP_015378255.1|/2.08866e-17/PREDICTED: probable basic-leucine zipper transcription factor I [Diuraphis noxia]
Unigene7148	3573	15.43	6.984	-1.143612598	Down	0.792246896	-	-	-	-	-
CL3284.Contig2	729	22.796	10.312	-1.144456529	Down	0.703028133	-	-	-	-	-
Unigene23414	2731	9.656	4.36	-1.147097541	Down	0.754392147	K10384|1|1e-69|267|myd:102770629|filaggrin	-	-	GO:0022008//neurogenesis	gi|939250617|ref|XP_014244875.1|/0/PREDICTED: pro-resilin [Cimex lectularius]
Unigene4891	602	4.968	2.242	-1.147878895	Down	0.716813903	-	-	-	-	-
CL2226.Contig3	291	160.838	72.58	-1.14796434	Down	0.755322767	-	-	-	-	gi|939644129|ref|XP_014272244.1|/1.2044e-27/PREDICTED: protein takeout-like [Halyomorpha halys]
Unigene30585	287	3.484	1.572	-1.148143406	Down	0.717558935	-	-	-	-	-
CL3051.Contig1	488	4.722	2.126	-1.151256445	Down	0.702057554	K12321|1|4e-07|55.8|phi:102114027|guanylate cyclase 2D/E [EC:4.6.1.2]	-	-	-	gi|847175331|ref|XP_012810499.1|/6.07885e-16/PREDICTED: zinc finger protein Xfin-like [Xenopus tropicalis]
CL3446.Contig2	2238	8.804	3.952	-1.155576198	Down	0.751073296	K14999|1|1e-113|412|hst:105191871|cytochrome P450, family 6 [EC:1.14.-.-]	-	-	-	gi|510813159|gb|AGN52754.1|/0/cytochrome P450 [Laodelphax striatella]
Unigene31588	1366	5.472	2.45	-1.159286481	Down	0.73718481	-	-	-	-	-
Unigene6245	1185	8.482	3.792	-1.161445519	Down	0.749157079	-	-	-	-	gi|751199048|ref|XP_011175470.1|/7.34206e-10/PREDICTED: uncharacterized protein LOC105207609 [Solenopsis invicta]
Unigene25741	488	5.358	2.392	-1.163477192	Down	0.72571781	-	-	-	-	-
Unigene866	378	4.378	1.954	-1.163841487	Down	0.725866388	-	-	-	-	-
CL681.Contig1	578	10.11	4.5	-1.167786091	Down	0.770256121	K10373|1|3e-68|259|nvi:100113505|tropomyosin 1	-	-	-	gi|985387142|ref|XP_015373423.1|/6.95972e-68/PREDICTED: tropomyosin-1 isoform X1 [Diuraphis noxia]
Unigene2990	2294	36.844	16.388	-1.168789899	Down	0.736957921	K19625|1|4e-34|149|tca:662515|retinaldehyde-binding protein 1;K10693|2|2e-32|143|dpe:Dper_GL26848|E3 ubiquitin-protein ligase MYCBP2 [EC:2.3.2.27]	-	-	-	gi|193629582|ref|XP_001944091.1|/1.71848e-105/PREDICTED: alpha-tocopherol transfer protein-like [Acyrthosiphon pisum]
CL938.Contig1	455	81.252	36.1	-1.170404488	Down	0.755126988	K13184|1|6e-43|174|cmk:103179991|ATP-dependent RNA helicase A [EC:3.6.4.13]	-	-	-	gi|734548284|gb|KHN76455.1|/1.57671e-48/Repetitive proline-rich cell wall protein 2 [Toxocara canis]
Unigene13957	2200	16.07	7.074	-1.183771805	Down	0.700645265	K04506|1|4e-09|65.9|isc:IscW_ISCW015643|E3 ubiquitin-protein ligase SIAH1 [EC:2.3.2.27]	-	-	-	gi|662191165|ref|XP_008468385.1|/4.32659e-74/PREDICTED: uncharacterized protein LOC103505800 [Diaphorina citri]
Unigene1413	252	3.802	1.672	-1.185183685	Down	0.709757959	-	-	-	-	-
Unigene22041	219	3.632	1.596	-1.186303551	Down	0.749422319	-	-	-	-	-
Unigene25573	428	4.704	2.062	-1.189843727	Down	0.7180516	K01769|1|6e-08|57.8|tca:663008|guanylate cyclase, other [EC:4.6.1.2]	-	GO:0003824//catalytic activity	-	gi|659099996|gb|AID60339.1|/4.3812e-54/trypsin-5 [Nilaparvata lugens]
Unigene28947	1229	112.096	49.086	-1.191351286	Down	0.780509561	K19625|1|1e-26|122|mze:101483584|retinaldehyde-binding protein 1	-	-	-	gi|939634893|ref|XP_014293363.1|/4.34078e-53/PREDICTED: alpha-tocopherol transfer protein-like [Halyomorpha halys]
CL2238.Contig3	1462	8.262	3.616	-1.192096382	Down	0.752748143	K00286|1|5e-66|254|tca:663647|pyrroline-5-carboxylate reductase [EC:1.5.1.2]	-	-	-	gi|91077326|ref|XP_974776.1|/4.8444e-65/PREDICTED: pyrroline-5-carboxylate reductase 3 [Tribolium castaneum]
Unigene31523	1965	19.492	8.53	-1.192264481	Down	0.717878349	-	-	-	-	gi|328717880|ref|XP_003246330.1|/1.31196e-26/PREDICTED: uncharacterized protein LOC100570047 [Acyrthosiphon pisum]
Unigene6849	1642	11.954	5.23	-1.192610596	Down	0.79137796	K19625|1|1e-25|120|fab:101810427|retinaldehyde-binding protein 1	-	-	-	gi|242007872|ref|XP_002424742.1|/4.49998e-46/conserved hypothetical protein [Pediculus humanus corporis]
Unigene12935	1488	3.382	1.478	-1.19423039	Down	0.720421863	-	-	-	-	gi|189242304|ref|XP_001808377.1|/2.39998e-35/PREDICTED: uncharacterized protein LOC100141613 [Tribolium castaneum]
CL236.Contig1	1687	6.332	2.762	-1.196947936	Down	0.710994314	K01640|1|2e-113|411|spu:756856|hydroxymethylglutaryl-CoA lyase [EC:4.1.3.4]	-	-	-	gi|939695835|ref|XP_014292033.1|/9.21367e-119/PREDICTED: hydroxymethylglutaryl-CoA lyase, mitochondrial isoform X2 [Halyomorpha halys]
Unigene15237	265	3.98	1.732	-1.200329501	Down	0.722117092	-	-	-	-	-
Unigene14343	297	3.986	1.734	-1.200837812	Down	0.722117092	-	-	-	-	-
Unigene4923	4156	19.124	8.308	-1.20281119	Down	0.719125432	K10141|1|6e-180|634|ame:411048|sestrin	-	-	-	gi|646715246|gb|KDR18917.1|/0/Sestrin-like protein [Zootermopsis nevadensis]
Unigene26531	953	6.082	2.632	-1.208386327	Down	0.784892054	K04459|1|5e-68|259|phu:Phum_PHUM490910|dual specificity MAP kinase phosphatase [EC:3.1.3.16 3.1.3.48]	-	GO:0008138//protein tyrosine/serine/threonine phosphatase activity	GO:0006470//protein dephosphorylation	gi|242020256|ref|XP_002430571.1|/4.61842e-67/dual specificity protein phosphatase, putative [Pediculus humanus corporis]
Unigene9111	247	8.086	3.496	-1.209721019	Down	0.754915118	-	-	-	-	-
Unigene3358	1194	118.47	50.82	-1.221053493	Down	0.786376217	K10385|1|5e-88|327|mmu:16939|loricrin	-	-	-	gi|444727028|gb|ELW67537.1|/9.35664e-122/Cell surface glycoprotein 1 [Tupaia chinensis]
CL2449.Contig3	311	34.79	14.918	-1.221618547	Down	0.755018371	-	-	-	-	-
Unigene6503	621	3.292	1.408	-1.225317002	Down	0.723400113	-	-	-	-	gi|646722305|gb|KDR23318.1|/2.18099e-39/Rab GTPase-activating protein 1, partial [Zootermopsis nevadensis]
Unigene13895	209	3.482	1.488	-1.226541677	Down	0.700908091	-	-	-	-	-
CL326.Contig4	452	14.14	6.042	-1.226684031	Down	0.710256792	-	-	-	-	-
Unigene13231	926	21.63	9.214	-1.231134162	Down	0.737884517	-	-	-	-	-
Unigene15607	2131	33.182	14.084	-1.236343713	Down	0.75782632	K13356|1|3e-171|604|api:100162989|alcohol-forming fatty acyl-CoA reductase [EC:1.2.1.84]	-	-	-	gi|646701232|gb|KDR11037.1|/2.79737e-179/Putative fatty acyl-CoA reductase [Zootermopsis nevadensis]
Unigene5313	1741	5.002	2.122	-1.237080401	Down	0.752999169	K08193|1|1e-171|605|tca:659204|MFS transporter, ACS family, solute carrier family 17 (sodium-dependent inorganic phosphate cotransporter), other	-	-	-	gi|939262521|ref|XP_014251192.1|/0/PREDICTED: vesicular glutamate transporter 2 isoform X5 [Cimex lectularius]
Unigene2263	1801	8.508	3.606	-1.238420637	Down	0.783422104	-	-	-	-	gi|193620399|ref|XP_001944797.1|/1.03402e-06/PREDICTED: uncharacterized protein LOC100161728 [Acyrthosiphon pisum]
CL3288.Contig2	714	8.21	3.474	-1.240784468	Down	0.781445544	-	-	-	-	-
Unigene9856	220	5.308	2.242	-1.243382093	Down	0.768938236	K13356|1|2e-20|99.4|aag:AaeL_AAEL014302|alcohol-forming fatty acyl-CoA reductase [EC:1.2.1.84]	-	-	-	gi|939237853|ref|XP_014261584.1|/1.48498e-22/PREDICTED: putative fatty acyl-CoA reductase CG5065 [Cimex lectularius]
Unigene15991	240	5.212	2.186	-1.253543683	Down	0.768635181	-	-	-	-	-
Unigene12084	454	5.014	2.092	-1.261079145	Down	0.756183925	-	-	-	-	gi|733604572|dbj|BAQ02353.1|/6.61037e-63/sugar transporter [Nilaparvata lugens]
CL1052.Contig2	315	20.718	8.534	-1.279590724	Down	0.754079706	-	-	-	-	gi|723001894|dbj|BAP87101.1|/2.38909e-12/hypothetical protein [Nilaparvata lugens]
Unigene24189	311	3.04	1.248	-1.284453389	Down	0.720159037	-	-	-	-	-
CL453.Contig6	414	12.396	5.07	-1.289817008	Down	0.719085204	-	-	-	-	gi|510813155|gb|AGN52753.1|/2.01424e-11/cytochrome P450 [Laodelphax striatella]
Unigene3180	603	3.034	1.24	-1.290880965	Down	0.720971652	-	-	-	-	gi|939238816|ref|XP_014262108.1|/1.52173e-55/PREDICTED: uncharacterized protein LOC106674111 [Cimex lectularius]
CL2086.Contig1	218	4.906	2	-1.294547234	Down	0.768627135	-	-	-	-	-
CL946.Contig4	1253	3.41	1.39	-1.294686856	Down	0.717370129	-	-	-	-	-
Unigene24858	247	4.208	1.708	-1.30082673	Down	0.724543138	-	-	-	-	gi|662183109|ref|XP_008471759.1|/1.01991e-10/PREDICTED: MDS1 and EVI1 complex locus protein EVI1-A [Diaphorina citri]
CL1315.Contig3	3175	8.606	3.488	-1.3029428	Down	0.793593209	K09057|1|6e-97|358|api:100159318|hepatic leukemia factor	-	-	-	gi|939264642|ref|XP_014252329.1|/2.76463e-120/PREDICTED: hepatic leukemia factor isoform X3 [Cimex lectularius]
Unigene13577	1174	4.492	1.82	-1.303419477	Down	0.751556306	-	-	-	-	gi|505853177|ref|XP_004620022.1|/1.44655e-18/PREDICTED: androgen-dependent TFPI-regulating protein [Sorex araneus]
Unigene14986	1594	18.158	7.35	-1.304789152	Down	0.754422989	K10275|1|4e-08|62.0|pbi:103048660|F-box and leucine-rich repeat protein 9;K10270|4|2e-06|56.6|clv:102089482|F-box and leucine-rich repeat protein 4	-	-	-	gi|955171263|emb|CUG86510.1|/2.74428e-08/receptor-type protein kinase, putative, partial [Bodo saltans]
Unigene4243	573	4.098	1.658	-1.305475978	Down	0.723835117	K08145|1|1e-11|71.2|cjc:100393233|MFS transporter, SP family, solute carrier family 2 (facilitated glucose transporter), member 8	-	-	-	gi|733604572|dbj|BAQ02353.1|/2.06958e-56/sugar transporter [Nilaparvata lugens]
Unigene5145	1406	82.28	33.276	-1.306059772	Down	0.799673076	K19625|1|4e-33|144|ola:101165475|retinaldehyde-binding protein 1	-	-	-	gi|939629461|ref|XP_014274666.1|/3.97043e-93/PREDICTED: alpha-tocopherol transfer protein-like [Halyomorpha halys]
Unigene5053	960	3.172	1.278	-1.311504935	Down	0.701826642	-	-	-	-	-
Unigene21150	441	52.832	21.248	-1.314084974	Down	0.795906348	-	-	-	-	-
Unigene5453	647	4.902	1.968	-1.316640264	Down	0.710535709	-	-	-	-	gi|646698887|gb|KDR09816.1|/1.84462e-55/Protein spaetzle [Zootermopsis nevadensis]
CL905.Contig2	1428	5.682	2.28	-1.317365007	Down	0.749340789	K02895|1|2e-81|305|aga:AgaP_AGAP008405|large subunit ribosomal protein L24	-	-	-	gi|939660902|ref|XP_014278315.1|/8.50425e-83/PREDICTED: probable 39S ribosomal protein L24, mitochondrial [Halyomorpha halys]
Unigene16968	1536	127.848	51.182	-1.320721163	Down	0.805128061	K19625|1|3e-26|122|shr:100932475|retinaldehyde-binding protein 1	-	-	-	gi|646719706|gb|KDR21724.1|/4.02978e-110/Retinaldehyde-binding protein 1-like protein 1 [Zootermopsis nevadensis]
CL1026.Contig2	5092	3.668	1.456	-1.332983283	Down	0.716388822	K10478|1|0.0|832|tca:103313563|BTB/POZ domain-containing protein 3/6	-	-	-	gi|646724140|gb|KDR24501.1|/0/BTB/POZ domain-containing protein 3 [Zootermopsis nevadensis]
Unigene3942	3041	7.694	3.036	-1.341562039	Down	0.796803444	K10955|1|2e-116|422|asn:102388355|intestinal mucin-2	-	-	-	gi|913328011|ref|XP_013195491.1|/0/PREDICTED: mucin-2-like [Amyelois transitella]
CL1886.Contig1	2611	6.16	2.418	-1.349116106	Down	0.782169657	K14258|1|8e-61|238|aag:AaeL_AAEL000567|facilitated trehalose transporter	-	-	-	gi|733604582|dbj|BAQ02358.1|/0/sugar transporter [Nilaparvata lugens]
CL176.Contig6	2782	9.188	3.582	-1.358985519	Down	0.720058734	K04520|1|2e-18|86.7|fpg:101910737|amyloid beta A4 protein;K05719|1|2e-18|86.7|fpg:101910737|integrin beta 1;K06236|1|2e-18|86.7|fpg:101910737|collagen, type I/II/III/V/XI/XXIV/XXVII, alpha;K06256|1|2e-18|86.7|fpg:101910737|CD44 antigen;K06257|1|2e-18|86.7|fpg:101910737|syndecan 1;K06493|1|2e-18|86.7|fpg:101910737|integrin beta 3;K02184|4|2e-14|84.3|hsa:56776|formin 2	-	-	-	gi|939263981|ref|XP_014251976.1|/1.33461e-30/PREDICTED: formin-G-like [Cimex lectularius]
CL327.Contig2	1079	5.962	2.324	-1.359186307	Down	0.780882345	K17284|1|2e-19|99.0|phu:Phum_PHUM299200|perilipin-2	-	-	-	gi|939267516|ref|XP_014253876.1|/1.4504e-30/PREDICTED: lipid storage droplets surface-binding protein 1-like [Cimex lectularius]
Unigene2247	457	6.074	2.362	-1.362637944	Down	0.782488803	-	-	-	-	-
Unigene14162	254	2.65	1.03	-1.363348022	Down	0.711087913	-	-	-	-	-
CL1469.Contig2	3163	5.714	2.218	-1.365241671	Down	0.768354654	-	-	-	-	-
CL836.Contig2	1140	4.042	1.568	-1.366143762	Down	0.753264677	-	-	-	-	-
CL2226.Contig1	316	26.524	10.192	-1.379861177	Down	0.798483654	-	-	-	-	-
Unigene150	542	3.35	1.286	-1.381270453	Down	0.701499718	K03006|1|2e-14|80.1|rro:104669448|DNA-directed RNA polymerase II subunit RPB1 [EC:2.7.7.6]	-	-	-	gi|925681197|gb|KOX77953.1|/3.33383e-15/Protein toll [Melipona quadrifasciata]
CL234.Contig3	1107	3.28	1.258	-1.382563893	Down	0.738850001	-	-	-	-	-
CL86.Contig2	219	9.986	3.812	-1.389358787	Down	0.738007885	-	-	-	-	-
Unigene15822	681	29.094	11.064	-1.394848598	Down	0.801346582	K10433|1|1e-06|55.5|ptr:747168|microtubule-associated protein 7;K16913|2|3e-06|53.9|amj:102565784|proline-, glutamic acid- and leucine-rich protein 1	-	-	-	gi|916499052|ref|XP_013350345.1|/8.19436e-09/hypothetical protein EMH_0034630 [Eimeria mitis]
CL280.Contig2	2162	3.48	1.322	-1.396365129	Down	0.719338912	K01620|1|6e-99|364|api:100161178|threonine aldolase [EC:4.1.2.5]	-	GO:0003824//catalytic activity	-	gi|939674508|ref|XP_014283446.1|/1.95016e-103/PREDICTED: probable low-specificity L-threonine aldolase 1 [Halyomorpha halys]
Unigene10578	3408	14.768	5.61	-1.396401782	Down	0.785649422	K01593|1|0.0|762|aga:AgaP_AGAP009091|aromatic-L-amino-acid decarboxylase [EC:4.1.1.28]	-	-	-	gi|662220342|ref|XP_008484302.1|/0/PREDICTED: aromatic-L-amino-acid decarboxylase-like [Diaphorina citri]
Unigene308	208	3.164	1.2	-1.398715194	Down	0.72605278	-	-	-	-	-
CL728.Contig1	517	35.692	13.532	-1.399225663	Down	0.806076112	-	-	-	-	-
CL2733.Contig1	508	11.15	4.19	-1.412021561	Down	0.756097836	-	-	-	-	-
Unigene29029	1429	4.468	1.672	-1.418054338	Down	0.721838174	K19625|1|1e-10|70.1|mze:101483584|retinaldehyde-binding protein 1	-	-	-	gi|501294320|dbj|BAN20711.1|/4.5303e-68/conserved hypothetical protein [Riptortus pedestris]
Unigene6228	1964	16.794	6.284	-1.418190807	Down	0.792795344	K08145|1|2e-53|213|ola:101171341|MFS transporter, SP family, solute carrier family 2 (facilitated glucose transporter), member 8;K14258|2|4e-52|208|ame:551643|facilitated trehalose transporter	-	-	-	gi|733604608|dbj|BAQ02371.1|/0/sugar transporter [Nilaparvata lugens]
CL486.Contig1	496	2.668	0.998	-1.418646946	Down	0.724100089	-	-	-	-	-
Unigene9312	291	5.752	2.15	-1.419727016	Down	0.785807654	-	-	-	-	-
Unigene6240	2172	53.316	19.756	-1.432277673	Down	0.815293802	-	-	-	-	gi|939239043|ref|XP_014262228.1|/8.10362e-49/PREDICTED: uncharacterized protein LOC106674173 [Cimex lectularius]
CL1623.Contig2	998	4.084	1.51	-1.435434317	Down	0.783966798	-	-	-	-	-
Unigene20727	978	2.662	0.982	-1.438715642	Down	0.726051171	K05679|1|3e-57|224|tca:660350|ATP-binding cassette, subfamily G (WHITE), member 1	-	-	-	gi|157119340|ref|XP_001653363.1|/1.64605e-67/AAEL008631-PA [Aedes aegypti]
CL1978.Contig2	652	4.088	1.5	-1.446432696	Down	0.785510231	-	-	-	-	-
CL1135.Contig1	448	36.974	13.554	-1.447792452	Down	0.813049052	-	-	-	-	-
Unigene16631	383	3.648	1.336	-1.449185722	Down	0.751655537	-	-	-	-	-
Unigene28596	971	4.748	1.736	-1.451552987	Down	0.751707566	K10408|1|7e-18|93.6|pxy:105395291|dynein heavy chain, axonemal;K17298|2|2e-08|62.0|aml:100476124|mucin-13	-	-	-	gi|939244234|ref|XP_014241451.1|/7.2911e-76/PREDICTED: uncharacterized protein LOC106662142 [Cimex lectularius]
Unigene10562	2577	3.402	1.24	-1.45604302	Down	0.723605814	-	-	-	-	gi|817187220|ref|XP_012288144.1|/1.58039e-70/PREDICTED: protein THEM6 [Orussus abietinus]
CL3002.Contig2	1893	8.928	3.254	-1.456122776	Down	0.751184595	K10250|1|8e-121|436|bmor:101740658|elongation of very long chain fatty acids protein 7 [EC:2.3.1.199]	GO:0016021//integral component of membrane	-	-	gi|91090560|ref|XP_971544.1|/7.0754e-147/PREDICTED: elongation of very long chain fatty acids protein AAEL008004 [Tribolium castaneum]
CL2866.Contig2	4220	2.646	0.964	-1.45670801	Down	0.736928152	K01324|1|1e-38|116|pbi:103051995|plasma kallikrein [EC:3.4.21.34];K01345|3|5e-38|97.8|xla:447029|pancreatic endopeptidase E [EC:3.4.21.70];K01315|5|8e-38|103|bfo:BRAFLDRAFT_123451|plasminogen [EC:3.4.21.7];K05719|5|8e-38|103|bfo:BRAFLDRAFT_123451|integrin beta 1;K06464|5|8e-38|103|bfo:BRAFLDRAFT_123451|integrin beta 2;K06493|5|8e-38|103|bfo:BRAFLDRAFT_123451|integrin beta 3	-	-	-	gi|659099803|gb|AID60332.1|/5.00985e-88/ovochymase-1-like protein [Nilaparvata lugens]
CL2318.Contig3	259	3.108	1.124	-1.467344468	Down	0.7019248	-	-	-	-	-
Unigene24346	209	2.762	0.996	-1.471495672	Down	0.710311771	-	-	-	-	gi|443696470|gb|ELT97164.1|/1.89893e-09/hypothetical protein CAPTEDRAFT_108287 [Capitella teleta]
CL2177.Contig2	481	5.284	1.902	-1.47411322	Down	0.784591413	-	-	-	-	gi|985425555|ref|XP_015378247.1|/7.48863e-14/PREDICTED: uncharacterized protein LOC107172474 [Diuraphis noxia]
CL97.Contig1	1411	2.922	1.05	-1.47656685	Down	0.723816075	-	-	-	-	gi|939278997|ref|XP_014260062.1|/1.14342e-23/PREDICTED: protein FAM166B-like isoform X1 [Cimex lectularius]
CL2980.Contig2	3605	8.55	3.072	-1.476746204	Down	0.750896291	K05680|1|2e-120|436|cge:100756677|ATP-binding cassette, subfamily G (WHITE), member 4;K05679|2|1e-119|434|hro:HELRODRAFT_68730|ATP-binding cassette, subfamily G (WHITE), member 1	-	GO:0017111//nucleoside-triphosphatase activity	-	gi|939247874|ref|XP_014243410.1|/0/PREDICTED: ATP-binding cassette sub-family G member 1-like isoform X1 [Cimex lectularius]
CL98.Contig3	454	4.266	1.53	-1.479352313	Down	0.723726232	-	-	-	-	-
CL749.Contig1	205	3.26	1.168	-1.48083169	Down	0.720006705	-	-	-	-	-
Unigene15503	405	3.116	1.114	-1.483946001	Down	0.703791402	-	-	-	-	-
Unigene5927	929	1182.68	422.396	-1.485391696	Down	0.704112693	K10955|1|3e-27|124|hsa:4583|intestinal mucin-2	-	-	-	gi|964136394|ref|XP_001956936.2|/2.69947e-32/uncharacterized protein Dana_GF24314 [Drosophila ananassae]
Unigene17035	806	5.99	2.138	-1.48629415	Down	0.797224502	K07293|1|7e-35|149|tca:660085|tyrosine-protein phosphatase non-receptor type 11 [EC:3.1.3.48]	-	GO:0016787//hydrolase activity	-	gi|675374305|gb|KFM67207.1|/2.01374e-35/Tyrosine-protein phosphatase corkscrew, partial [Stegodyphus mimosarum]
Unigene14930	1699	22.506	8.032	-1.486478494	Down	0.808406683	-	-	-	-	gi|641675659|ref|XP_008187126.1|/3.37711e-36/PREDICTED: uncharacterized protein LOC100569955 isoform X2 [Acyrthosiphon pisum]
Unigene28145	382	437.46	155.768	-1.489752222	Down	0.702594738	-	-	-	-	gi|939235016|ref|XP_014248214.1|/1.28838e-26/PREDICTED: golgin subfamily A member 6-like protein 22 [Cimex lectularius]
Unigene15576	1900	26.628	9.48	-1.489985109	Down	0.811972269	K10249|1|7e-64|247|api:100574502|elongation of very long chain fatty acids protein 4 [EC:2.3.1.199]	-	-	-	gi|648216012|ref|NP_001280432.1|/8.58959e-68/uncharacterized protein LOC100167113 [Acyrthosiphon pisum]
CL2229.Contig2	1180	95.112	33.85	-1.490471539	Down	0.826497439	K04426|1|5e-71|270|nvi:100123601|mitogen-activated protein kinase kinase kinase 5 [EC:2.7.11.25];K06084|2|2e-18|95.5|bfo:BRAFLDRAFT_117217|F-box protein 20	-	-	-	gi|939672437|ref|XP_014282714.1|/3.42888e-76/PREDICTED: muscle-specific protein 20-like [Halyomorpha halys]
Unigene7640	343	2.67	0.95	-1.490840323	Down	0.701608067	-	-	-	-	-
CL1913.Contig1	2521	37.1	13.198	-1.491099864	Down	0.81730925	K10955|1|4e-06|56.2|dre:100332798|intestinal mucin-2	-	-	-	gi|939630594|ref|XP_014278376.1|/7.39306e-65/PREDICTED: rhythmically expressed gene 5 protein [Halyomorpha halys]
CL638.Contig5	2482	6.592	2.326	-1.502865146	Down	0.710951404	-	-	-	-	gi|985414291|ref|XP_015372588.1|/2.14004e-16/PREDICTED: uncharacterized protein LOC107167888 [Diuraphis noxia]
CL3439.Contig1	755	20.376	7.186	-1.503610024	Down	0.807044278	K03006|1|2e-12|74.7|api:100187585|DNA-directed RNA polymerase II subunit RPB1 [EC:2.7.7.6]	-	-	-	gi|939254450|ref|XP_014246937.1|/3.01688e-35/PREDICTED: cuticle protein 19-like isoform X3 [Cimex lectularius]
CL1797.Contig2	587	2.646	0.93	-1.50851044	Down	0.702139083	-	-	-	-	-
Unigene3532	499	5.068	1.78	-1.509539283	Down	0.784324564	-	-	-	-	-
CL2961.Contig2	323	4.244	1.478	-1.521778387	Down	0.736889533	-	-	-	-	-
CL972.Contig3	1917	8.314	2.886	-1.526471448	Down	0.753863813	K15001|1|3e-78|295|aag:AaeL_AAEL004054|cytochrome P450, family 4 [EC:1.14.-.-]	-	-	-	gi|717212995|gb|AIW80013.1|/0/cytochrome P450 CYP417A2 [Nilaparvata lugens]
CL2493.Contig1	516	9.422	3.27	-1.526742696	Down	0.780906482	K07605|1|1e-07|57.4|ggo:101124790|type II keratin, basic	-	-	-	gi|926611655|ref|XP_013794052.1|/2.69792e-10/PREDICTED: glycine-rich cell wall structural protein 1.0-like [Limulus polyphemus]
Unigene30841	237	4.932	1.706	-1.531555153	Down	0.783588382	-	-	-	-	-
Unigene21348	406	2.59	0.89	-1.541074857	Down	0.70176764	-	-	-	-	-
Unigene12174	287	3.4	1.162	-1.548924678	Down	0.753697804	-	-	-	-	-
CL795.Contig1	1850	3.57	1.22	-1.549042926	Down	0.770052565	-	-	-	-	-
Unigene31261	236	3.012	1.028	-1.550881505	Down	0.716425027	-	-	-	-	gi|939241246|ref|XP_014239875.1|/4.76842e-08/PREDICTED: uncharacterized protein LOC106661158 [Cimex lectularius]
CL856.Contig2	1074	14.164	4.828	-1.552731168	Down	0.801829324	-	-	-	-	gi|646699930|gb|KDR10309.1|/3.20123e-30/hypothetical protein L798_14992 [Zootermopsis nevadensis]
Unigene29050	1695	7.322	2.494	-1.553776308	Down	0.749209376	K17233|1|2e-133|478|api:100161886|dual oxidase maturation factor 1	-	-	-	gi|939245801|ref|XP_014242288.1|/5.95747e-142/PREDICTED: dual oxidase maturation factor 2 [Cimex lectularius]
CL1983.Contig1	1366	6.16	2.098	-1.553915673	Down	0.716568241	K10250|1|2e-125|451|phu:Phum_PHUM576820|elongation of very long chain fatty acids protein 7 [EC:2.3.1.199];K03254|5|9e-95|289|dse:Dsec_GM10701|translation initiation factor 3 subunit A	-	-	-	gi|939654999|ref|XP_014276069.1|/9.28008e-140/PREDICTED: elongation of very long chain fatty acids protein AAEL008004 isoform X1 [Halyomorpha halys]
CL598.Contig1	5509	9.604	3.266	-1.556110613	Down	0.78848419	K13356|1|0.0|706|nvi:100117683|alcohol-forming fatty acyl-CoA reductase [EC:1.2.1.84]	-	-	-	gi|646710619|gb|KDR16086.1|/0/Putative fatty acyl-CoA reductase [Zootermopsis nevadensis]
Unigene25720	1186	27.978	9.514	-1.556168905	Down	0.822685118	K14323|1|3e-10|68.6|dgr:Dgri_GH16542|protein CASC3;K04650|2|9e-10|67.0|aga:AgaP_AGAP004734|nuclear receptor co-repressor 1	-	-	-	gi|501292286|dbj|BAN20456.1|/1.73251e-27/unkown protein [Riptortus pedestris]
Unigene25702	353	22.014	7.448	-1.563496332	Down	0.817948883	-	-	-	-	-
CL2529.Contig1	874	5.796	1.95	-1.571583471	Down	0.719766407	K13649|1|1e-08|62.8|bfo:BRAFLDRAFT_123559|folate receptor	-	-	-	gi|749163255|ref|XP_011133256.1|/1.38785e-11/hypothetical protein GNI_169300, partial [Gregarina niphandrodes]
Unigene11120	864	2.926	0.984	-1.572199549	Down	0.720206506	K07763|1|8e-59|229|api:100164006|matrix metalloproteinase-14 (membrane-inserted) [EC:3.4.24.80]	-	-	-	gi|328724695|ref|XP_003248224.1|/1.48318e-58/PREDICTED: matrix metalloproteinase-19 isoform X1 [Acyrthosiphon pisum]
CL1041.Contig2	3631	6.186	2.066	-1.582166579	Down	0.752858101	K04354|1|0.0|867|aec:105148240|serine/threonine-protein phosphatase 2A regulatory subunit B	-	-	-	gi|795035143|ref|XP_011864846.1|/0/PREDICTED: serine/threonine-protein phosphatase 2A 55 kDa regulatory subunit B alpha isoform isoform X1 [Vollenhovia emeryi]
Unigene21289	421	2.804	0.934	-1.585991894	Down	0.722452597	-	-	-	-	-
CL983.Contig3	2805	7.146	2.364	-1.595905878	Down	0.789359831	-	-	-	-	-
CL1191.Contig3	4126	2.444	0.808	-1.596817087	Down	0.724730603	K12471|1|2e-154|549|nvi:100122817|epsin	-	-	-	gi|646710792|gb|KDR16210.1|/2.28753e-170/Epsin-2 [Zootermopsis nevadensis]
CL2240.Contig1	2482	2.186	0.722	-1.598222659	Down	0.724302572	K00288|1|0.0|1083|mde:101891351|methylenetetrahydrofolate dehydrogenase (NADP+) / methenyltetrahydrofolate cyclohydrolase / formyltetrahydrofolate synthetase [EC:1.5.1.5 3.5.4.9 6.3.4.3]	-	-	-	gi|1000200590|gb|KXJ73402.1|/0/hypothetical protein RP20_CCG015943 [Aedes albopictus]
Unigene6736	1451	15.522	5.118	-1.600662407	Down	0.826888996	K09186|1|1e-24|117|lcm:102357046|histone-lysine N-methyltransferase MLL1 [EC:2.1.1.43];K09523|3|3e-06|55.5|amj:102562897|DnaJ homolog subfamily C member 3	-	-	-	gi|646704078|gb|KDR12433.1|/2.47599e-37/Tetratricopeptide repeat protein 36 [Zootermopsis nevadensis]
CL871.Contig3	1523	3.912	1.284	-1.607261168	Down	0.785863974	K01025|1|1e-43|179|pale:102895880|	-	-	-	gi|646702907|gb|KDR11875.1|/3.47826e-138/Sulfotransferase 1C4 [Zootermopsis nevadensis]
Unigene27765	349	3.862	1.264	-1.611351701	Down	0.784506933	-	-	-	-	-
Unigene25031	206	3.716	1.214	-1.61398208	Down	0.769581624	-	-	-	-	-
Unigene21444	1435	79.608	25.762	-1.627668818	Down	0.768846515	K04650|1|3e-14|82.4|aga:AgaP_AGAP004734|nuclear receptor co-repressor 1	-	-	-	gi|939686717|ref|XP_014287474.1|/4.03001e-32/PREDICTED: putative mediator of RNA polymerase II transcription subunit 26 [Halyomorpha halys]
Unigene27092	257	2.182	0.702	-1.636108166	Down	0.700507147	-	-	-	-	-
Unigene11275	374	2.06	0.66	-1.642106408	Down	0.720136241	-	-	-	-	-
CL914.Contig3	224	8.578	2.748	-1.642259312	Down	0.807183737	-	-	-	-	-
CL536.Contig1	3514	9.312	2.972	-1.647656942	Down	0.812416124	K16816|1|2e-112|409|crg:105328357|patatin-like phospholipase domain-containing protein 2 [EC:3.1.1.3]	-	-	GO:0008152//metabolic process	gi|189236205|ref|XP_970721.2|/0/PREDICTED: patatin-like phospholipase domain-containing protein 2 isoform X2 [Tribolium castaneum]
Unigene25004	282	5.002	1.594	-1.649853428	Down	0.737109448	-	-	-	-	-
Unigene23711	677	645.258	204.006	-1.661264539	Down	0.789237536	K10955|1|3e-12|73.9|pbi:103051986|intestinal mucin-2	-	-	-	gi|998498380|ref|XP_015525014.1|/6.66942e-14/PREDICTED: fungus-induced protein 1-like [Neodiprion lecontei]
Unigene4396	1394	8.136	2.572	-1.661429037	Down	0.80553705	-	-	-	-	-
CL2227.Contig2	2534	7.246	2.284	-1.665622155	Down	0.798679433	-	-	-	-	-
CL2302.Contig3	1171	304.862	95.966	-1.667561069	Down	0.788133934	K03006|1|1e-25|119|api:100165787|DNA-directed RNA polymerase II subunit RPB1 [EC:2.7.7.6]	-	-	-	gi|646706207|gb|KDR13560.1|/1.02709e-48/Larval cuticle protein A3A [Zootermopsis nevadensis]
CL2549.Contig3	3802	5.028	1.576	-1.673717115	Down	0.749175852	-	-	-	-	gi|939654724|ref|XP_014275970.1|/4.08972e-49/PREDICTED: mucin-5AC-like [Halyomorpha halys]
Unigene23149	854	2.478	0.776	-1.67504763	Down	0.710530614	K13885|1|3e-49|197|phu:Phum_PHUM512380|scavenger receptor class B, member 1;K12384|4|4e-36|153|crg:105329422|lysosome membrane protein 2	-	-	-	gi|939255450|ref|XP_014247476.1|/9.63491e-71/PREDICTED: protein croquemort-like [Cimex lectularius]
Unigene9371	207	5.14	1.608	-1.676500953	Down	0.751648564	K07593|1|4e-06|52.0|ngi:103731696|MFS transporter, SP family, solute carrier family 2 (facilitated glucose transporter), member 2;K08145|4|8e-06|50.8|bfo:BRAFLDRAFT_82927|MFS transporter, SP family, solute carrier family 2 (facilitated glucose transporter), member 8	-	-	-	gi|733604572|dbj|BAQ02353.1|/1.11045e-25/sugar transporter [Nilaparvata lugens]
Unigene17826	279	2.216	0.69	-1.683289614	Down	0.717189101	-	-	-	-	-
Unigene15473	1489	2.428	0.754	-1.687131993	Down	0.702705232	-	-	-	-	-
CL97.Contig2	391	2.778	0.862	-1.688286825	Down	0.75555636	-	-	-	-	gi|939278997|ref|XP_014260062.1|/7.00931e-36/PREDICTED: protein FAM166B-like isoform X1 [Cimex lectularius]
Unigene10565	918	9.712	2.972	-1.708334306	Down	0.819258991	K19625|1|5e-17|90.5|mze:101483584|retinaldehyde-binding protein 1	-	-	-	gi|939681728|ref|XP_014285853.1|/1.38119e-73/PREDICTED: clavesin-2-like [Halyomorpha halys]
CL1892.Contig2	1639	97.97	29.95	-1.709784037	Down	0.786330356	K10955|1|9e-09|64.3|fca:101096605|intestinal mucin-2;K10048|2|3e-08|62.4|fab:101814493|CCAAT/enhancer binding protein (C/EBP), beta	-	-	-	gi|478859275|gb|AGJ70277.1|/3.37434e-118/cuticular protein BJ [Laodelphax striatella]
Unigene25153	442	5.26	1.608	-1.709795393	Down	0.756435755	-	-	-	-	-
Unigene17467	218	1.904	0.582	-1.70994242	Down	0.700164937	-	-	-	-	-
Unigene31780	255	3.864	1.18	-1.711308235	Down	0.793233835	-	-	-	-	-
Unigene4473	526	1.946	0.594	-1.711976874	Down	0.709402339	-	-	-	-	-
Unigene30641	201	2.406	0.734	-1.712784674	Down	0.703273795	-	-	-	-	-
Unigene6559	1214	6.41	1.948	-1.718330679	Down	0.794055837	K15001|1|1e-97|358|mde:101889014|cytochrome P450, family 4 [EC:1.14.-.-];K07427|2|1e-97|358|fab:101813952|cytochrome P450, family 4, subfamily V	-	-	-	gi|717212843|gb|AIW80003.1|/0/cytochrome P450 CYP4CE1v2 [Nilaparvata lugens]
Unigene3851	298	1.954	0.592	-1.722761386	Down	0.711071821	-	-	-	-	-
Unigene18115	342	3.894	1.178	-1.724913345	Down	0.795615362	-	-	-	-	gi|646704990|gb|KDR12910.1|/2.35565e-07/hypothetical protein L798_13136 [Zootermopsis nevadensis]
Unigene7536	2613	4.538	1.372	-1.725776127	Down	0.723589455	K19511|1|3e-122|442|api:100160088|peroxidase [EC:1.11.1.7]	-	-	-	gi|939681458|ref|XP_014285769.1|/0/PREDICTED: uncharacterized protein LOC106686778, partial [Halyomorpha halys]
Unigene29932	685	3.624	1.088	-1.735904399	Down	0.787959879	-	-	-	-	-
Unigene6096	754	5.582	1.636	-1.770609376	Down	0.787172741	K02183|1|2e-31|138|cmy:102930460|calmodulin	-	-	-	gi|82704032|gb|ABB89296.1|/1.94193e-58/allergen Bla g 6.0101 [Blattella germanica]
CL976.Contig2	1968	4.312	1.262	-1.772645268	Down	0.721299112	K06269|1|7e-139|496|tca:656485|serine/threonine-protein phosphatase PP1 catalytic subunit [EC:3.1.3.16];K09571|2|9e-136|486|nvi:100122049|FK506-binding protein 4/5 [EC:5.2.1.8]	-	-	-	gi|646715486|gb|KDR19080.1|/4.66209e-149/FK506-binding protein 4 [Zootermopsis nevadensis]
Unigene11396	658	2.572	0.746	-1.785643107	Down	0.751269343	-	-	-	-	-
Unigene28917	219	4.886	1.412	-1.790913775	Down	0.756591305	-	-	-	-	-
Unigene24334	276	2.008	0.578	-1.796617871	Down	0.737746131	-	-	-	-	-
Unigene29870	484	3.862	1.11	-1.798788488	Down	0.701665728	-	-	-	-	-
Unigene21906	201	10.862	3.12	-1.799671834	Down	0.702986295	-	-	-	-	gi|501296294|dbj|BAN20966.1|/3.72085e-13/unkown protein [Riptortus pedestris]
CL2076.Contig1	2171	7.056	2.018	-1.805924386	Down	0.809913911	K06069|1|2e-77|292|mde:101887398|atypical protein kinase C iota type [EC:2.7.11.13];K08145|2|2e-76|289|bfo:BRAFLDRAFT_82927|MFS transporter, SP family, solute carrier family 2 (facilitated glucose transporter), member 8;K14258|3|4e-74|281|aec:105147966|facilitated trehalose transporter	-	-	-	gi|291461583|dbj|BAI83426.1|/0/sugar transporter 12 [Nilaparvata lugens]
Unigene16278	783	3.288	0.94	-1.806477637	Down	0.781800896	K07293|1|1e-117|424|phu:Phum_PHUM498310|tyrosine-protein phosphatase non-receptor type 11 [EC:3.1.3.48]	-	GO:0004725//protein tyrosine phosphatase activity;GO:0050254//rhodopsin kinase activity	GO:0035335//peptidyl-tyrosine dephosphorylation	gi|939275902|ref|XP_014258403.1|/5.18895e-118/PREDICTED: tyrosine-protein phosphatase corkscrew isoform X4 [Cimex lectularius]
Unigene10302	1766	22.386	6.382	-1.810516252	Down	0.757572612	K15127|1|1e-25|120|nvi:100120782|transcriptional adapter 2-beta	-	-	-	gi|554894770|gb|AGZ04917.1|/1.01765e-91/chemosensory protein 7 [Sogatella furcifera]
Unigene25461	1657	184.08	52.148	-1.819649061	Down	0.79981629	K05185|1|2e-44|182|rno:65191|gamma-aminobutyric acid receptor subunit epsilon	-	-	-	gi|662204841|ref|XP_008475812.1|/1.71569e-85/PREDICTED: skin secretory protein xP2-like [Diaphorina citri]
Unigene16240	206	1.82	0.506	-1.84672916	Down	0.702097246	-	-	-	-	-
Unigene25665	295	1.914	0.532	-1.847092679	Down	0.722320648	K08155|1|2e-13|76.3|hro:HELRODRAFT_87607|MFS transporter, DHA1 family, solute carrier family 18 (vesicular amine transporter), member 1/2	-	-	-	gi|939690289|ref|XP_014289108.1|/8.85099e-39/PREDICTED: MFS-type transporter SLC18B1-like [Halyomorpha halys]
CL3364.Contig2	1608	7.402	2.056	-1.848074871	Down	0.816625365	-	-	-	-	-
CL1797.Contig1	430	6.136	1.7	-1.851763736	Down	0.803138091	-	-	-	-	-
Unigene29395	597	2.228	0.616	-1.854746977	Down	0.701588221	-	-	-	-	gi|939279007|ref|XP_014260068.1|/1.10617e-13/PREDICTED: hemocytin [Cimex lectularius]
Unigene4006	1161	57.112	15.714	-1.861743442	Down	0.7953697	-	-	-	-	gi|478346576|gb|AGI96994.1|/4.44977e-129/flightin [Sogatella furcifera]
CL3284.Contig1	4393	22.24	6.112	-1.86344034	Down	0.781350068	K13137|1|2e-150|536|tca:658063|serine-threonine kinase receptor-associated protein	-	-	-	gi|646705124|gb|KDR13003.1|/3.93997e-152/Serine-threonine kinase receptor-associated protein [Zootermopsis nevadensis]
Unigene7649	1352	24.292	6.638	-1.87166074	Down	0.783877759	K00365|1|3e-104|380|aag:AaeL_AAEL002194|urate oxidase [EC:1.7.3.3]	-	GO:0016491//oxidoreductase activity	GO:0072521;GO:0044281//small molecule metabolic process	gi|157127338|ref|XP_001654930.1|/3.07773e-103/AAEL002194-PA [Aedes aegypti]
Unigene26095	252	4.078	1.114	-1.872112543	Down	0.724493255	-	-	-	-	gi|733604572|dbj|BAQ02353.1|/1.50018e-38/sugar transporter [Nilaparvata lugens]
CL3003.Contig2	1979	109.642	29.9	-1.87458316	Down	0.800886368	K01014|1|3e-81|305|dme:Dmel_CG16733|aryl sulfotransferase [EC:2.8.2.1];K01016|2|2e-79|299|dpo:Dpse_GA14114|estrone sulfotransferase [EC:2.8.2.4];K01025|3|2e-57|226|mde:101895814|	-	-	-	gi|939692009|ref|XP_014290017.1|/1.20607e-120/PREDICTED: sulfotransferase 1 family member D1-like isoform X1 [Halyomorpha halys]
Unigene6868	3682	21.56	5.8	-1.894232373	Down	0.782688336	K10349|1|9e-101|371|xtr:100488880|Fem-1 homolog b	-	-	-	gi|939653801|ref|XP_014275622.1|/0/PREDICTED: protein fem-1 homolog CG6966 isoform X2 [Halyomorpha halys]
CL1364.Contig3	1748	2.276	0.61	-1.89961941	Down	0.719202135	K11432|1|6e-09|65.1|oaa:100076036|PR domain zinc finger protein 2;K05747|2|3e-06|55.8|mze:101478754|Wiskott-Aldrich syndrome protein;K17552|3|4e-06|55.5|ggo:101125205|protein phosphatase 1 regulatory subunit 10;K14316|4|6e-06|55.1|shr:100934794|nuclear pore complex protein Nup121;K13219|5|6e-06|55.1|pon:100445899|splicing factor, proline- and glutamine-rich	-	-	-	gi|646721998|gb|KDR23142.1|/1.25582e-09/hypothetical protein L798_15224 [Zootermopsis nevadensis]
Unigene31477	581	6.124	1.64	-1.900778468	Down	0.806306756	-	-	-	-	gi|646698887|gb|KDR09816.1|/7.93723e-19/Protein spaetzle [Zootermopsis nevadensis]
Unigene25081	575	2.852	0.762	-1.904111079	Down	0.737550621	K01050|1|4e-38|159|phu:Phum_PHUM586140|cholinesterase [EC:3.1.1.8];K12298|3|1e-35|151|api:100163252|bile salt-stimulated lipase [EC:3.1.1.3 3.1.1.13];K01049|5|2e-35|150|pxy:105385661|acetylcholinesterase [EC:3.1.1.7]	-	-	-	gi|395484048|gb|AFN66430.1|/2.4884e-102/carboxylesterase [Laodelphax striatella]
CL1938.Contig1	1326	2.666	0.712	-1.904727634	Down	0.711188752	K10385|1|1e-78|295|rno:502541|loricrin	-	-	-	gi|444727028|gb|ELW67537.1|/4.4841e-83/Cell surface glycoprotein 1 [Tupaia chinensis]
Unigene23010	808	2.168	0.576	-1.91222404	Down	0.70035857	-	-	-	-	-
CL1145.Contig2	520	3.646	0.968	-1.913235609	Down	0.703594014	K12741|1|5e-09|62.4|spu:575125|heterogeneous nuclear ribonucleoprotein A1/A3	-	-	-	gi|751448059|ref|XP_011178196.1|/8.59642e-12/PREDICTED: uncharacterized protein LOC105209480 [Bactrocera cucurbitae]
Unigene14998	217	2.184	0.578	-1.917831458	Down	0.702749484	-	-	-	-	-
CL453.Contig3	477	2.85	0.75	-1.925999419	Down	0.738888889	-	-	-	-	gi|510813155|gb|AGN52753.1|/7.02717e-12/cytochrome P450 [Laodelphax striatella]
CL945.Contig1	1259	21.648	5.656	-1.936379719	Down	0.785473489	-	-	-	-	gi|662218245|ref|XP_008483140.1|/2.82323e-31/PREDICTED: uncharacterized protein LOC103519830 [Diaphorina citri]
Unigene7101	255	2.436	0.63	-1.9510904	Down	0.754306595	-	-	-	-	-
Unigene23979	270	2.58	0.664	-1.958115919	Down	0.78511331	-	-	-	-	-
Unigene17189	2764	48.216	12.4	-1.959171849	Down	0.799758629	K07297|1|6e-33|145|dvi:Dvir_GJ24663|adiponectin receptor	-	-	-	gi|939659411|ref|XP_014277743.1|/4.41178e-143/PREDICTED: progestin and adipoQ receptor family member 3 isoform X1 [Halyomorpha halys]
Unigene10471	268	3.172	0.814	-1.962292071	Down	0.787880763	K01191|1|2e-11|69.7|dwi:Dwil_GK12786|alpha-mannosidase [EC:3.2.1.24]	-	-	-	gi|641650001|ref|XP_008187815.1|/3.44427e-19/PREDICTED: nose resistant to fluoxetine protein 6-like [Acyrthosiphon pisum]
Unigene4521	510	15.096	3.862	-1.966746259	Down	0.768715102	-	-	-	-	-
CL3002.Contig1	1989	9.008	2.294	-1.973341436	Down	0.717250516	K10250|1|8e-121|436|bmor:101740658|elongation of very long chain fatty acids protein 7 [EC:2.3.1.199]	GO:0016021//integral component of membrane	-	-	gi|91090560|ref|XP_971544.1|/7.54611e-147/PREDICTED: elongation of very long chain fatty acids protein AAEL008004 [Tribolium castaneum]
CL836.Contig1	2324	30.666	7.796	-1.975834001	Down	0.797444149	-	-	-	-	gi|662220582|ref|XP_008484435.1|/4.13031e-14/PREDICTED: cuticle protein 64-like isoform X1 [Diaphorina citri]
CL621.Contig2	319	2.732	0.694	-1.976949916	Down	0.738491968	-	-	-	-	-
Unigene29604	264	2.694	0.68	-1.986143199	Down	0.738147344	-	-	-	-	-
Unigene28424	3029	8.496	2.138	-1.990521913	Down	0.719003138	K01135|1|2e-148|529|dme:Dmel_CG7402|arylsulfatase B [EC:3.1.6.12];K12375|4|3e-95|352|xtr:100494972|arylsulfatase I/J [EC:3.1.6.-]	-	-	-	gi|646723758|gb|KDR24260.1|/0/Arylsulfatase B [Zootermopsis nevadensis]
Unigene29744	295	3.46	0.866	-1.998333108	Down	0.719423123	-	-	-	-	-
Unigene27007	222	2.03	0.504	-2.009984089	Down	0.703367662	-	-	-	-	-
CL502.Contig2	3430	6.644	1.644	-2.014841774	Down	0.829057312	K00029|1|0.0|915|api:100165091|malate dehydrogenase (oxaloacetate-decarboxylating)(NADP+) [EC:1.1.1.40]	-	-	-	gi|646663160|gb|KDQ87031.1|/0/NADP-dependent malic enzyme [Zootermopsis nevadensis]
CL2366.Contig2	1025	24.494	6.05	-2.017421345	Down	0.803617883	K07604|1|1e-49|199|mmu:107656|type I keratin, acidic	-	-	-	gi|307209190|gb|EFN86301.1|/6.58814e-62/hypothetical protein EAI_03498 [Harpegnathos saltator]
Unigene17163	2092	20.262	4.996	-2.019931203	Down	0.799568214	K13356|1|1e-128|462|bmor:101735916|alcohol-forming fatty acyl-CoA reductase [EC:1.2.1.84]	-	-	-	gi|939252595|ref|XP_014245937.1|/7.32472e-132/PREDICTED: putative fatty acyl-CoA reductase CG5065 [Cimex lectularius]
Unigene29325	1363	4.52	1.11	-2.025763096	Down	0.797717971	-	-	-	-	-
Unigene19989	280	3.442	0.842	-2.031354959	Down	0.72452812	-	-	-	-	gi|939242478|ref|XP_014240507.1|/8.14475e-13/PREDICTED: cytochrome b5-related protein-like isoform X3 [Cimex lectularius]
Unigene30163	344	4.554	1.112	-2.033977503	Down	0.798670046	-	-	-	-	-
CL2885.Contig2	787	3.652	0.88	-2.053111336	Down	0.753902701	-	-	-	-	gi|662217692|ref|XP_008482838.1|/2.8892e-07/PREDICTED: proteoglycan 4-like, partial [Diaphorina citri]
CL1892.Contig3	1690	83.07	20.006	-2.053894811	Down	0.8210328	K10955|1|9e-09|64.3|fca:101096605|intestinal mucin-2;K10048|2|3e-08|62.4|fab:101814493|CCAAT/enhancer binding protein (C/EBP), beta	-	-	-	gi|478859275|gb|AGJ70277.1|/3.51811e-118/cuticular protein BJ [Laodelphax striatella]
Unigene18136	454	8.394	2.01	-2.062162962	Down	0.738998579	-	-	-	-	-
Unigene6290	673	3.41	0.798	-2.095311088	Down	0.736919033	-	-	-	-	-
Unigene18088	410	2.39	0.556	-2.10385383	Down	0.720017164	K00108|1|6e-29|127|hst:105183530|choline dehydrogenase [EC:1.1.99.1]	-	-	-	gi|1000748588|ref|XP_015597072.1|/1.34499e-31/PREDICTED: glucose dehydrogenase [FAD, quinone]-like isoform X3 [Cephus cinctus]
Unigene13713	535	4.488	1.044	-2.103950964	Down	0.800928206	K00858|1|1e-06|54.7|aec:105148699|NAD+ kinase [EC:2.7.1.23]	-	-	-	gi|925682947|gb|KOX79573.1|/2.0757e-06/NAD kinase [Melipona quadrifasciata]
CL601.Contig1	1113	9.192	2.136	-2.105467151	Down	0.756262504	K08867|1|4e-22|107|dmo:Dmoj_GI13464|WNK lysine deficient protein kinase [EC:2.7.11.1]	-	-	-	gi|268638129|ref|XP_643556.2|/5.0742e-26/hypothetical protein DDB_G0275733 [Dictyostelium discoideum AX4]
CL2543.Contig2	2991	3.606	0.834	-2.112280108	Down	0.755259742	K00710|1|0.0|866|tca:658118|polypeptide N-acetylgalactosaminyltransferase [EC:2.4.1.41]	GO:0005794//Golgi apparatus;GO:0016021//integral component of membrane	GO:0016757//transferase activity, transferring glycosyl groups	GO:0006486//protein glycosylation	gi|189236651|ref|XP_969621.2|/0/PREDICTED: polypeptide N-acetylgalactosaminyltransferase 2 [Tribolium castaneum]
Unigene3280	3184	7.216	1.668	-2.11308005	Down	0.722120846	K18764|1|7e-134|481|tca:663596|nocturnin [EC:3.1.13.4]	-	-	-	gi|939248644|ref|XP_014243823.1|/1.84134e-148/PREDICTED: nocturnin isoform X1 [Cimex lectularius]
Unigene19304	306	3.336	0.764	-2.126474745	Down	0.725486899	-	-	-	-	gi|939233268|ref|XP_014239512.1|/2.32984e-07/PREDICTED: uncharacterized protein LOC106660946 [Cimex lectularius]
Unigene15440	980	10.526	2.408	-2.128050003	Down	0.783837531	-	-	-	-	gi|646718959|gb|KDR21247.1|/1.72466e-40/hypothetical protein L798_04038 [Zootermopsis nevadensis]
Unigene7807	338	1.758	0.402	-2.128667664	Down	0.702187358	-	-	-	-	-
CL496.Contig1	2943	19.336	4.362	-2.148227703	Down	0.80560383	K01324|1|9e-45|184|myd:102764838|plasma kallikrein [EC:3.4.21.34];K01312|5|4e-43|179|dpo:Dpse_GA18102|trypsin [EC:3.4.21.4]	-	-	-	gi|642939843|ref|XP_008193782.1|/0/PREDICTED: uncharacterized protein LOC657068 [Tribolium castaneum]
Unigene2556	1318	147.572	33.21	-2.151729385	Down	0.828972564	K10955|1|6e-07|57.8|fab:101821326|intestinal mucin-2	-	-	-	gi|194744130|ref|XP_001954548.1|/2.24658e-26/uncharacterized protein Dana_GF16687 [Drosophila ananassae]
CL2847.Contig1	710	5.31	1.17	-2.182203331	Down	0.822471907	-	-	-	-	-
Unigene19831	420	2.476	0.536	-2.207706409	Down	0.752774962	K05631|1|2e-23|109|soc:105199817|atrophin-1 interacting protein 3 (BAI1-associated protein 1);K06786|1|2e-23|109|soc:105199817|junctional adhesion molecule 4;K06787|1|2e-23|109|soc:105199817|endothelial cell adhesion molecule;K00485|2|2e-20|99.4|dme:Dmel_CG3006|dimethylaniline monooxygenase (N-oxide forming) [EC:1.14.13.8]	-	-	-	gi|340709203|ref|XP_003393201.1|/3.52171e-24/PREDICTED: senecionine N-oxygenase-like [Bombus terrestris]
Unigene28201	1064	7.014	1.516	-2.209967677	Down	0.725905007	K13090|1|4e-10|67.8|ocu:100346677|interleukin enhancer-binding factor 3;K10955|2|1e-09|63.2|hsa:4583|intestinal mucin-2	-	-	-	gi|985390563|ref|XP_015379949.1|/1.07481e-62/PREDICTED: uncharacterized protein LOC107173785 [Diuraphis noxia]
Unigene13963	563	9.112	1.948	-2.22577407	Down	0.782353099	-	-	-	-	-
Unigene1805	866	3.104	0.66	-2.233590628	Down	0.72057634	-	-	-	-	-
Unigene29086	2868	15.126	3.216	-2.233691212	Down	0.802967522	K14572|1|4e-10|69.7|mde:101897077|midasin;K17785|3|3e-09|67.0|hmg:100206620|mitofilin;K19538|4|1e-08|65.1|dre:101885561|retinitis pigmentosa 1;K07609|5|1e-08|65.1|ptg:102964359|nestin	-	-	-	gi|954196320|gb|KRX09021.1|/4.32423e-16/hypothetical protein PPERSA_01908 [Pseudocohnilembus persalinus]
Unigene22157	1092	4.766	1.006	-2.244148646	Down	0.814953201	K10693|1|8e-18|93.6|dpe:Dper_GL26848|E3 ubiquitin-protein ligase MYCBP2 [EC:2.3.2.27];K19625|2|1e-12|76.3|tca:662515|retinaldehyde-binding protein 1	-	-	-	gi|939691879|ref|XP_014289947.1|/1.51812e-51/PREDICTED: clavesin-1-like isoform X2 [Halyomorpha halys]
CL2005.Contig2	1782	30.424	6.376	-2.25448631	Down	0.819606029	K14000|1|2e-10|69.7|oas:101121793|ribosome-binding protein 1	-	-	-	gi|939686717|ref|XP_014287474.1|/1.74018e-14/PREDICTED: putative mediator of RNA polymerase II transcription subunit 26 [Halyomorpha halys]
CL56.Contig4	261	4.066	0.844	-2.268295311	Down	0.798715638	-	-	-	-	-
Unigene6658	367	2.536	0.522	-2.280433034	Down	0.770299032	-	-	-	-	gi|939695609|ref|XP_014291912.1|/1.06901e-20/PREDICTED: protein piccolo-like [Halyomorpha halys]
CL3112.Contig1	1720	24.868	5.058	-2.297651542	Down	0.819765602	K12741|1|2e-37|159|dre:393467|heterogeneous nuclear ribonucleoprotein A1/A3;K13184|5|2e-36|156|mmu:13211|ATP-dependent RNA helicase A [EC:3.6.4.13]	-	-	-	gi|762092076|ref|XP_011428461.1|/1.25499e-46/PREDICTED: glycine-rich cell wall structural protein-like [Crassostrea gigas]
Unigene11407	777	11.75	2.38	-2.303627278	Down	0.798459249	-	-	-	-	gi|964090592|ref|XP_014760354.1|/3.09051e-06/uncharacterized protein Dana_GF26629 [Drosophila ananassae]
Unigene19244	363	2.342	0.474	-2.304782112	Down	0.738740043	-	-	-	-	-
Unigene16026	352	1.636	0.326	-2.327228879	Down	0.738616408	K05122|1|5e-11|68.2|bmor:101741538|receptor tyrosine kinase-like orphan receptor 1 [EC:2.7.10.1];K05088|2|3e-07|55.5|xtr:101733913|proto-oncogene tyrosine-protein kinase ROS [EC:2.7.10.1];K05119|3|9e-07|53.9|nvi:100119087|anaplastic lymphoma kinase [EC:2.7.10.1]	-	-	-	gi|769851566|ref|XP_011637226.1|/1.96657e-22/PREDICTED: tyrosine-protein kinase transmembrane receptor Ror-like isoform X1 [Pogonomyrmex barbatus]
Unigene31315	501	2.046	0.406	-2.333254513	Down	0.757172205	-	-	-	-	gi|795052099|ref|XP_011870404.1|/1.6783e-06/PREDICTED: skin secretory protein xP2 [Vollenhovia emeryi]
Unigene18702	206	1.614	0.32	-2.334496768	Down	0.72513262	-	-	-	-	-
CL392.Contig2	297	2.026	0.398	-2.347793838	Down	0.757117226	-	-	-	-	-
CL1913.Contig2	262	1.966	0.386	-2.348590569	Down	0.750832194	-	-	-	-	-
Unigene17241	270	3.786	0.738	-2.35898169	Down	0.801170917	-	-	-	-	-
Unigene12240	331	1.51	0.294	-2.360660489	Down	0.703454287	-	-	-	-	-
CL889.Contig3	293	6.608	1.278	-2.37032585	Down	0.755590688	K08559|1|2e-07|56.2|oas:101122759|nuclear receptor subfamily 4 group A member 3	-	-	-	gi|118787681|ref|XP_316209.3|/8.63205e-18/AGAP006149-PA [Anopheles gambiae str. PEST]
CL1573.Contig1	833	18.346	3.536	-2.375275365	Down	0.821416311	K04632|1|9e-07|56.2|mmu:14683|guanine nucleotide-binding protein G(s) subunit alpha;K11446|2|3e-06|54.7|dwi:Dwil_GK15405|histone demethylase JARID1 [EC:1.14.11.-];K10523|3|8e-06|53.1|dwi:Dwil_GK22480|speckle-type POZ protein;K15157|4|1e-05|52.8|hgl:101697759|mediator of RNA polymerase II transcription subunit 15	-	-	-	gi|646710100|gb|KDR15720.1|/1.69395e-24/Microtubule-associated protein Jupiter [Zootermopsis nevadensis]
Unigene11397	219	1.982	0.38	-2.382885639	Down	0.753872127	-	-	-	-	-
CL439.Contig2	398	12.768	2.446	-2.384036248	Down	0.810250221	-	-	-	-	-
Unigene2547	229	1.876	0.358	-2.389628335	Down	0.723127095	-	-	-	-	-
Unigene11366	200	1.67	0.318	-2.392749432	Down	0.716758656	-	-	-	-	-
Unigene7557	305	5.736	1.088	-2.398366467	Down	0.725682409	-	-	-	-	gi|242009615|ref|XP_002425578.1|/3.48127e-11/conserved hypothetical protein [Pediculus humanus corporis]
Unigene21073	2183	2.006	0.376	-2.415517039	Down	0.757948615	-	-	-	-	-
CL3051.Contig2	655	10.864	2.024	-2.42427419	Down	0.805052699	K13755|1|7e-11|69.3|gfr:102040408|calcium/calmodulin-dependent 3',5'-cyclic nucleotide phosphodiesterase [EC:3.1.4.17]	-	-	-	gi|821037953|ref|XP_012359698.1|/2.26021e-16/PREDICTED: LOW QUALITY PROTEIN: mucin-5AC-like, partial [Nomascus leucogenys]
CL1215.Contig1	699	4.938	0.892	-2.468811221	Down	0.710228364	-	-	-	-	-
Unigene5503	366	5.186	0.936	-2.470041771	Down	0.719766138	-	-	-	-	-
Unigene20009	905	2.64	0.474	-2.477578965	Down	0.702885992	-	-	-	-	-
Unigene13921	2237	6.464	1.118	-2.53150701	Down	0.769787862	K14621|1|7e-71|271|phu:Phum_PHUM596330|phospholipase B1, membrane-associated [EC:3.1.1.4 3.1.1.5]	-	-	-	gi|1000209330|gb|KXJ79554.1|/5.34469e-112/hypothetical protein RP20_CCG000397 [Aedes albopictus]
Unigene6958	1236	982.026	168.808	-2.540377945	Down	0.806228712	K10955|1|3e-32|141|hsa:4583|intestinal mucin-2	-	-	-	gi|939236614|ref|XP_014256816.1|/1.66194e-52/PREDICTED: uncharacterized protein LOC106670746 [Cimex lectularius]
Unigene3363	2477	5.616	0.95	-2.563543517	Down	0.750563467	K13885|1|7e-64|248|bta:282346|scavenger receptor class B, member 1	-	-	-	gi|345492480|ref|XP_001601445.2|/0/PREDICTED: scavenger receptor class B member 1 [Nasonia vitripennis]
Unigene13893	224	1.744	0.28	-2.638901308	Down	0.71785448	-	-	-	-	-
CL728.Contig10	390	17.698	2.828	-2.645732309	Down	0.83300346	-	-	-	-	-
CL1315.Contig6	3217	2.136	0.336	-2.668378509	Down	0.752352563	K09057|1|2e-95|353|nvi:100119014|hepatic leukemia factor	-	-	-	gi|939264642|ref|XP_014252329.1|/2.22443e-117/PREDICTED: hepatic leukemia factor isoform X3 [Cimex lectularius]
Unigene18342	475	7.686	1.208	-2.669612522	Down	0.799666103	-	-	-	-	gi|915123377|ref|XP_013332952.1|/3.37796e-06/hypothetical protein, conserved [Eimeria maxima]
Unigene4322	1463	166.568	26.03	-2.677864049	Down	0.80944431	K10955|1|4e-13|78.6|hsa:4583|intestinal mucin-2	-	-	-	gi|939695564|ref|XP_014291886.1|/1.01012e-62/PREDICTED: extensin-like, partial [Halyomorpha halys]
Unigene195	2071	9.312	1.424	-2.709141912	Down	0.811258616	K10955|1|4e-14|82.4|gga:423101|intestinal mucin-2	-	-	-	gi|969521785|ref|XP_002135479.2|/2.92519e-24/uncharacterized protein Dpse_GA28568 [Drosophila pseudoobscura pseudoobscura]
Unigene2549	3266	30.094	4.582	-2.715426514	Down	0.84563789	K18733|1|3e-117|426|api:100166574|la-related protein 6	-	-	-	gi|939247989|ref|XP_014243474.1|/1.31454e-149/PREDICTED: la-related protein 6 [Cimex lectularius]
CL439.Contig3	1052	32.312	4.836	-2.740183901	Down	0.847241666	-	-	-	-	gi|482875733|gb|AGK40896.1|/1.82802e-06/defensin B [Nilaparvata lugens]
Unigene14269	463	2.154	0.322	-2.741885656	Down	0.755997264	-	-	-	-	gi|47211783|emb|CAF93751.1|/1.43178e-09/unnamed protein product, partial [Tetraodon nigroviridis]
CL851.Contig3	1445	11.05	1.608	-2.780707058	Down	0.820930887	-	-	-	-	-
Unigene7092	677	81.746	11.884	-2.782127628	Down	0.808250865	K15127|1|6e-29|129|nvi:100120782|transcriptional adapter 2-beta;K04352|2|5e-11|69.7|dan:Dana_GF20186|Ras GTPase-activating protein 1	-	-	-	gi|215254084|gb|ACJ64054.1|/1.73086e-62/putative chemosensory protein CSP8 [Nilaparvata lugens]
Unigene27256	2535	21.974	3.172	-2.792332836	Down	0.842315016	K19625|1|5e-31|139|fab:101810427|retinaldehyde-binding protein 1	-	-	-	gi|91083015|ref|XP_974607.1|/3.3195e-89/PREDICTED: retinaldehyde-binding protein 1 [Tribolium castaneum]
Unigene31967	1006	99.362	14.306	-2.796073866	Down	0.810850967	-	-	-	-	gi|985394974|ref|XP_015364913.1|/1.74407e-51/PREDICTED: protein takeout-like [Diuraphis noxia]
Unigene19021	262	2.142	0.308	-2.797956224	Down	0.757080752	-	-	-	-	-
CL2229.Contig1	1162	39.192	5.616	-2.802944356	Down	0.802585351	K04426|1|6e-70|266|nvi:100123601|mitogen-activated protein kinase kinase kinase 5 [EC:2.7.11.25];K06084|2|2e-18|95.5|bfo:BRAFLDRAFT_117217|F-box protein 20	-	-	-	gi|939672437|ref|XP_014282714.1|/3.69972e-75/PREDICTED: muscle-specific protein 20-like [Halyomorpha halys]
Unigene20207	816	3.286	0.464	-2.82413577	Down	0.803697267	K13170|1|7e-06|53.1|spu:594594|splicing factor, arginine/serine-rich 18;K04952|2|7e-06|53.1|phi:102112570|cyclic nucleotide gated channel beta 1	-	-	-	gi|918340155|gb|KOG00734.1|/2.29413e-10/hypothetical protein OCBIM_22035821mg [Octopus bimaculoides]
Unigene10780	354	5.518	0.762	-2.856282554	Down	0.783321265	-	-	-	-	-
Unigene9698	512	1.846	0.254	-2.861502151	Down	0.76885912	K15001|1|3e-13|76.3|aec:105153188|cytochrome P450, family 4 [EC:1.14.-.-]	-	-	-	gi|717212843|gb|AIW80003.1|/7.53026e-66/cytochrome P450 CYP4CE1v2 [Nilaparvata lugens]
CL767.Contig2	3621	8.706	1.172	-2.89303745	Down	0.81461099	K10408|1|5e-21|106|pxy:105395291|dynein heavy chain, axonemal;K10955|2|2e-16|91.3|fab:101821326|intestinal mucin-2	-	-	-	gi|968080315|ref|XP_002066220.2|/2.27675e-33/uncharacterized protein Dwil_GK22055 [Drosophila willistoni]
Unigene5633	571	7.586	1.014	-2.903281719	Down	0.80712849	K12309|1|7e-18|92.0|bfo:BRAFLDRAFT_122758|beta-galactosidase [EC:3.2.1.23]	-	GO:0004553//hydrolase activity, hydrolyzing O-glycosyl compounds	GO:0008152//metabolic process	gi|260809349|ref|XP_002599468.1|/5.41314e-17/hypothetical protein BRAFLDRAFT_122758 [Branchiostoma floridae]
Unigene10586	868	11.826	1.548	-2.933484806	Down	0.829134819	-	-	-	-	-
Unigene15931	200	13.808	1.782	-2.953935128	Down	0.834989406	-	-	-	-	-
Unigene13172	216	1.52	0.196	-2.955145764	Down	0.716340279	-	-	-	-	-
Unigene22023	425	40.494	5.04	-3.006212521	Down	0.809826481	-	-	-	-	-
CL35.Contig6	3125	2.77	0.34	-3.026279325	Down	0.783596428	K00128|1|5e-177|624|pxy:105382838|aldehyde dehydrogenase (NAD+) [EC:1.2.1.3];K00129|2|1e-175|619|dme:Dmel_CG11140|aldehyde dehydrogenase (NAD(P)+) [EC:1.2.1.5]	-	GO:0004030//aldehyde dehydrogenase [NAD(P)+] activity	GO:0006081//cellular aldehyde metabolic process;GO:0055114//oxidation-reduction process	gi|985396191|ref|XP_015365585.1|/0/PREDICTED: aldehyde dehydrogenase, dimeric NADP-preferring isoform X2 [Diuraphis noxia]
Unigene19644	524	2.046	0.25	-3.032806145	Down	0.756516212	-	-	-	-	-
Unigene28359	1848	15.38	1.87	-3.039945328	Down	0.841966369	K15308|1|1e-41|173|dse:Dsec_GM11580|tristetraprolin	-	-	-	gi|939274043|ref|XP_014257336.1|/2.44514e-43/PREDICTED: protein TIS11 isoform X10 [Cimex lectularius]
CL1886.Contig2	2634	2.064	0.25	-3.045442971	Down	0.757764636	K14258|1|8e-61|238|aag:AaeL_AAEL000567|facilitated trehalose transporter	-	-	-	gi|733604582|dbj|BAQ02358.1|/0/sugar transporter [Nilaparvata lugens]
Unigene11121	772	3.22	0.39	-3.045514659	Down	0.807938692	K07763|1|5e-59|229|api:100164006|matrix metalloproteinase-14 (membrane-inserted) [EC:3.4.24.80]	-	-	-	gi|662217772|ref|XP_008482882.1|/1.54855e-58/PREDICTED: matrix metalloproteinase-24-like [Diaphorina citri]
Unigene27325	280	1.824	0.214	-3.091423028	Down	0.783001314	-	-	-	-	-
Unigene7542	1106	15.788	1.842	-3.099483458	Down	0.843635852	-	-	-	-	-
Unigene12971	232	1.568	0.182	-3.106915204	Down	0.749240218	-	-	-	-	gi|646700790|gb|KDR10783.1|/9.01219e-07/Alpha-L-iduronidase [Zootermopsis nevadensis]
CL2337.Contig4	5199	6.814	0.788	-3.112234413	Down	0.806078526	K12163|1|5e-14|83.6|xma:102229672|AN1-type zinc finger and ubiquitin domain-containing protein 1	-	-	-	gi|646723527|gb|KDR24101.1|/4.82488e-72/AN1-type zinc finger protein 6 [Zootermopsis nevadensis]
Unigene29315	231	1.576	0.182	-3.114257179	Down	0.749240218	K18932|1|4e-18|91.7|hmg:100213942|palmitoyltransferase [EC:2.3.1.225];K17543|2|1e-12|73.2|hmg:100200299|PX domain-containing protein kinase-like protein	-	-	-	gi|985426130|ref|XP_015378576.1|/2.973e-23/PREDICTED: uncharacterized protein LOC107172793, partial [Diuraphis noxia]
Unigene8619	933	11.572	1.336	-3.114646315	Down	0.833336015	K15127|1|6e-27|123|nvi:100120782|transcriptional adapter 2-beta;K04352|2|5e-10|67.4|dan:Dana_GF20186|Ras GTPase-activating protein 1	-	-	-	gi|554894772|gb|AGZ04918.1|/5.23859e-68/chemosensory protein 8 [Sogatella furcifera]
CL1215.Contig2	2448	32.402	3.62	-3.162021263	Down	0.810073216	K10955|1|4e-10|69.3|hsa:4583|intestinal mucin-2	-	-	-	gi|158289373|ref|XP_311111.4|/1.70371e-50/AGAP000047-PA [Anopheles gambiae str. PEST]
CL840.Contig2	222	1.936	0.216	-3.163975735	Down	0.73762035	-	-	-	-	-
Unigene21927	268	1.416	0.156	-3.182203331	Down	0.726079331	K02296|1|8e-22|103|ame:725614|aryl hydrocarbon receptor nuclear translocator-like protein 1	-	-	-	gi|305682540|dbj|BAJ16354.1|/4.9511e-26/CYCLE [Thermobia domestica]
Unigene20891	378	2.322	0.254	-3.19246757	Down	0.711216912	K08804|1|2e-18|92.4|tca:661947|serine/threonine kinase 17 [EC:2.7.11.1]	-	-	-	gi|939279285|ref|XP_014260216.1|/2.12365e-29/PREDICTED: death-associated protein kinase 3-like isoform X1 [Cimex lectularius]
Unigene14470	374	4.236	0.458	-3.209283086	Down	0.737357256	-	-	-	-	-
CL2097.Contig2	2628	6.062	0.648	-3.225728134	Down	0.800726795	K16628|1|1e-06|58.2|xma:102218208|collagen, type VII, alpha	-	-	-	gi|939638229|ref|XP_014270209.1|/9.25362e-42/PREDICTED: uncharacterized protein LOC106677044 [Halyomorpha halys]
CL209.Contig1	314	96.664	10.26	-3.235947964	Down	0.822361681	K17582|1|1e-11|70.5|dmo:Dmoj_GI15442|antigen KI-67	-	-	-	gi|321471181|gb|EFX82154.1|/6.25772e-37/hypothetical protein DAPPUDRAFT_241286 [Daphnia pulex]
Unigene10900	1363	4.656	0.492	-3.242360838	Down	0.757799233	K13963|1|2e-50|202|cin:100179000|serpin B	-	-	-	gi|482875808|gb|AGK40927.1|/0/serpin-3 [Nilaparvata lugens]
Unigene4308	786	4.132	0.432	-3.257737037	Down	0.725206372	K00680|1|5e-11|70.1|dme:Dmel_CG33337|	-	-	-	gi|998502253|ref|XP_015511170.1|/1.78666e-25/PREDICTED: nose resistant to fluoxetine protein 6-like [Neodiprion lecontei]
CL2472.Contig2	1156	7.85	0.808	-3.280265456	Down	0.818659318	K19404|1|1e-42|176|dgr:Dgri_GH11187|phosphatidic acid-selective&#160;phospholipase A1 [EC:3.1.1.-];K14073|3|1e-34|149|cfo:105256657|pancreatic triacylglycerol lipase [EC:3.1.1.3];K14075|4|2e-34|148|crg:105331427|pancreatic lipase-related protein 2 [EC:3.1.1.3]	-	-	-	gi|646719635|gb|KDR21675.1|/3.66077e-83/Pancreatic lipase-related protein 2 [Zootermopsis nevadensis]
Unigene12215	291	1.408	0.144	-3.289506617	Down	0.726296564	-	-	-	-	-
Unigene2739	544	1.35	0.138	-3.290219235	Down	0.716431196	-	-	-	-	-
CL1561.Contig1	3358	2.688	0.274	-3.29428534	Down	0.784413066	K00948|1|6e-179|630|aag:AaeL_AAEL004178|ribose-phosphate pyrophosphokinase [EC:2.7.6.1]	-	-	-	gi|939691411|ref|XP_014289717.1|/0/PREDICTED: ribose-phosphate pyrophosphokinase 1 isoform X2 [Halyomorpha halys]
Unigene11951	469	8.252	0.836	-3.303168974	Down	0.821885644	-	-	-	-	gi|939674911|ref|XP_014283567.1|/9.88102e-14/PREDICTED: uncharacterized protein LOC106685426 [Halyomorpha halys]
Unigene22385	1750	87.04	8.81	-3.304464632	Down	0.822625848	K01580|1|0.0|686|cqu:CpipJ_CPIJ010034|glutamate decarboxylase [EC:4.1.1.15]	-	GO:0030170//pyridoxal phosphate binding;GO:0004068//aspartate 1-decarboxylase activity	GO:0019752//carboxylic acid metabolic process	gi|646698221|gb|KDR09499.1|/0/Cysteine sulfinic acid decarboxylase, partial [Zootermopsis nevadensis]
Unigene20010	1880	4.362	0.436	-3.32258973	Down	0.752999973	K04506|1|7e-08|61.6|dse:Dsec_GM25665|E3 ubiquitin-protein ligase SIAH1 [EC:2.3.2.27]	-	-	-	gi|646724076|gb|KDR24466.1|/1.589e-106/putative E3 ubiquitin-protein ligase sinah, partial [Zootermopsis nevadensis]
CL2284.Contig2	969	2.92	0.28	-3.382469637	Down	0.800487033	K07763|1|9e-140|498|api:100164006|matrix metalloproteinase-14 (membrane-inserted) [EC:3.4.24.80]	-	-	-	gi|939698128|ref|XP_014293235.1|/7.60443e-142/PREDICTED: matrix metalloproteinase-19-like [Halyomorpha halys]
CL654.Contig3	1784	4.666	0.446	-3.387070692	Down	0.78106981	K15103|1|4e-82|308|lcm:102362082|solute carrier family 25 (mitochondrial uncoupling protein), member 8/9	GO:0016020//membrane	-	-	gi|557007293|ref|XP_006004994.1|/3.67733e-81/PREDICTED: mitochondrial uncoupling protein 2 [Latimeria chalumnae]
Unigene11408	855	11.232	1.046	-3.424660084	Down	0.838436989	K03514|1|7e-08|60.1|dmo:Dmoj_GI15833|non-canonical poly(A) RNA polymerase PAPD5/7 [EC:2.7.7.19];K09453|2|1e-07|58.9|crg:105328284|snRNA-activating protein complex subunit 4;K13755|3|7e-07|56.6|hro:HELRODRAFT_169948|calcium/calmodulin-dependent 3',5'-cyclic nucleotide phosphodiesterase [EC:3.1.4.17];K15193|4|9e-07|56.2|hro:HELRODRAFT_176961|protein SPT2;K18621|5|9e-07|56.2|hro:HELRODRAFT_194936|ac…	-	-	-	gi|557156145|emb|CDI81113.1|/3.28256e-10/hypothetical protein EPH_0051720 [Eimeria praecox]
CL1089.Contig2	411	8.902	0.826	-3.429915814	Down	0.828189449	-	-	-	-	gi|939674911|ref|XP_014283567.1|/6.70614e-15/PREDICTED: uncharacterized protein LOC106685426 [Halyomorpha halys]
CL439.Contig1	710	38.51	3.396	-3.503324759	Down	0.818570816	-	-	-	-	-
Unigene22719	442	3.028	0.254	-3.575464803	Down	0.809567946	K09637|1|5e-21|101|hro:HELRODRAFT_157319|transmembrane protease, serine 6 [EC:3.4.21.-];K09614|2|1e-19|96.7|nvi:100121850|corin [EC:3.4.21.-];K01312|3|3e-18|92.0|dmo:Dmoj_GI21250|trypsin [EC:3.4.21.4];K01324|5|2e-17|89.7|mgp:100549617|plasma kallikrein [EC:3.4.21.34]	-	-	-	gi|659099237|gb|AID60309.1|/1.69764e-58/serine protease 8 [Nilaparvata lugens]
CL285.Contig1	2174	3.5	0.288	-3.603214205	Down	0.701062032	-	-	-	-	gi|952513097|gb|KRT79729.1|/3.53964e-28/hypothetical protein AMK59_8722 [Oryctes borbonicus]
Unigene12450	704	2.658	0.208	-3.675685671	Down	0.789699091	-	-	-	-	-
CL2005.Contig1	1656	23.668	1.664	-3.830210462	Down	0.814918068	K06061|1|5e-06|55.1|mmu:270118|mastermind	-	-	-	gi|939686717|ref|XP_014287474.1|/6.8731e-18/PREDICTED: putative mediator of RNA polymerase II transcription subunit 26 [Halyomorpha halys]
Unigene4250	347	6.774	0.442	-3.937889712	Down	0.819524231	-	-	-	-	gi|952520628|gb|KRT80969.1|/1.37144e-15/Acyltransferase, partial [Oryctes borbonicus]
Unigene22675	335	6.652	0.404	-4.041360971	Down	0.819455843	K00680|1|5e-10|64.7|dme:Dmel_CG33337|;K01183|2|7e-07|54.3|api:100169337|chitinase [EC:3.2.1.14];K01191|3|2e-06|53.1|dwi:Dwil_GK12786|alpha-mannosidase [EC:3.2.1.24]	-	-	-	gi|908449178|ref|XP_013081704.1|/1.13234e-17/PREDICTED: nose resistant to fluoxetine protein 6-like [Biomphalaria glabrata]
Unigene7082	355	5.524	0.328	-4.0739456	Down	0.805857269	-	-	-	-	-
Unigene23682	901	3.798	0.218	-4.122839865	Down	0.738338831	K00680|1|2e-15|85.1|dme:Dmel_CG33337|;K01183|2|5e-08|60.5|api:100169337|chitinase [EC:3.2.1.14]	-	-	-	gi|641650007|ref|XP_008187830.1|/5.28143e-38/PREDICTED: nose resistant to fluoxetine protein 6-like [Acyrthosiphon pisum]
Unigene17261	3345	576.944	31.226	-4.207611614	Down	0.841513128	K00501|1|0.0|827|hst:105182098|tyrosine 3-monooxygenase [EC:1.14.16.2]	-	-	-	gi|939693396|ref|XP_014290756.1|/0/PREDICTED: tyrosine 3-monooxygenase [Halyomorpha halys]
Unigene21491	1443	8.466	0.426	-4.312755153	Down	0.836578432	K04520|1|3e-07|58.9|pxy:105386159|amyloid beta A4 protein;K05719|1|3e-07|58.9|pxy:105386159|integrin beta 1;K06237|1|3e-07|58.9|pxy:105386159|collagen, type IV, alpha;K06256|1|3e-07|58.9|pxy:105386159|CD44 antigen;K06493|1|3e-07|58.9|pxy:105386159|integrin beta 3;K06591|1|3e-07|58.9|pxy:105386159|integrin beta 8;K06236|3|2e-06|56.2|cmk:103180422|collagen, type I/II/III/V/XI/XXIV/XXVII, alpha;K062…	-	-	-	gi|939638229|ref|XP_014270209.1|/2.15476e-25/PREDICTED: uncharacterized protein LOC106677044 [Halyomorpha halys]
CL285.Contig2	2196	3.788	0.174	-4.44427712	Down	0.751990238	-	-	-	-	gi|952513097|gb|KRT79729.1|/3.5828e-28/hypothetical protein AMK59_8722 [Oryctes borbonicus]
CL529.Contig3	2672	1.352	0.062	-4.446683126	Down	0.71684984	K10382|1|8e-96|354|clv:102088561|dystonin	-	-	-	gi|641667470|ref|XP_008184099.1|/1.48851e-180/PREDICTED: microtubule-actin cross-linking factor 1 isoform X14 [Acyrthosiphon pisum]
Unigene18910	1626	29.41	1.336	-4.460314871	Down	0.826049293	-	-	-	-	gi|939268614|ref|XP_014254464.1|/5.82722e-15/PREDICTED: uncharacterized protein LOC106669475 isoform X2 [Cimex lectularius]
CL2574.Contig2	1578	8.862	0.4	-4.469560422	Down	0.841408534	K15001|1|3e-74|281|aag:AaeL_AAEL006824|cytochrome P450, family 4 [EC:1.14.-.-]	-	-	-	gi|408724319|gb|AFU86477.1|/0/cytochrome P450 CYP439A1v3 [Laodelphax striatella]
Unigene11784	2734	8.598	0.382	-4.492356567	Down	0.840036742	K01183|1|9e-58|228|api:100169337|chitinase [EC:3.2.1.14];K00680|2|4e-44|182|dme:Dmel_CG33337|	-	-	-	gi|646718947|gb|KDR21235.1|/5.20891e-96/Nose resistant to fluoxetine protein 6 [Zootermopsis nevadensis]
CL2471.Contig2	2897	7.902	0.34	-4.538611195	Down	0.836638775	K08171|1|1e-07|61.6|cbr:CBG04634|MFS transporter, OPA family, solute carrier family 37 (glycerol-6-phosphate transporter), member 4;K08193|2|7e-07|58.9|aga:AgaP_AGAP010370|MFS transporter, ACS family, solute carrier family 17 (sodium-dependent inorganic phosphate cotransporter), other;K12301|3|4e-06|56.6|crg:105342668|MFS transporter, ACS family, solute carrier family 17 (sodium-dependent inorgan…	-	-	-	gi|939686995|ref|XP_014287574.1|/0/PREDICTED: protein spinster homolog 1 [Halyomorpha halys]
Unigene12019	251	6.028	0.246	-4.614949196	Down	0.820466919	-	-	-	-	-
CL1657.Contig2	1820	4.462	0.176	-4.66404318	Down	0.795357631	K01014|1|6e-56|221|dme:Dmel_CG16733|aryl sulfotransferase [EC:2.8.2.1];K01016|2|4e-53|211|dpo:Dpse_GA14114|estrone sulfotransferase [EC:2.8.2.4];K01025|3|3e-50|202|mde:101895814|	-	-	-	gi|939273551|ref|XP_014257095.1|/2.25933e-126/PREDICTED: estrogen sulfotransferase-like [Cimex lectularius]
CL2256.Contig1	433	1.276	0.05	-4.673556424	Down	0.738734411	-	-	-	-	-
Unigene25067	241	2.356	0.092	-4.678561868	Down	0.783491834	K00108|1|1e-15|83.6|api:100163673|choline dehydrogenase [EC:1.1.99.1]	-	-	-	gi|939631173|ref|XP_014280526.1|/2.51173e-17/PREDICTED: glucose dehydrogenase [FAD, quinone]-like [Halyomorpha halys]
CL945.Contig3	1667	19.834	0.674	-4.879083259	Down	0.82793601	-	-	-	-	gi|662218245|ref|XP_008483140.1|/4.18121e-31/PREDICTED: uncharacterized protein LOC103519830 [Diaphorina citri]
CL1647.Contig3	1830	2.826	0.096	-4.87958325	Down	0.821817524	K10250|1|5e-111|404|mde:101889495|elongation of very long chain fatty acids protein 7 [EC:2.3.1.199]	-	-	-	gi|939273244|ref|XP_014256938.1|/1.62597e-132/PREDICTED: elongation of very long chain fatty acids protein AAEL008004-like [Cimex lectularius]
Unigene14977	515	4.72	0.15	-4.975752454	Down	0.810270336	-	-	-	-	gi|939670427|ref|XP_014281988.1|/1.80967e-06/PREDICTED: nose resistant to fluoxetine protein 6-like [Halyomorpha halys]
Unigene3462	2415	6.322	0.182	-5.11837068	Down	0.840180224	K00680|1|1e-43|180|dme:Dmel_CG33337|;K01183|2|6e-34|148|api:100169337|chitinase [EC:3.2.1.14];K01191|3|1e-27|127|dwi:Dwil_GK12786|alpha-mannosidase [EC:3.2.1.24];K10769|4|3e-15|86.3|pxy:105389940|alkylated DNA repair protein alkB homolog 7 [EC:1.14.11.-]	-	-	-	gi|189236750|ref|XP_975130.2|/2.28965e-124/PREDICTED: nose resistant to fluoxetine protein 6-like [Tribolium castaneum]
CL690.Contig2	1200	16.654	0.472	-5.140938059	Down	0.834707807	-	-	-	-	gi|925673202|gb|KOX70769.1|/1.00812e-06/Vesicle transport protein SEC20 [Melipona quadrifasciata]
Unigene6984	399	57.964	1.638	-5.145149894	Down	0.85429104	K14437|1|4e-09|61.6|mde:101899924|chromodomain-helicase-DNA-binding protein 7 [EC:3.6.4.12];K14999|2|1e-08|60.1|dse:Dsec_GM23264|cytochrome P450, family 6 [EC:1.14.-.-]	-	-	-	gi|755943852|ref|XP_011299263.1|/1.55733e-11/PREDICTED: extensin-1-like [Fopius arisanus]
Unigene14309	599	1.452	0.038	-5.255898225	Down	0.784460268	-	-	-	-	gi|678200283|gb|KFV67265.1|/3.81068e-06/Vitellogenin-2, partial [Picoides pubescens]
Unigene9846	1132	55.07	1.36	-5.339588052	Down	0.865896961	K10693|1|7e-30|133|dpe:Dper_GL26848|E3 ubiquitin-protein ligase MYCBP2 [EC:2.3.2.27];K19625|2|6e-18|94.0|tca:662515|retinaldehyde-binding protein 1	-	-	-	gi|242009791|ref|XP_002425666.1|/1.45034e-76/protein C20orf121, putative [Pediculus humanus corporis]
Unigene24029	555	2.984	0.072	-5.373106819	Down	0.756608469	K00108|1|2e-52|206|dmo:Dmoj_GI23491|choline dehydrogenase [EC:1.1.99.1]	-	-	-	gi|939631173|ref|XP_014280526.1|/1.46382e-61/PREDICTED: glucose dehydrogenase [FAD, quinone]-like [Halyomorpha halys]
Unigene5414	592	11.16	0.246	-5.503534901	Down	0.846655671	-	-	-	-	gi|939638267|ref|XP_014270226.1|/7.9143e-25/PREDICTED: uncharacterized protein LOC106677054 [Halyomorpha halys]
Unigene22566	747	5.104	0.1	-5.673556424	Down	0.816448092	K01183|1|1e-09|65.5|api:100169337|chitinase [EC:3.2.1.14];K00680|2|3e-07|57.8|dme:Dmel_CG33337|	-	-	-	gi|572305472|ref|XP_006618663.1|/8.31473e-14/PREDICTED: uncharacterized protein LOC102675777 [Apis dorsata]
Unigene24033	466	73.566	1.352	-5.765872093	Down	0.900930619	-	-	-	-	-
Unigene15467	773	117.856	1.884	-5.967082432	Down	0.909220372	K14000|1|5e-14|80.1|tru:101065193|ribosome-binding protein 1	-	-	-	gi|662204841|ref|XP_008475812.1|/5.19106e-30/PREDICTED: skin secretory protein xP2-like [Diaphorina citri]
Unigene311	391	3.894	0.056	-6.119682247	Down	0.803671521	-	-	-	-	-
Unigene28582	263	6.562	0.084	-6.287602456	Down	0.857655483	-	-	-	-	gi|926620555|ref|XP_013775574.1|/6.75233e-07/PREDICTED: nose resistant to fluoxetine protein 6-like [Limulus polyphemus]
Unigene554	530	9.12	0.11	-6.373458396	Down	0.879523695	-	-	-	-	gi|795357890|ref|XP_011785535.1|/1.91861e-09/PREDICTED: mucin-5AC [Colobus angolensis palliatus]
CL2099.Contig1	383	0.848	0.01	-6.40599236	Down	0.71739668	-	-	-	-	-
CL2509.Contig2	1663	0.848	0.01	-6.40599236	Down	0.71739668	-	-	-	-	-
Unigene19554	2271	18.088	0.2	-6.498889087	Down	0.9097125	K07427|1|1e-104|383|gfr:102033190|cytochrome P450, family 4, subfamily V;K15001|5|7e-103|377|dvi:Dvir_GJ24249|cytochrome P450, family 4 [EC:1.14.-.-]	-	-	-	gi|717212865|gb|AIW80004.1|/0/cytochrome P450 CYP4DE1 [Nilaparvata lugens]
Unigene29723	1434	12.5	0.136	-6.522177633	Down	0.900934642	K07936|1|7e-12|74.3|phu:Phum_PHUM095420|GTP-binding nuclear protein Ran;K12347|2|8e-11|70.9|dvi:Dvir_GJ10160|natural resistance-associated macrophage protein	-	-	-	gi|662211324|ref|XP_008479343.1|/6.82173e-48/PREDICTED: circadian clock-controlled protein-like [Diaphorina citri]
Unigene23995	241	0.932	0.01	-6.54225805	Down	0.736893555	-	-	-	-	-
Unigene10326	326	7.046	0.068	-6.695125918	Down	0.885004157	-	-	-	-	-
Unigene22725	236	1.12	0.01	-6.807354922	Down	0.757260439	-	-	-	-	-
Unigene25285	383	1.152	0.01	-6.847996907	Down	0.78468662	-	-	-	-	-
Unigene2634	2328	28.88	0.226	-6.997604159	Down	0.940858744	K00680|1|7e-56|221|dme:Dmel_CG33337|;K01183|2|6e-43|178|api:100169337|chitinase [EC:3.2.1.14];K01191|3|2e-25|120|dwi:Dwil_GK12786|alpha-mannosidase [EC:3.2.1.24];K10769|4|2e-14|83.6|pxy:105389940|alkylated DNA repair protein alkB homolog 7 [EC:1.14.11.-]	-	-	-	gi|189236750|ref|XP_975130.2|/7.70222e-178/PREDICTED: nose resistant to fluoxetine protein 6-like [Tribolium castaneum]
Unigene28265	414	1.334	0.01	-7.059614856	Down	0.757406603	-	-	-	-	-
Unigene23566	2471	54.738	0.408	-7.067829761	Down	0.950940006	K08200|1|2e-144|515|pxy:105386743|MFS transporter, OCT family, solute carrier family 22 (organic cation transporter), member 3;K08202|2|2e-78|296|aga:AgaP_AGAP004309|MFS transporter, OCT family, solute carrier family 22 (organic cation transporter), member 4/5	GO:0016021//integral component of membrane	GO:0022857//transmembrane transporter activity	GO:0055085//transmembrane transport	gi|158296157|ref|XP_316638.4|/0/AGAP006609-PA [Anopheles gambiae str. PEST]
CL2307.Contig2	1070	1.446	0.01	-7.175923742	Down	0.803029474	-	-	-	-	-
Unigene14226	372	1.476	0.01	-7.205548911	Down	0.809140183	K01324|1|2e-15|82.8|shr:100917450|plasma kallikrein [EC:3.4.21.34];K01317|2|4e-15|81.6|amj:102574978|acrosin [EC:3.4.21.10];K09628|3|1e-14|80.1|acs:100551756|protease, serine 27 [EC:3.4.21.-];K09637|5|5e-14|78.2|cmy:102943942|transmembrane protease, serine 6 [EC:3.4.21.-]	-	-	-	gi|659099237|gb|AID60309.1|/8.05259e-61/serine protease 8 [Nilaparvata lugens]
Unigene15831	987	1.534	0.01	-7.261154673	Down	0.818896935	-	-	-	-	-
Unigene15285	202	1.73	0.01	-7.434628228	Down	0.751679138	-	-	-	-	-
Unigene27059	208	1.79	0.01	-7.483815777	Down	0.770367152	-	-	-	-	-
CL82.Contig4	4049	2.054	0.01	-7.682292371	Down	0.814324027	K15728|1|0.0|832|ame:410201|phosphatidate phosphatase LPIN [EC:3.1.3.4]	-	-	-	gi|826500520|ref|XP_012541918.1|/0/PREDICTED: phosphatidate phosphatase LPIN2 isoform X2 [Monomorium pharaonis]
Unigene14888	423	60.952	0.228	-8.062495926	Down	0.977332582	K15127|1|1e-21|103|nvi:100120782|transcriptional adapter 2-beta	-	-	-	gi|656462659|gb|AID16756.1|/1.42298e-33/OS-D protein [Pseudoregma bambucicola]
CL1764.Contig2	1054	46.986	0.168	-8.127625911	Down	0.975848151	K07936|1|3e-08|61.6|phu:Phum_PHUM095420|GTP-binding nuclear protein Ran	-	-	-	gi|985386642|ref|XP_015370791.1|/1.02862e-49/PREDICTED: protein takeout-like [Diuraphis noxia]
CL2487.Contig2	215	3.054	0.01	-8.254556252	Down	0.842481294	-	-	-	-	gi|939638269|ref|XP_014270227.1|/5.69334e-06/PREDICTED: uncharacterized protein LOC106677055 [Halyomorpha halys]
Unigene31119	1334	82.898	0.17	-8.929658739	Down	0.986943171	K07936|1|5e-06|54.7|phu:Phum_PHUM095420|GTP-binding nuclear protein Ran	-	-	-	gi|242022225|ref|XP_002431541.1|/1.20031e-59/protein takeout precursor, putative [Pediculus humanus corporis]
CL1764.Contig1	1067	9.532	0.01	-9.896635141	Down	0.947523265	K07936|1|3e-08|61.6|phu:Phum_PHUM095420|GTP-binding nuclear protein Ran	-	-	-	gi|985386642|ref|XP_015370791.1|/1.0484e-49/PREDICTED: protein takeout-like [Diuraphis noxia]
