# Supplementary material for: Comparative transcriptome analysis of Sogatella furcifera (Horváth) exposed to different insecticides
Source: Sci Rep. 2018 Jun 8;8:8773. doi: 10.1038/s41598-018-27062-4 (PMC5993722; doi:10.1038/s41598-018-27062-4)
Supplement: Supplementary file 4 — Supplementary Table S5 [file 41598_2018_27062_MOESM4_ESM.xls]

Table S5 The differentially expressed genes between imidacloprid-treated and control
GeneID	geneLength	Means-CK	Means-Imidacloprid	log2Ratio(Imidacloprid/CK)	Up-Down-Regulation(Imidacloprid/CK)	Probability	KEGG Orthology	GO Component	GO Function	GO Process	Blast nr
Unigene12442	510	0.01	5.626	9.135965742	Up	0.909984475	-	-	-	-	-
CL434.Contig2	3701	0.01	2.662	8.056366761	Up	0.808940521	K15720|1|3e-51|206|nvi:100119569|NEDD4-binding protein 2 [EC:3.-.-.-]	-	-	-	gi|817079669|ref|XP_012262265.1|/1.04095e-57/PREDICTED: uncharacterized protein LOC105689669 [Athalia rosae]
CL3045.Contig2	276	0.01	2.572	8.006746832	Up	0.802272606	K03283|1|2e-40|166|nvi:100119971|heat shock 70kDa protein 1/8;K06758|1|2e-40|166|nvi:100119971|L1 cell adhesion molecule like protein	-	-	-	gi|939240802|ref|XP_014239635.1|/5.99776e-40/PREDICTED: major heat shock 70 kDa protein Ba-like [Cimex lectularius]
Unigene25416	287	0.01	2.256	7.817623258	Up	0.845512608	-	-	-	-	-
Unigene27463	216	0.01	2.206	7.785288981	Up	0.830717115	-	-	-	-	-
CL814.Contig2	829	0.01	2.022	7.659639187	Up	0.760330585	-	-	-	-	-
CL1524.Contig1	2119	0.01	1.858	7.537606691	Up	0.729658975	-	-	-	-	-
CL2529.Contig2	881	0.01	1.836	7.520422249	Up	0.726964773	K13649|1|1e-10|68.9|bfo:BRAFLDRAFT_123559|folate receptor	-	-	-	gi|123530|sp|P04929.1|HRPX_PLALO/2.1695e-12/RecName: Full=Histidine-rich glycoprotein; Flags: Precursor [Plasmodium lophurae]
CL2368.Contig2	825	0.01	1.814	7.503030646	Up	0.722703303	-	-	-	-	-
CL761.Contig3	2523	0.01	1.67	7.383704292	Up	0.70213475	-	-	-	-	-
CL423.Contig2	639	0.01	1.58	7.303780748	Up	0.822693399	-	-	-	-	-
Unigene11582	238	0.01	1.532	7.259272487	Up	0.793435676	-	-	-	-	gi|646693714|gb|KDR07777.1|/2.96653e-26/Unc-80-like protein [Zootermopsis nevadensis]
CL273.Contig1	3007	0.01	1.462	7.191799501	Up	0.744701001	K11839|1|4e-112|408|api:100573970|ubiquitin carboxyl-terminal hydrolase 8 [EC:3.4.19.12]	-	-	-	gi|929366074|ref|XP_014092713.1|/3.64172e-114/PREDICTED: ubiquitin carboxyl-terminal hydrolase 8 isoform X1 [Bactrocera oleae]
CL2785.Contig1	2620	0.01	1.37	7.098032083	Up	0.725945982	K10601|1|9e-07|58.5|isc:IscW_ISCW008722|E3 ubiquitin-protein ligase synoviolin [EC:2.3.2.27];K19041|2|2e-06|57.4|hmg:100210297|E3 ubiquitin-protein ligase RNF38/44 [EC:2.3.2.27];K10642|3|2e-06|57.0|cmk:103180139|E3 ubiquitin-protein ligase DZIP3 [EC:2.3.2.27];K16273|4|3e-06|56.6|spu:100888221|E3 ubiquitin-protein ligase ZNRF3 [EC:2.3.2.27];K15692|5|4e-06|56.2|aqu:105315404|E3 ubiquitin-protein li…	-	-	-	gi|936575394|ref|XP_014219641.1|/1.2571e-06/PREDICTED: E3 ubiquitin-protein ligase RNF13-like [Copidosoma floridanum]
CL1884.Contig2	955	0.01	1.344	7.070389328	Up	0.719568499	-	-	-	-	-
CL352.Contig2	303	0.01	1.334	7.059614856	Up	0.717326677	-	-	-	-	-
CL22.Contig5	394	0.054	7.064	7.031382125	Up	0.893983886	-	-	-	-	-
Unigene16476	221	0.01	1.306	7.029011087	Up	0.712722576	-	-	-	-	-
CL1090.Contig5	2996	0.01	1.298	7.020146573	Up	0.710463355	K10370|1|6e-171|602|ame:409024|tropomodulin	-	-	-	gi|478346216|gb|AGI96987.1|/0/tropomodulin [Nilaparvata lugens]
CL1275.Contig1	456	1.724	220.576	6.999372241	Up	0.959280475	-	-	-	-	gi|939683426|ref|XP_014286396.1|/3.21402e-09/PREDICTED: prisilkin-39-like [Halyomorpha halys]
Unigene14126	211	0.01	1.272	6.99095486	Up	0.703740564	K06767|1|5e-07|54.7|isc:IscW_ISCW022820|Down syndrome cell adhesion molecule;K06768|3|4e-06|52.0|dpo:Dpse_GA14672|Down syndrome cell adhesion molecule-like protein 1	-	-	-	gi|985417143|ref|XP_015374046.1|/2.48008e-09/PREDICTED: Down syndrome cell adhesion molecule-like protein Dscam2, partial [Diuraphis noxia]
CL761.Contig1	2663	0.01	1.182	6.885086225	Up	0.732391723	-	-	-	-	-
CL2603.Contig2	311	0.01	1.132	6.822730148	Up	0.720346111	-	-	-	-	-
Unigene30321	223	0.01	1.1	6.781359714	Up	0.712812249	-	-	-	-	gi|939674733|ref|XP_014283511.1|/4.62778e-08/PREDICTED: xanthine dehydrogenase-like [Halyomorpha halys]
Unigene20530	200	0.01	1.06	6.727920455	Up	0.702308475	-	-	-	-	-
Unigene27318	200	0.01	0.966	6.593951284	Up	0.721952192	-	-	-	-	-
CL2711.Contig1	1722	0.01	0.936	6.548436625	Up	0.7120159	K14380|1|1e-139|498|tsp:Tsp_04264|four and a half LIM domains protein 2	-	-	-	gi|939246223|ref|XP_014242510.1|/0/PREDICTED: four and a half LIM domains protein 2 isoform X7 [Cimex lectularius]
Unigene31876	257	0.01	0.928	6.5360529	Up	0.708396863	K02432|1|3e-10|65.5|isc:IscW_ISCW004077|frizzled 1/7	-	GO:0004871//signal transducer activity	GO:0007165//signal transduction	gi|675368492|gb|KFM61394.1|/5.01794e-10/Frizzled-7-A, partial [Stegodyphus mimosarum]
Unigene31001	221	0.01	0.924	6.529820947	Up	0.704757749	-	-	-	-	-
CL835.Contig1	462	0.01	0.91	6.50779464	Up	0.701241769	-	-	-	-	-
CL688.Contig2	891	0.01	0.902	6.495055528	Up	0.717538412	-	-	-	-	-
Unigene26081	209	0.01	0.896	6.485426827	Up	0.717538412	-	-	-	-	-
Unigene17853	229	0.01	0.884	6.465974465	Up	0.710316398	-	-	-	-	gi|662220668|ref|XP_008484482.1|/9.30474e-09/PREDICTED: calexcitin-2-like [Diaphorina citri]
CL1838.Contig4	1943	0.18	6.65	5.207285529	Up	0.803225547	-	-	-	-	-
CL326.Contig1	447	0.076	2.064	4.763299742	Up	0.709079448	-	-	-	-	-
CL1070.Contig1	794	0.29	7.198	4.633471297	Up	0.867718829	-	-	-	-	gi|939269037|ref|XP_014254691.1|/2.64951e-16/PREDICTED: uncharacterized protein LOC106669623 [Cimex lectularius]
CL308.Contig3	1947	0.072	1.76	4.611434712	Up	0.720188179	-	-	-	-	-
Unigene6162	464	0.088	1.79	4.346312254	Up	0.718623588	K05637|1|1e-57|223|api:100162936|laminin, alpha 1/2	-	-	-	gi|646720514|gb|KDR22194.1|/5.53964e-62/Laminin subunit alpha-1, partial [Zootermopsis nevadensis]
Unigene30086	252	0.088	1.656	4.234055339	Up	0.759844478	-	-	-	-	-
CL2644.Contig1	512	0.614	11.048	4.169402759	Up	0.804498367	K03283|1|4e-75|281|bmor:692822|heat shock 70kDa protein 1/8;K06758|1|4e-75|281|bmor:692822|L1 cell adhesion molecule like protein	-	-	-	gi|392464564|gb|AFM73648.1|/1.23835e-76/heat shock protein 70, partial [Bicyclus anynana]
CL1008.Contig2	2943	0.5	8.03	4.005399988	Up	0.861694952	-	-	-	-	gi|939650808|ref|XP_014274554.1|/5.83048e-16/PREDICTED: uncharacterized protein LOC106679747 [Halyomorpha halys]
Unigene19730	228	0.096	1.434	3.900866808	Up	0.710577119	K15162|1|8e-14|77.4|api:100169614|mediator of RNA polymerase II transcription subunit 12	-	-	-	gi|646697048|gb|KDR08967.1|/1.63864e-13/Mediator of RNA polymerase II transcription subunit 12 [Zootermopsis nevadensis]
CL1969.Contig2	285	0.144	2.148	3.898853277	Up	0.7013997	-	-	-	-	-
CL2186.Contig2	1404	0.148	2.204	3.896455143	Up	0.707473366	K09640|1|1e-45|186|api:100166365|transmembrane protease, serine 9 [EC:3.4.21.-];K01316|3|1e-39|166|rno:288291|protease, serine, 7 (enterokinase) [EC:3.4.21.9]	-	-	-	gi|482875774|gb|AGK40913.1|/5.10984e-133/proclotting enzyme-1 [Nilaparvata lugens]
CL3045.Contig1	607	0.626	9.208	3.878653271	Up	0.87259061	K03283|1|8e-100|364|dwi:Dwil_GK13555|heat shock 70kDa protein 1/8;K06758|1|8e-100|364|dwi:Dwil_GK13555|L1 cell adhesion molecule like protein	-	-	-	gi|939690423|ref|XP_014289183.1|/2.46963e-101/PREDICTED: major heat shock 70 kDa protein Ba-like [Halyomorpha halys]
CL294.Contig4	855	0.126	1.802	3.838103372	Up	0.713540339	-	-	-	-	gi|662205068|ref|XP_008475934.1|/1.1282e-10/PREDICTED: uncharacterized protein LOC103512918 [Diaphorina citri]
CL2644.Contig2	969	0.538	7.628	3.825626766	Up	0.85671476	K03283|1|9e-127|455|tca:100142517|heat shock 70kDa protein 1/8;K06758|1|9e-127|455|tca:100142517|L1 cell adhesion molecule like protein	-	GO:0005524//ATP binding	GO:0006950//response to stress	gi|392464564|gb|AFM73648.1|/1.54792e-126/heat shock protein 70, partial [Bicyclus anynana]
Unigene5249	298	0.266	3.714	3.803475664	Up	0.713558006	-	-	-	-	-
Unigene24946	288	0.146	1.958	3.745340491	Up	0.729720274	K00281|1|5e-31|134|nvi:100121509|glycine dehydrogenase [EC:1.4.4.2]	-	-	-	gi|646718720|gb|KDR21089.1|/3.86545e-34/Glycine dehydrogenase [decarboxylating], mitochondrial [Zootermopsis nevadensis]
Unigene4279	329	0.35	4.436	3.663832538	Up	0.733366347	K03283|1|9e-50|196|tca:100142517|heat shock 70kDa protein 1/8;K06758|1|9e-50|196|tca:100142517|L1 cell adhesion molecule like protein	-	GO:0005524//ATP binding	GO:0006950//response to stress	gi|269859258|gb|ACZ52196.1|/7.04564e-49/heat shock protein 70 [Bemisia tabaci]
CL1562.Contig1	225	0.316	3.908	3.628434004	Up	0.717741849	-	-	-	-	-
CL2719.Contig2	227	3.75	45.656	3.605841967	Up	0.831595642	-	-	-	-	-
CL2105.Contig1	655	0.39	4.598	3.559460437	Up	0.735715242	-	-	-	-	gi|909552060|ref|XP_013143731.1|/5.45874e-10/PREDICTED: uncharacterized protein LOC106107423 [Papilio polytes]
CL2240.Contig1	2482	2.186	25.66	3.553155864	Up	0.821880186	K00288|1|0.0|1083|mde:101891351|methylenetetrahydrofolate dehydrogenase (NADP+) / methenyltetrahydrofolate cyclohydrolase / formyltetrahydrofolate synthetase [EC:1.5.1.5 3.5.4.9 6.3.4.3]	-	-	-	gi|1000200590|gb|KXJ73402.1|/0/hypothetical protein RP20_CCG015943 [Aedes albopictus]
CL1013.Contig2	1350	0.19	2.076	3.44973512	Up	0.738070561	K02208|1|0.0|745|tca:660461|cyclin-dependent kinase 8/11 [EC:2.7.11.22 2.7.11.23]	-	-	-	gi|939246820|ref|XP_014242832.1|/0/PREDICTED: cyclin-dependent kinase 8 [Cimex lectularius]
Unigene6833	1599	234.706	2397.48	3.352592152	Up	0.843207613	K10955|1|2e-49|199|hsa:4583|intestinal mucin-2	-	-	-	gi|734547579|gb|KHN75860.1|/2.20944e-74/Sialidase [Toxocara canis]
Unigene19732	305	0.132	1.342	3.345774837	Up	0.704745971	K07380|1|2e-23|109|lgi:LOTGIDRAFT_118711|contactin associated protein-like 2	-	-	-	gi|751225613|ref|XP_011166199.1|/6.07418e-48/PREDICTED: neurexin-4 isoform X2 [Solenopsis invicta]
Unigene26538	224	0.188	1.902	3.338712679	Up	0.716142192	K00281|1|3e-31|135|aec:105154421|glycine dehydrogenase [EC:1.4.4.2]	-	-	-	gi|817191272|ref|XP_012271027.1|/1.47838e-30/PREDICTED: glycine dehydrogenase (decarboxylating), mitochondrial isoform X2 [Orussus abietinus]
Unigene21709	390	0.244	2.406	3.30168359	Up	0.714489266	-	-	-	-	-
CL737.Contig4	2308	0.216	2.056	3.250737047	Up	0.731586006	K14000|1|6e-86|321|phu:Phum_PHUM172740|ribosome-binding protein 1	-	-	-	gi|817193491|ref|XP_012272206.1|/2.50345e-96/PREDICTED: kinectin-like isoform X3 [Orussus abietinus]
Unigene22792	894	0.16	1.488	3.217230716	Up	0.707484073	K04437|1|4e-99|363|api:100167253|filamin	-	-	-	gi|939241865|ref|XP_014240191.1|/6.2572e-100/PREDICTED: filamin-A isoform X2 [Cimex lectularius]
Unigene28662	232	5.246	48.408	3.205955777	Up	0.8258539	-	-	-	-	-
Unigene8130	853	0.294	2.678	3.1872679	Up	0.731810857	-	-	-	-	-
CL529.Contig7	6574	0.16	1.44	3.169925001	Up	0.717953317	K10382|1|0.0|1323|clv:102088561|dystonin	-	-	-	gi|817063448|ref|XP_012253425.1|/0/PREDICTED: microtubule-actin cross-linking factor 1 isoform X22 [Athalia rosae]
CL1158.Contig3	1358	5.384	48.294	3.165093646	Up	0.82494111	-	-	-	-	-
Unigene3831	245	0.25	2.204	3.140124224	Up	0.743189946	-	-	-	-	-
CL1158.Contig1	693	0.958	8.388	3.1302293	Up	0.840453718	-	-	-	-	-
Unigene29410	220	0.192	1.678	3.1275645	Up	0.734173136	-	-	-	-	-
CL1242.Contig1	434	0.474	3.996	3.075597619	Up	0.709727501	-	-	-	-	-
Unigene9296	265	0.23	1.938	3.074862804	Up	0.71493763	K00854|1|2e-26|119|apla:101791428|xylulokinase [EC:2.7.1.17]	-	-	-	gi|585676706|ref|XP_006890713.1|/8.48249e-26/PREDICTED: xylulose kinase [Elephantulus edwardii]
CL211.Contig1	218	2.73	23.002	3.074786451	Up	0.810870496	K03006|1|1e-09|63.5|api:100165787|DNA-directed RNA polymerase II subunit RPB1 [EC:2.7.7.6];K08220|4|6e-08|57.8|myb:102248021|MFS transporter, FLVCR family, feline leukemia virus subgroup C receptor-related protein	-	-	-	gi|662212832|ref|XP_008480171.1|/3.11019e-12/PREDICTED: LOW QUALITY PROTEIN: cell wall protein TIR4-like [Diaphorina citri]
CL982.Contig1	2518	0.452	3.804	3.073122568	Up	0.703372772	K01435|1|1e-81|306|api:100165187|biotinidase [EC:3.5.1.12];K08069|3|6e-72|275|soc:105199830|pantetheine hydrolase [EC:3.5.1.92]	-	-	-	gi|817088219|ref|XP_012266921.1|/2.97898e-82/PREDICTED: vanin-like protein 2 [Athalia rosae]
CL1650.Contig2	239	0.37	3.038	3.037524694	Up	0.760045238	-	-	-	-	-
CL1751.Contig3	2367	0.562	4.59	3.029852118	Up	0.724796563	K00469|1|1e-122|442|api:100159576|inositol oxygenase [EC:1.13.99.1]	-	-	-	gi|646640095|gb|KDQ71560.1|/7.70976e-125/Inositol oxygenase [Zootermopsis nevadensis]
Unigene14701	287	0.208	1.63	2.970216531	Up	0.722044542	-	-	-	-	-
CL1597.Contig1	324	0.356	2.72	2.933657505	Up	0.727467745	-	-	-	-	-
Unigene24680	298	0.198	1.508	2.929064093	Up	0.702802345	K16172|1|5e-19|94.7|soc:105202010|insulin receptor substrate 1	-	-	-	gi|939235432|ref|XP_014251010.1|/4.85706e-29/PREDICTED: insulin receptor substrate 1 isoform X5 [Cimex lectularius]
CL1043.Contig2	2601	0.194	1.456	2.907881798	Up	0.713331816	K09228|1|5e-29|132|mze:101486969|KRAB domain-containing zinc finger protein	-	-	-	gi|675378537|gb|KFM71439.1|/4.53969e-33/Zinc finger protein 726, partial [Stegodyphus mimosarum]
Unigene3054	207	0.204	1.522	2.899327302	Up	0.704609187	-	-	-	-	-
CL1210.Contig2	4762	0.248	1.838	2.889724741	Up	0.747927887	K06081|1|7e-13|79.7|xla:380160|poliovirus receptor-related protein 1;K06592|1|7e-13|79.7|xla:380160|poliovirus receptor-related protein 3;K06780|1|7e-13|79.7|xla:380160|cell adhesion molecule 3;K06781|1|7e-13|79.7|xla:380160|cell adhesion molecule 1;K06783|1|7e-13|79.7|xla:380160|cell adhesion molecule 4;K06782|2|2e-12|78.2|cmk:103185184|cell adhesion molecule 2	-	-	-	gi|939650976|ref|XP_014274619.1|/1.72346e-76/PREDICTED: fasciclin-3 [Halyomorpha halys]
CL2549.Contig4	3787	0.284	2.104	2.88917187	Up	0.72695246	-	-	-	-	gi|939654724|ref|XP_014275970.1|/4.07135e-49/PREDICTED: mucin-5AC-like [Halyomorpha halys]
CL2117.Contig2	207	4.314	31.918	2.887272173	Up	0.812024198	-	-	-	-	-
Unigene19144	234	0.862	6.19	2.844179635	Up	0.747022057	-	-	-	-	-
CL2624.Contig2	389	0.35	2.5	2.836501268	Up	0.710000268	K01893|1|3e-46|185|hst:105185391|asparaginyl-tRNA synthetase [EC:6.1.1.22]	-	-	-	gi|972183751|ref|XP_015173312.1|/7.47145e-46/PREDICTED: asparagine--tRNA ligase, cytoplasmic [Polistes dominula]
CL2240.Contig2	2396	3.51	24.986	2.831577024	Up	0.806261042	K00288|1|0.0|1083|mde:101891351|methylenetetrahydrofolate dehydrogenase (NADP+) / methenyltetrahydrofolate cyclohydrolase / formyltetrahydrofolate synthetase [EC:1.5.1.5 3.5.4.9 6.3.4.3]	-	-	-	gi|1000200590|gb|KXJ73402.1|/0/hypothetical protein RP20_CCG015943 [Aedes albopictus]
CL2052.Contig1	2493	0.534	3.782	2.824237716	Up	0.840223245	K17095|1|3e-142|508|bmor:692381|annexin A7/11	-	GO:0005509//calcium ion binding;GO:0005544//calcium-dependent phospholipid binding	-	gi|827558153|ref|XP_012550244.1|/5.6405e-142/PREDICTED: annexin IX isoform X1 [Bombyx mori]
Unigene6768	559	0.2	1.414	2.821710215	Up	0.703423631	-	-	-	-	-
Unigene12817	421	0.314	2.21	2.815209905	Up	0.735392419	K10250|1|2e-39|162|mdo:100032201|elongation of very long chain fatty acids protein 7 [EC:2.3.1.199]	-	-	-	gi|665784528|ref|XP_008560605.1|/1.32282e-63/PREDICTED: elongation of very long chain fatty acids protein AAEL008004 [Microplitis demolitor]
CL2188.Contig2	608	0.504	3.504	2.797507136	Up	0.808502864	-	-	-	-	-
CL2653.Contig1	2183	0.408	2.832	2.795180208	Up	0.729891589	K13091|1|1e-07|61.2|aag:AaeL_AAEL005046|RNA-binding protein 39;K13219|3|2e-06|57.4|tca:658143|splicing factor, proline- and glutamine-rich	-	-	-	gi|665795596|ref|XP_008545552.1|/2.14866e-41/PREDICTED: probable RNA-binding protein 18 [Microplitis demolitor]
CL2540.Contig1	494	0.216	1.496	2.792006958	Up	0.716490444	-	-	-	-	-
Unigene18490	268	0.224	1.544	2.785102115	Up	0.703956047	-	-	-	-	gi|998522826|ref|XP_015522510.1|/7.67396e-11/PREDICTED: RNA-directed DNA polymerase from mobile element jockey-like [Neodiprion lecontei]
Unigene19083	305	0.446	3.05	2.773693627	Up	0.740878527	K02906|1|9e-18|90.5|dpe:Dper_GL21036|large subunit ribosomal protein L3;K18585|3|2e-15|82.4|tsp:Tsp_10445|intermediate filament protein if;K13807|4|3e-07|55.5|pxy:105386758|serine/threonine-protein phosphatase with EF-hands [EC:3.1.3.16]	-	-	-	gi|780611664|ref|XP_011688835.1|/4.52564e-27/PREDICTED: uncharacterized protein LOC105450597 [Wasmannia auropunctata]
Unigene4776	415	1.438	9.812	2.770483558	Up	0.832661813	-	-	-	-	-
Unigene5730	1161	6.964	47.256	2.762509409	Up	0.812627817	K00288|1|8e-50|199|phu:Phum_PHUM456190|methylenetetrahydrofolate dehydrogenase (NADP+) / methenyltetrahydrofolate cyclohydrolase / formyltetrahydrofolate synthetase [EC:1.5.1.5 3.5.4.9 6.3.4.3]	-	GO:0005524//ATP binding;GO:0004329//formate-tetrahydrofolate ligase activity	GO:0009396//folic acid-containing compound biosynthetic process	gi|242018909|ref|XP_002429911.1|/7.73629e-49/formate-tetrahydrofolate ligase, putative [Pediculus humanus corporis]
Unigene20028	249	0.248	1.676	2.756610123	Up	0.722401895	-	-	-	-	-
Unigene18454	220	0.376	2.528	2.749191896	Up	0.707969913	-	-	-	-	-
CL1018.Contig1	2898	0.216	1.448	2.744958385	Up	0.706738851	K17580|1|3e-110|402|tca:103313771|cancer susceptibility candidate protein 1	-	-	-	gi|985409853|ref|XP_015370344.1|/5.05932e-97/PREDICTED: axonemal 84 kDa protein-like [Diuraphis noxia]
CL2768.Contig1	955	0.33	2.198	2.735653457	Up	0.730629049	K17231|1|1e-51|205|aec:105146911|iodotyrosine deiodinase [EC:1.21.1.1]	-	-	-	gi|939667427|ref|XP_014280810.1|/1.43901e-60/PREDICTED: iodotyrosine dehalogenase 1 [Halyomorpha halys]
Unigene6772	2221	27.026	179.664	2.732881453	Up	0.82165935	K00507|1|6e-153|543|api:100145824|stearoyl-CoA desaturase (delta-9 desaturase) [EC:1.14.19.1]	GO:0016021//integral component of membrane	GO:0016717//oxidoreductase activity, acting on paired donors, with oxidation of a pair of donors resulting in the reduction of molecular oxygen to two molecules of water	GO:0006633//fatty acid biosynthetic process;GO:0055114//oxidation-reduction process	gi|46561748|gb|AAT01079.1|/5.94217e-172/putative delta-9 desaturase 1 [Homalodisca vitripennis]
Unigene20618	245	0.25	1.648	2.720716243	Up	0.717199529	K09215|1|4e-09|61.6|phu:Phum_PHUM125080|odd-skipped	-	-	-	gi|662198011|ref|XP_008472111.1|/7.80917e-11/PREDICTED: protein sister of odd and bowel [Diaphorina citri]
CL1320.Contig1	5335	0.422	2.778	2.718731695	Up	0.724152524	K16723|1|2e-78|297|cqu:CpipJ_CPIJ001662|M-phase inducer phosphatase [EC:3.1.3.48]	-	-	-	gi|817086694|ref|XP_012266090.1|/5.29321e-82/PREDICTED: M-phase inducer phosphatase-like isoform X1 [Athalia rosae]
CL3340.Contig1	823	0.682	4.442	2.703365749	Up	0.709463836	K11275|1|7e-60|232|pxy:105397482|histone H1/5;K11253|4|3e-55|217|pxy:105388588|histone H3	-	-	-	gi|768423397|ref|XP_011552603.1|/6.0279e-59/PREDICTED: histone H1B-like [Plutella xylostella]
Unigene18734	339	0.228	1.466	2.684779374	Up	0.70842256	K11447|1|5e-15|81.3|nvi:100120693|histone demethylase [EC:1.14.11.-]	-	-	-	gi|645032282|ref|XP_008214700.1|/5.80213e-14/PREDICTED: LOW QUALITY PROTEIN: histone demethylase UTY [Nasonia vitripennis]
CL2432.Contig1	235	0.73	4.668	2.676836192	Up	0.714122812	-	-	-	-	-
Unigene161	220	0.284	1.762	2.633251089	Up	0.729700198	K18492|1|4e-08|58.5|hro:HELRODRAFT_90647|insulin gene enhancer protein ISL-2;K14437|5|1e-07|56.6|dpe:Dper_GL25836|chromodomain-helicase-DNA-binding protein 7 [EC:3.6.4.12]	-	-	-	gi|921132098|ref|XP_013440584.1|/1.82336e-12/nuf2 family domain-containing protein, putative [Eimeria necatrix]
CL1926.Contig3	247	0.582	3.598	2.628104128	Up	0.805913057	-	-	-	-	-
Unigene5058	2333	2.674	16.422	2.61855847	Up	0.868184592	K04496|1|2e-20|103|ola:101168811|C-terminal binding protein;K14972|2|5e-20|102|dgr:Dgri_GH12332|PAX-interacting protein 1	-	-	-	gi|939263977|ref|XP_014251973.1|/5.21358e-33/PREDICTED: uncharacterized protein LOC106668066 [Cimex lectularius]
CL877.Contig6	2490	0.558	3.418	2.61481537	Up	0.777858558	K12389|1|1e-105|386|aag:AaeL_AAEL009909|battenin	-	-	-	gi|157124525|ref|XP_001654088.1|/1.22662e-104/AAEL009909-PA [Aedes aegypti]
Unigene31745	400	0.61	3.732	2.613067838	Up	0.814890786	-	-	-	-	-
CL1203.Contig2	2403	7.658	46.486	2.601756726	Up	0.807389314	K00600|1|0.0|684|bmor:692975|glycine hydroxymethyltransferase [EC:2.1.2.1]	-	GO:0030170//pyridoxal phosphate binding;GO:0008168//methyltransferase activity;GO:0004372//glycine hydroxymethyltransferase activity	GO:0006563//L-serine metabolic process;GO:0035999//tetrahydrofolate interconversion;GO:0032259//methylation;GO:0006544//glycine metabolic process	gi|827560641|ref|XP_012551201.1|/0/PREDICTED: serine hydroxymethyltransferase isoform X1 [Bombyx mori]
Unigene22533	229	0.272	1.634	2.586729427	Up	0.709518443	-	-	-	-	-
Unigene20564	239	0.254	1.522	2.583067957	Up	0.713347877	K10812|1|3e-26|118|hst:105188846|beta-1,3-glucuronyltransferase [EC:2.4.1.135 2.4.1.-]	-	-	-	gi|998501332|ref|XP_015510656.1|/2.05439e-27/PREDICTED: galactosylgalactosylxylosylprotein 3-beta-glucuronosyltransferase P [Neodiprion lecontei]
Unigene18006	210	0.3	1.774	2.563971604	Up	0.726757053	-	-	-	-	-
Unigene30153	235	0.262	1.54	2.555291634	Up	0.714675571	-	-	-	-	-
Unigene4223	392	0.344	2.016	2.551015169	Up	0.704009583	-	-	-	-	-
CL1907.Contig1	342	0.264	1.542	2.546192931	Up	0.714500241	-	-	-	-	-
Unigene2178	916	92.908	541.382	2.542772189	Up	0.816584132	K14999|1|3e-08|61.6|dse:Dsec_GM23264|cytochrome P450, family 6 [EC:1.14.-.-];K15297|4|3e-08|61.6|tru:101071594|regulating synaptic membrane exocytosis protein 2;K09453|5|7e-08|60.1|dre:561241|snRNA-activating protein complex subunit 4	-	-	-	gi|549130038|dbj|BAO00967.1|/4.07496e-25/neuropeptide like precursor 3-like [Nilaparvata lugens]
CL1655.Contig2	2321	0.848	4.94	2.542374872	Up	0.712356122	-	-	-	-	gi|815925049|ref|XP_012247166.1|/1.91005e-136/PREDICTED: plexin domain-containing protein 2 [Bombus impatiens]
Unigene17028	261	0.616	3.58	2.538957331	Up	0.783835591	K01314|1|6e-06|51.2|apla:101795784|coagulation factor X [EC:3.4.21.6];K06464|1|6e-06|51.2|apla:101795784|integrin beta 2;K01333|3|8e-06|50.8|fca:101086649|complement factor I [EC:3.4.21.45]	-	GO:0016787//hydrolase activity	-	gi|659098851|gb|AID60292.1|/3.24543e-09/easter-8 [Nilaparvata lugens]
CL2605.Contig1	1795	4.336	25.098	2.533135742	Up	0.87271642	K01759|1|2e-55|219|aag:AaeL_AAEL002957|lactoylglutathione lyase [EC:4.4.1.5];K15105|2|1e-06|57.4|tca:659073|solute carrier family 25 (mitochondrial aspartate/glutamate transporter), member 12/13	-	-	-	gi|170044080|ref|XP_001849688.1|/7.0462e-56/lactoylglutathione lyase [Culex quinquefasciatus]
CL926.Contig1	1409	2.404	13.864	2.527834758	Up	0.846749291	-	-	-	-	gi|939641390|ref|XP_014271288.1|/4.38308e-108/PREDICTED: uncharacterized protein LOC106677714 isoform X2 [Halyomorpha halys]
Unigene18853	262	0.304	1.748	2.523561956	Up	0.721408801	K01360|1|8e-32|137|nvi:100116354|proprotein convertase subtilisin/kexin type 2 [EC:3.4.21.94]	-	-	-	gi|646715773|gb|KDR19261.1|/1.06807e-36/hypothetical protein L798_06681, partial [Zootermopsis nevadensis]
Unigene17881	232	0.35	2.004	2.517455681	Up	0.701217678	-	-	-	-	-
Unigene14812	579	0.286	1.636	2.516085696	Up	0.706559238	K11644|1|7e-37|155|hst:105191204|paired amphipathic helix protein Sin3a	-	-	-	gi|998509726|ref|XP_015515308.1|/7.63452e-38/PREDICTED: paired amphipathic helix protein Sin3b isoform X2 [Neodiprion lecontei]
Unigene8602	206	0.606	3.432	2.501659854	Up	0.746800953	-	-	-	-	gi|939686905|ref|XP_014287539.1|/3.94951e-23/PREDICTED: neuronal PAS domain-containing protein 4 [Halyomorpha halys]
Unigene27191	328	0.3	1.694	2.497399469	Up	0.713136142	K10586|1|3e-20|98.6|soc:105205124|baculoviral IAP repeat-containing protein 6 (apollon) [EC:2.3.2.23]	-	-	-	gi|646705663|gb|KDR13250.1|/8.38088e-26/hypothetical protein L798_12638, partial [Zootermopsis nevadensis]
Unigene21414	262	0.308	1.736	2.494764692	Up	0.719607313	K16677|1|5e-40|164|api:100159900|dachs	-	-	-	gi|328705162|ref|XP_001944496.2|/5.12233e-39/PREDICTED: LOW QUALITY PROTEIN: unconventional myosin-Va [Acyrthosiphon pisum]
Unigene7436	210	0.298	1.668	2.484735053	Up	0.709660314	K15144|1|2e-19|96.3|ame:412422|mediator of RNA polymerase II transcription subunit 1	-	-	-	gi|646714783|gb|KDR18637.1|/5.14734e-23/Mediator of RNA polymerase II transcription subunit 1 [Zootermopsis nevadensis]
CL112.Contig3	3624	0.568	3.166	2.478698421	Up	0.733580224	K09884|1|1e-75|288|phu:Phum_PHUM434530|aquaporin rerated protein, invertebrate	-	-	-	gi|564584755|gb|AHB86600.1|/1.96614e-85/aquaporin 2-like protein [Bactericera cockerelli]
Unigene14308	214	0.296	1.646	2.475295255	Up	0.706259436	-	-	-	-	-
Unigene20291	352	0.274	1.518	2.469923992	Up	0.706527384	K15162|1|3e-28|125|pxy:105395556|mediator of RNA polymerase II transcription subunit 12	GO:0016592//mediator complex	GO:0001104//RNA polymerase II transcription cofactor activity	GO:0006357//regulation of transcription from RNA polymerase II promoter	gi|646697048|gb|KDR08967.1|/1.83639e-28/Mediator of RNA polymerase II transcription subunit 12 [Zootermopsis nevadensis]
CL2066.Contig2	483	0.284	1.566	2.463121378	Up	0.713805611	K15127|1|1e-10|67.0|nvi:100120782|transcriptional adapter 2-beta;K04352|2|3e-10|66.2|dan:Dana_GF20186|Ras GTPase-activating protein 1	-	-	-	gi|516299368|gb|AGO81736.1|/2.92365e-26/chemosensory protein 11 [Nilaparvata lugens]
CL1901.Contig1	3071	4.448	24.468	2.459667488	Up	0.86932491	-	-	-	-	gi|915657182|gb|KOC60631.1|/1.80767e-68/hypothetical protein WH47_07992 [Habropoda laboriosa]
CL1002.Contig2	1135	0.306	1.682	2.458574148	Up	0.711163339	K16472|1|9e-22|106|tca:103313115|hydrolethalus syndrome protein 1	-	-	-	gi|646716442|gb|KDR19697.1|/1.80544e-26/hypothetical protein L798_05154 [Zootermopsis nevadensis]
Unigene13598	248	0.89	4.848	2.445512458	Up	0.706685315	-	-	-	-	-
Unigene19101	222	0.372	2.02	2.440980767	Up	0.700338348	K04520|1|7e-23|107|aga:AgaP_AGAP011620|amyloid beta A4 protein;K05719|1|7e-23|107|aga:AgaP_AGAP011620|integrin beta 1;K06236|1|7e-23|107|aga:AgaP_AGAP011620|collagen, type I/II/III/V/XI/XXIV/XXVII, alpha;K06256|1|7e-23|107|aga:AgaP_AGAP011620|CD44 antigen;K06257|1|7e-23|107|aga:AgaP_AGAP011620|syndecan 1;K06493|1|7e-23|107|aga:AgaP_AGAP011620|integrin beta 3	-	-	-	gi|668461927|gb|KFB49448.1|/3.3082e-22/Collagen alpha-1(I) chain [Anopheles sinensis]
CL2644.Contig3	944	0.67	3.632	2.438531202	Up	0.766631244	K03283|1|2e-127|457|tca:100142517|heat shock 70kDa protein 1/8;K06758|1|2e-127|457|tca:100142517|L1 cell adhesion molecule like protein	-	GO:0005524//ATP binding	GO:0006950//response to stress	gi|282400152|ref|NP_001164199.1|/1.93747e-126/heat shock protein 68a [Tribolium castaneum]
Unigene27433	279	0.352	1.898	2.430832658	Up	0.737090851	-	-	-	-	gi|939654432|ref|XP_014275867.1|/1.28845e-34/PREDICTED: protein TANC2 isoform X7 [Halyomorpha halys]
CL25.Contig2	1649	0.76	4.088	2.427323873	Up	0.816620001	-	-	-	-	gi|646714365|gb|KDR18358.1|/2.83322e-56/putative DNA-binding protein C17orf49-like protein [Zootermopsis nevadensis]
Unigene10469	346	0.332	1.78	2.422622095	Up	0.722186413	-	-	-	-	-
CL2377.Contig2	815	0.434	2.32	2.418357858	Up	0.727370041	-	-	-	-	-
Unigene15352	291	0.54	2.874	2.412028749	Up	0.714673965	-	-	-	-	-
CL2223.Contig2	2656	0.32	1.692	2.402585758	Up	0.709096847	K04352|1|5e-08|62.8|pxy:105382904|Ras GTPase-activating protein 1;K14832|2|6e-06|55.8|pxy:105385823|ribosome biogenesis protein MAK21	-	-	-	gi|914559549|gb|KOB67160.1|/8.75669e-40/putative RNA-directed DNA polymerase [Operophtera brumata]
Unigene12080	322	0.3	1.57	2.387730153	Up	0.711566465	-	-	-	-	-
Unigene10171	219	0.378	1.978	2.387584287	Up	0.743434873	-	-	-	-	-
Unigene7061	206	0.504	2.63	2.383567161	Up	0.754136463	-	-	-	-	-
Unigene28561	217	0.382	1.98	2.373855887	Up	0.743232775	-	-	-	-	-
CL2061.Contig2	8765	36.494	189.118	2.373555489	Up	0.806199475	K00665|1|0.0|3214|tca:103314884|fatty acid synthase, animal type [EC:2.3.1.85]	-	GO:0016296//palmitoyl-[acyl-carrier-protein] hydrolase activity;GO:0004314//[acyl-carrier-protein] S-malonyltransferase activity;GO:0004319//enoyl-[acyl-carrier-protein] reductase (NADPH, B-specific) activity;GO:0004313//[acyl-carrier-protein] S-acetyltransferase activity;GO:0004320//oleoyl-[acyl-carrier-protein] hydrolase activity;GO:0004316//3-oxoacyl-[acyl-carrier-protein] reductase (NADPH) ac…	GO:0009058//biosynthetic process;GO:0055114//oxidation-reduction process	gi|817078736|ref|XP_012261752.1|/0/PREDICTED: fatty acid synthase [Athalia rosae]
Unigene28223	260	0.312	1.604	2.362056208	Up	0.714901761	K14607|1|9e-42|170|mde:101891252|extracellular sulfatase Sulf [EC:3.1.6.-]	-	-	-	gi|907733234|ref|XP_013114942.1|/9.35556e-41/PREDICTED: extracellular sulfatase SULF-1 homolog [Stomoxys calcitrans]
CL3018.Contig1	323	0.34	1.744	2.358793389	Up	0.713671503	-	-	-	-	-
CL345.Contig1	1527	65.408	332.402	2.345390056	Up	0.807457573	K10955|1|1e-22|110|hsa:4583|intestinal mucin-2	-	-	-	gi|328699596|ref|XP_001950838.2|/3.90707e-73/PREDICTED: uncharacterized protein KIAA0754-like [Acyrthosiphon pisum]
CL677.Contig3	1209	0.4	2.028	2.341985747	Up	0.746299052	-	-	-	-	gi|646719241|gb|KDR21421.1|/1.0525e-128/hypothetical protein L798_03456 [Zootermopsis nevadensis]
CL947.Contig1	258	0.886	4.472	2.335541584	Up	0.832670914	-	-	-	-	-
CL2388.Contig2	1016	6.162	31.078	2.334423076	Up	0.867445795	K10385|1|1e-64|249|cfa:609440|loricrin	-	-	-	gi|444727028|gb|ELW67537.1|/1.06215e-88/Cell surface glycoprotein 1 [Tupaia chinensis]
Unigene24118	964	0.662	3.324	2.32801726	Up	0.732967236	K12398|1|2e-31|138|nvi:100113758|AP-3 complex subunit mu;K01587|2|4e-15|84.3|tsp:Tsp_02239|phosphoribosylaminoimidazole carboxylase / phosphoribosylaminoimidazole-succinocarboxamide synthase [EC:4.1.1.21 6.3.2.6];K10251|3|3e-14|81.6|soc:105205346|17beta-estradiol 17-dehydrogenase / very-long-chain 3-oxoacyl-CoA reductase [EC:1.1.1.62 1.1.1.330];K00288|4|2e-13|79.0|ola:105354893|methylenetetrahydr…	-	-	-	gi|861622542|gb|KMQ87772.1|/2.65391e-70/hypothetical protein RF55_12859 [Lasius niger]
Unigene26466	298	0.33	1.656	2.327164743	Up	0.70122437	-	-	-	-	-
Unigene23732	219	0.654	3.274	2.323691781	Up	0.729839392	-	-	-	-	gi|987902684|ref|XP_015438791.1|/6.91272e-20/PREDICTED: uncharacterized protein LOC107193798 [Dufourea novaeangliae]
Unigene27274	342	0.338	1.67	2.304752951	Up	0.719694577	K10413|1|8e-59|226|phu:Phum_PHUM061490|dynein heavy chain 1, cytosolic	-	-	-	gi|759065079|ref|XP_011341962.1|/5.0011e-58/PREDICTED: dynein heavy chain, cytoplasmic isoform X7 [Cerapachys biroi]
Unigene9344	374	0.358	1.766	2.30245385	Up	0.712547246	-	-	GO:0017111//nucleoside-triphosphatase activity	-	gi|242006131|ref|XP_002423908.1|/4.16434e-25/protein scarlet, putative [Pediculus humanus corporis]
Unigene16316	435	0.342	1.67	2.287779872	Up	0.719259596	K14692|1|2e-07|55.8|tsp:Tsp_11801|solute carrier family 30 (zinc transporter), member 5/7	-	-	-	gi|939273909|ref|XP_014257271.1|/1.71435e-50/PREDICTED: interference hedgehog-like isoform X5 [Cimex lectularius]
Unigene1967	1576	6.024	29.176	2.27598843	Up	0.855202366	K07936|1|6e-10|68.2|phu:Phum_PHUM095420|GTP-binding nuclear protein Ran	-	-	-	gi|939251623|ref|XP_014245420.1|/2.6579e-64/PREDICTED: circadian clock-controlled protein-like [Cimex lectularius]
Unigene1458	2358	17.152	82.974	2.274282526	Up	0.872019112	K01587|1|9e-175|616|nvi:100122105|phosphoribosylaminoimidazole carboxylase / phosphoribosylaminoimidazole-succinocarboxamide synthase [EC:4.1.1.21 6.3.2.6]	-	-	-	gi|156543140|ref|XP_001607772.1|/8.93917e-174/PREDICTED: multifunctional protein ADE2 [Nasonia vitripennis]
Unigene31595	217	1.038	4.988	2.264655021	Up	0.846028963	-	-	-	-	-
CL2719.Contig1	212	5.044	24.206	2.262724515	Up	0.840440334	-	-	-	-	-
Unigene11208	436	0.56	2.686	2.261960572	Up	0.742139301	-	-	-	-	-
Unigene19827	302	0.578	2.77	2.260744578	Up	0.746726002	-	-	-	-	-
CL1768.Contig1	898	0.46	2.202	2.259108703	Up	0.704872852	-	-	-	-	-
Unigene7469	248	0.652	3.104	2.251184688	Up	0.714706087	K06210|1|7e-23|107|tca:662389|nicotinamide mononucleotide adenylyltransferase [EC:2.7.7.1 2.7.7.18]	-	-	-	gi|939662779|ref|XP_014279064.1|/2.75864e-24/PREDICTED: nicotinamide/nicotinic acid mononucleotide adenylyltransferase 1 isoform X4 [Halyomorpha halys]
Unigene28713	361	0.37	1.758	2.248337895	Up	0.708093046	-	-	-	-	-
Unigene25311	201	0.416	1.976	2.247927513	Up	0.733094384	-	-	-	-	-
Unigene11643	215	0.384	1.824	2.247927513	Up	0.715866481	-	-	-	-	-
Unigene12906	208	0.794	3.766	2.245822087	Up	0.74270946	K10250|1|1e-20|99.8|pxy:105382558|elongation of very long chain fatty acids protein 7 [EC:2.3.1.199]	-	-	-	gi|939654891|ref|XP_014276030.1|/7.41553e-30/PREDICTED: elongation of very long chain fatty acids protein AAEL008004-like [Halyomorpha halys]
Unigene18492	214	0.386	1.83	2.245170896	Up	0.715866481	-	-	-	-	-
Unigene24817	460	0.602	2.854	2.245149943	Up	0.701012902	-	-	-	-	-
Unigene21951	1306	1.77	8.39	2.24492145	Up	0.735871835	K09645|1|6e-95|350|xma:102224075|vitellogenic carboxypeptidase-like protein [EC:3.4.16.-]	-	-	-	gi|939630674|ref|XP_014278675.1|/4.67202e-101/PREDICTED: venom serine carboxypeptidase-like [Halyomorpha halys]
CL2388.Contig1	688	0.548	2.596	2.244042585	Up	0.735150169	K10385|1|6e-56|219|mmu:16939|loricrin	-	-	-	gi|444727028|gb|ELW67537.1|/1.2908e-76/Cell surface glycoprotein 1 [Tupaia chinensis]
Unigene31405	271	0.368	1.742	2.242966953	Up	0.704785856	-	-	-	-	-
Unigene24377	225	0.368	1.722	2.226307471	Up	0.701379624	-	-	-	-	-
Unigene9706	1288	1.066	4.966	2.219876823	Up	0.833225012	-	-	-	-	-
Unigene17694	335	0.684	3.178	2.216050894	Up	0.716329568	-	-	-	-	gi|939241514|ref|XP_014240013.1|/3.90084e-10/PREDICTED: glutamate [NMDA] receptor subunit 1 [Cimex lectularius]
CL1221.Contig2	1211	0.378	1.756	2.215834705	Up	0.706102843	-	-	-	-	gi|939635815|ref|XP_014293997.1|/9.26111e-08/PREDICTED: uncharacterized protein LOC106692527 [Halyomorpha halys]
Unigene22146	272	0.796	3.688	2.21199832	Up	0.737631565	K09067|1|3e-16|85.5|ame:724458|achaete-scute complex protein	-	-	-	gi|571555893|ref|XP_003251326.2|/3.00407e-15/PREDICTED: achaete-scute complex protein T4-like isoform X1 [Apis mellifera]
Unigene14721	358	0.426	1.972	2.210734216	Up	0.731061352	-	-	-	-	gi|999968909|gb|KXJ08083.1|/2.10106e-16/hypothetical protein AC249_AIPGENE2050 [Exaiptasia pallida]
Unigene18322	251	0.556	2.566	2.206364382	Up	0.730765566	-	-	-	-	-
Unigene16058	1035	0.36	1.652	2.198144875	Up	0.710826329	K06792|1|2e-76|288|api:100165671|aggrecan 1;K06793|1|2e-76|288|api:100165671|versican core protein;K06794|1|2e-76|288|api:100165671|neurocan core protein;K06795|1|2e-76|288|api:100165671|brevican;K06821|1|2e-76|288|api:100165671|plexin B;K06841|1|2e-76|288|api:100165671|semaphorin 5;K08114|1|2e-76|288|api:100165671|receptor-type tyrosine-protein phosphatase zeta [EC:3.1.3.48];K08115|1|2e-76|288|a…	-	-	-	gi|939639346|ref|XP_014270595.1|/1.63576e-84/PREDICTED: semaphorin-5B [Halyomorpha halys]
Unigene16014	353	0.486	2.222	2.192830598	Up	0.703444778	-	-	-	-	-
CL1561.Contig2	3343	2.352	10.738	2.190765345	Up	0.745497618	K00948|1|1e-179|632|aag:AaeL_AAEL004178|ribose-phosphate pyrophosphokinase [EC:2.7.6.1]	-	-	-	gi|939691413|ref|XP_014289718.1|/1.13321e-180/PREDICTED: ribose-phosphate pyrophosphokinase 1 isoform X3 [Halyomorpha halys]
Unigene23638	267	0.372	1.698	2.190461932	Up	0.717650838	K10521|1|3e-33|142|mde:101896269|ankyrin repeat and BTB/POZ domain-containing protein 2	-	-	-	gi|939660817|ref|XP_014278294.1|/2.53661e-38/PREDICTED: ankyrin repeat and BTB/POZ domain-containing protein BTBD11 [Halyomorpha halys]
Unigene24432	229	0.622	2.838	2.189888104	Up	0.747059264	-	-	-	-	gi|828219921|ref|XP_012561446.1|/2.97991e-15/PREDICTED: uncharacterized protein LOC105846861 [Hydra vulgaris]
CL1979.Contig3	1392	1.106	5.028	2.184633264	Up	0.832142245	K17824|1|7e-97|356|phu:Phum_PHUM357750|DCN1-like protein 4/5	-	-	-	gi|939246425|ref|XP_014242619.1|/4.76709e-99/PREDICTED: DCN1-like protein 4 isoform X2 [Cimex lectularius]
CL1049.Contig2	250	1.016	4.608	2.181240315	Up	0.8078872	K01539|1|5e-35|147|tca:663833|sodium/potassium-transporting ATPase subunit alpha [EC:3.6.3.9]	-	-	-	gi|407731610|gb|AFU25691.1|/2.2466e-34/Na+,K+ ATPase alpha-subunit 1 [Plagiodera versicolora]
CL1892.Contig1	216	0.822	3.722	2.178867756	Up	0.737140372	-	-	-	-	-
Unigene4390	283	0.488	2.206	2.176479738	Up	0.701046362	-	-	-	-	-
CL3364.Contig1	1595	1.13	5.106	2.175870765	Up	0.83361181	-	-	-	-	-
CL1994.Contig2	2026	0.648	2.926	2.174864051	Up	0.701030301	-	-	-	-	gi|646703953|gb|KDR12363.1|/5.92749e-30/hypothetical protein L798_13656 [Zootermopsis nevadensis]
CL408.Contig1	233	2.086	9.396	2.171307555	Up	0.737820547	-	-	-	-	-
Unigene147	395	1.24	5.584	2.170958821	Up	0.701292896	-	-	-	-	gi|914579881|gb|KOB86300.1|/1.23992e-08/hypothetical protein PFDG_01995 [Plasmodium falciparum Dd2]
Unigene324	436	0.722	3.242	2.166813349	Up	0.716664168	-	-	-	-	-
Unigene11416	313	0.37	1.66	2.165586066	Up	0.710562664	K10151|1|7e-34|144|ame:413183|cyclin D2	-	-	-	gi|646717551|gb|KDR20365.1|/2.62911e-35/G1/S-specific cyclin-D2, partial [Zootermopsis nevadensis]
CL3496.Contig4	353	3.874	17.352	2.163206099	Up	0.806677552	-	-	-	-	-
Unigene21320	230	0.356	1.594	2.162702483	Up	0.701735907	-	-	-	-	-
Unigene7752	275	0.432	1.928	2.158001834	Up	0.723382943	-	-	-	-	-
Unigene28157	214	0.482	2.144	2.153199854	Up	0.743598158	-	-	-	-	gi|675368713|gb|KFM61615.1|/1.07123e-12/hypothetical protein X975_24243, partial [Stegodyphus mimosarum]
CL114.Contig2	3383	0.586	2.604	2.151756879	Up	0.730303817	-	-	-	-	gi|662219040|ref|XP_008483580.1|/2.19759e-14/PREDICTED: uncharacterized protein LOC103520266, partial [Diaphorina citri]
Unigene21502	209	0.494	2.184	2.144389909	Up	0.746952192	-	-	-	-	-
Unigene21618	588	0.408	1.802	2.142957954	Up	0.706739922	-	-	-	-	-
Unigene6483	293	0.87	3.84	2.142019005	Up	0.738899031	-	-	-	-	-
CL502.Contig3	3409	0.372	1.638	2.138560831	Up	0.706852615	K00029|1|0.0|915|api:100165091|malate dehydrogenase (oxaloacetate-decarboxylating)(NADP+) [EC:1.1.1.40]	-	-	-	gi|646663160|gb|KDQ87031.1|/0/NADP-dependent malic enzyme [Zootermopsis nevadensis]
Unigene12553	328	0.414	1.816	2.13306153	Up	0.708172011	K09084|1|7e-23|107|pxy:105381780|atonal protein 8	-	-	-	gi|951520875|ref|XP_014482995.1|/1.68869e-26/PREDICTED: cell wall protein DAN4 isoform X3 [Dinoponera quadriceps]
Unigene14633	403	0.374	1.64	2.13258564	Up	0.706757589	K01895|1|2e-42|172|oaa:100092751|acetyl-CoA synthetase [EC:6.2.1.1]	-	GO:0003824//catalytic activity	GO:0008152//metabolic process	gi|984143142|ref|XP_015331959.1|/6.45186e-50/PREDICTED: acetyl-coenzyme A synthetase 1 [Marmota marmota marmota]
Unigene22329	1985	0.794	3.476	2.13021717	Up	0.724521923	K05681|1|8e-73|277|hmg:100213858|ATP-binding cassette, subfamily G (WHITE), member 2	-	-	-	gi|939663558|ref|XP_014279356.1|/0/PREDICTED: protein scarlet-like [Halyomorpha halys]
CL1203.Contig1	200	7.908	34.586	2.128803394	Up	0.839502115	-	-	-	-	-
CL2117.Contig1	200	5.084	22.2	2.126523741	Up	0.816155843	-	-	-	-	-
CL2649.Contig1	224	0.548	2.386	2.122346245	Up	0.712752021	-	-	-	-	-
CL360.Contig2	1118	207.726	904.244	2.122030318	Up	0.872812784	K10955|1|4e-11|71.2|hsa:4583|intestinal mucin-2	-	-	-	gi|939661713|ref|XP_014278636.1|/9.01479e-31/PREDICTED: endocuticle structural glycoprotein SgAbd-2-like [Halyomorpha halys]
CL245.Contig1	3498	1.374	5.96	2.116930327	Up	0.704040634	K13161|1|4e-161|571|crg:105325261|heterogeneous nuclear ribonucleoprotein R	-	-	-	gi|817082091|ref|XP_012263589.1|/0/PREDICTED: heterogeneous nuclear ribonucleoprotein R isoform X6 [Athalia rosae]
CL861.Contig4	3875	0.372	1.612	2.115477217	Up	0.701424059	K17543|1|9e-10|53.9|hmg:100200299|PX domain-containing protein kinase-like protein	-	-	-	gi|795043463|ref|XP_011867597.1|/9.34879e-26/PREDICTED: uncharacterized protein LOC105561858 [Vollenhovia emeryi]
Unigene8191	215	1.346	5.814	2.110852662	Up	0.701312972	-	-	-	-	-
Unigene24244	224	0.636	2.746	2.110232955	Up	0.736888752	-	-	-	-	-
CL1674.Contig1	635	0.674	2.904	2.107220957	Up	0.74589887	-	-	-	-	-
Unigene29392	457	0.406	1.742	2.101192991	Up	0.718361529	K11757|1|3e-62|238|aec:105152611|protein polybromo-1	-	-	-	gi|939258730|ref|XP_014249177.1|/1.84921e-65/PREDICTED: protein polybromo-1 isoform X11 [Cimex lectularius]
Unigene15796	212	0.59	2.528	2.099209604	Up	0.722031158	-	-	-	-	-
CL2165.Contig2	2120	0.514	2.194	2.093723261	Up	0.744790674	-	-	-	-	-
Unigene16724	210	1.092	4.66	2.093357099	Up	0.798740832	-	-	-	-	-
Unigene26701	515	0.502	2.138	2.090502584	Up	0.740157128	K15516|1|4e-11|69.3|isc:IscW_ISCW002912|fragile X mental retardation protein	-	-	-	gi|939260834|ref|XP_014250293.1|/4.86009e-52/PREDICTED: dachshund homolog 2 isoform X4 [Cimex lectularius]
Unigene20051	2202	13.098	55.666	2.087449883	Up	0.853217517	K03783|1|5e-107|391|aec:105152966|purine-nucleoside phosphorylase [EC:2.4.2.1]	-	-	-	gi|662199437|ref|XP_008472881.1|/3.07016e-112/PREDICTED: purine nucleoside phosphorylase-like [Diaphorina citri]
CL2636.Contig1	770	3.192	13.548	2.085547335	Up	0.75428797	-	-	-	-	-
Unigene14733	575	0.448	1.896	2.081388327	Up	0.714909524	-	-	-	-	gi|642911525|ref|XP_008199459.1|/6.28752e-13/PREDICTED: uncharacterized protein LOC662950 isoform X3 [Tribolium castaneum]
Unigene29227	206	0.404	1.708	2.079880777	Up	0.711270678	K13708|1|2e-27|122|phu:Phum_PHUM252200|dedicator of cytokinesis protein 1	-	-	-	gi|646721109|gb|KDR22579.1|/1.83037e-28/hypothetical protein L798_12707, partial [Zootermopsis nevadensis]
CL3339.Contig1	706	0.502	2.122	2.079665387	Up	0.737553938	-	-	-	-	-
CL1484.Contig1	219	58.938	248.918	2.07840055	Up	0.861854221	K05185|1|2e-10|66.2|rno:65191|gamma-aminobutyric acid receptor subunit epsilon	-	-	-	gi|170040829|ref|XP_001848188.1|/1.17913e-19/predicted protein [Culex quinquefasciatus]
Unigene11438	292	0.664	2.804	2.078231203	Up	0.738231169	-	-	-	-	gi|921127362|ref|XP_013438290.1|/8.42667e-06/LOW QUALITY PROTEIN: hypothetical protein ENH_00074510 [Eimeria necatrix]
Unigene21788	218	0.472	1.982	2.070098198	Up	0.72322635	-	-	-	-	-
Unigene4094	251	0.404	1.696	2.069708972	Up	0.709293859	-	-	-	-	-
Unigene10593	1472	3.056	12.82	2.068679813	Up	0.745658226	K00457|1|7e-162|572|mde:101891309|4-hydroxyphenylpyruvate dioxygenase [EC:1.13.11.27]	-	-	-	gi|939309585|gb|ALJ76674.1|/7.0858e-165/4-hydroxyphenylpyruvate dioxygenase [Epicauta chinensis]
CL2327.Contig2	203	49.21	206.086	2.06622308	Up	0.860432839	K03006|1|7e-07|54.3|api:100165787|DNA-directed RNA polymerase II subunit RPB1 [EC:2.7.7.6];K10955|2|2e-06|53.1|hsa:4583|intestinal mucin-2;K09226|3|5e-06|51.6|phi:102105039|zinc finger protein ZIC 5	-	-	-	gi|270009502|gb|EFA05950.1|/2.83638e-21/hypothetical protein TcasGA2_TC008768 [Tribolium castaneum]
CL1740.Contig1	305	1.716	7.16	2.060910035	Up	0.71405723	-	-	-	-	-
CL3372.Contig1	1341	0.908	3.788	2.060672128	Up	0.731871085	-	-	-	-	-
Unigene3092	206	2.176	9.076	2.060378052	Up	0.729004497	-	-	-	-	-
Unigene4469	995	1199.206	4959.628	2.048152408	Up	0.8692165	K10955|1|2e-24|115|hsa:4583|intestinal mucin-2	-	-	-	gi|817068579|ref|XP_012256234.1|/5.50695e-42/PREDICTED: cuticle protein 21-like [Athalia rosae]
CL2845.Contig2	216	0.894	3.694	2.04683713	Up	0.727759516	-	-	-	-	-
Unigene5784	306	0.444	1.834	2.046362057	Up	0.705266342	-	-	-	-	-
CL3460.Contig2	300	0.484	1.996	2.044032768	Up	0.722654853	-	-	-	-	-
Unigene23287	323	0.48	1.974	2.040015679	Up	0.71984421	-	-	-	-	-
Unigene31817	1002	0.866	3.552	2.036192652	Up	0.721905348	K13803|1|6e-131|469|cqu:CpipJ_CPIJ005741|transient-receptor-potential-like protein	GO:0016021//integral component of membrane	GO:0005262//calcium channel activity	GO:0070588//calcium ion transmembrane transport	gi|459937334|gb|AGG86915.1|/7.31518e-135/putative TRPL channel protein [Periplaneta americana]
Unigene11759	285	0.486	1.988	2.032289538	Up	0.720827935	K16507|1|3e-17|89.0|api:100167672|protocadherin-16/23	-	-	-	gi|662184219|ref|XP_008470704.1|/3.63445e-24/PREDICTED: LOW QUALITY PROTEIN: protein dachsous [Diaphorina citri]
Unigene5882	398	0.426	1.742	2.031819288	Up	0.713628942	K18461|1|8e-19|94.0|lgi:LOTGIDRAFT_234518|WAS protein family homolog 1	-	-	-	gi|646707039|gb|KDR13973.1|/1.40869e-20/WAS protein family-like protein 1 [Zootermopsis nevadensis]
Unigene29949	275	0.718	2.934	2.030813122	Up	0.742447133	-	-	-	-	-
Unigene4038	716	3.818	15.444	2.016157452	Up	0.748669629	-	-	-	-	-
CL2277.Contig2	902	0.724	2.928	2.015853951	Up	0.740185235	K16535|1|6e-17|90.1|ame:724715|lisH domain-containing protein FOPNL	-	-	-	gi|646705126|gb|KDR13005.1|/2.32151e-17/LisH domain-containing protein C16orf63-like protein [Zootermopsis nevadensis]
Unigene24963	225	0.456	1.844	2.015732926	Up	0.704039028	-	-	-	-	-
Unigene6733	535	0.752	3.03	2.010513227	Up	0.744642111	-	-	-	-	-
Unigene22457	239	0.42	1.69	2.008562014	Up	0.703723433	-	-	-	-	-
Unigene9583	1175	0.778	3.128	2.007398452	Up	0.754347931	-	-	-	-	gi|646721153|gb|KDR22623.1|/5.14192e-32/hypothetical protein L798_12753 [Zootermopsis nevadensis]
Unigene26818	348	0.6	2.406	2.003602237	Up	0.703893142	-	-	-	-	-
Unigene29488	237	0.43	1.724	2.003351209	Up	0.706219551	K08991|1|1e-15|83.6|mdo:100029893|crossover junction endonuclease MUS81 [EC:3.1.22.-]	-	-	-	gi|585177034|ref|XP_006740257.1|/6.85486e-15/PREDICTED: crossover junction endonuclease MUS81 [Leptonychotes weddellii]
CL1770.Contig2	574	0.522	2.086	1.998617446	Up	0.7258978	-	-	-	-	-
CL3379.Contig1	528	0.484	1.932	1.997016142	Up	0.7109947	-	-	-	-	-
Unigene23895	661	1.284	5.12	1.995498608	Up	0.799385941	-	-	-	-	-
Unigene20506	238	0.426	1.696	1.993210834	Up	0.701199208	-	-	-	-	-
Unigene5068	874	46.636	185.482	1.99176323	Up	0.840299802	-	-	-	-	-
CL345.Contig2	928	20.916	83.118	1.990553965	Up	0.830697039	K03115|1|1e-16|89.4|dvi:Dvir_GJ20708|casein kinase II subunit beta;K14999|3|2e-14|81.6|dse:Dsec_GM23264|cytochrome P450, family 6 [EC:1.14.-.-]	-	-	-	gi|939236452|ref|XP_014255921.1|/1.25105e-37/PREDICTED: calphotin-like [Cimex lectularius]
Unigene24653	258	0.464	1.842	1.989076351	Up	0.718854061	-	-	-	-	-
CL2260.Contig2	1776	0.748	2.954	1.981559651	Up	0.734530489	K11294|1|3e-07|59.3|hmg:100202812|nucleolin;K14807|2|3e-06|56.2|bfo:BRAFLDRAFT_84239|ATP-dependent RNA helicase DDX51/DBP6 [EC:3.6.4.13];K17552|4|8e-06|54.7|dwi:Dwil_GK24443|protein phosphatase 1 regulatory subunit 10	-	-	-	gi|968117038|ref|XP_015030399.1|/5.767e-10/uncharacterized protein Dvir_GJ11255, isoform C [Drosophila virilis]
Unigene941	3009	0.806	3.178	1.979267381	Up	0.745429091	K00914|1|2e-15|87.8|tsp:Tsp_00889|phosphatidylinositol 3-kinase [EC:2.7.1.137];K04615|2|6e-14|82.4|tsp:Tsp_02148|gamma-aminobutyric acid type B receptor;K06173|3|5e-11|72.8|hmg:100212139|tRNA pseudouridine38-40 synthase [EC:5.4.99.12];K10841|4|1e-09|68.6|rro:104677713|DNA excision repair protein ERCC-6	-	-	-	gi|951533248|ref|XP_014470382.1|/4.48805e-88/PREDICTED: piggyBac transposable element-derived protein 4-like isoform X1 [Dinoponera quadriceps]
Unigene16578	225	0.634	2.496	1.977063189	Up	0.705377429	-	-	-	-	-
Unigene9493	461	0.52	2.042	1.973399338	Up	0.716122116	K14972|1|2e-07|56.2|dre:449658|PAX-interacting protein 1;K04650|2|1e-06|53.9|aga:AgaP_AGAP004734|nuclear receptor co-repressor 1;K11456|3|6e-06|51.6|dpe:Dper_GL25489|polyhomeotic-like protein 1	-	-	-	gi|939238251|ref|XP_014261801.1|/1.37748e-36/PREDICTED: zinc finger and BTB domain-containing protein 7B [Cimex lectularius]
Unigene23983	230	0.45	1.766	1.972488436	Up	0.707485679	-	-	-	-	-
Unigene21578	420	0.756	2.966	1.972060458	Up	0.732964559	-	-	-	-	gi|662191556|ref|XP_008468598.1|/3.31155e-06/PREDICTED: titin-like [Diaphorina citri]
Unigene19413	288	0.478	1.874	1.97103843	Up	0.719515231	-	-	-	-	-
Unigene31153	211	0.982	3.842	1.968062589	Up	0.72020424	-	-	-	-	-
Unigene18993	297	0.458	1.788	1.964927233	Up	0.708181648	K01411|1|6e-09|61.2|tca:655191|nardilysin [EC:3.4.24.61]	-	-	-	gi|939258200|ref|XP_014248916.1|/1.33184e-10/PREDICTED: nardilysin-like [Cimex lectularius]
Unigene14650	453	0.452	1.764	1.964455883	Up	0.705035066	-	-	-	-	-
Unigene31342	1145	0.642	2.498	1.960128274	Up	0.702829113	K05748|1|2e-08|62.4|bom:102277401|WAS protein family, member 2	-	-	-	gi|939627579|ref|XP_014283052.1|/1.49242e-12/PREDICTED: zinc finger CCCH domain-containing protein 4-like [Halyomorpha halys]
CL82.Contig3	3905	0.69	2.684	1.959716405	Up	0.714786391	K15728|1|0.0|832|ame:410201|phosphatidate phosphatase LPIN [EC:3.1.3.4]	-	-	-	gi|826500520|ref|XP_012541918.1|/0/PREDICTED: phosphatidate phosphatase LPIN2 isoform X2 [Monomorium pharaonis]
Unigene12970	311	0.558	2.168	1.95802773	Up	0.726164142	K06619|1|5e-19|94.7|api:100166139|abelson tyrosine-protein kinase 1 [EC:2.7.10.2]	-	-	-	gi|939233414|ref|XP_014240154.1|/2.64121e-27/PREDICTED: tyrosine-protein kinase Abl isoform X7 [Cimex lectularius]
Unigene4952	1998	6.974	26.982	1.951939021	Up	0.760244927	-	-	-	-	-
Unigene15340	211	0.684	2.642	1.949562236	Up	0.711605011	-	-	-	-	-
CL1757.Contig1	1832	1.234	4.758	1.947012877	Up	0.74252476	K05748|1|2e-24|116|fab:101816860|WAS protein family, member 2	-	-	-	gi|669302297|gb|KFD45970.1|/2.76815e-31/hypothetical protein M513_13152, partial [Trichuris suis]
Unigene10057	418	0.492	1.886	1.938599455	Up	0.716395417	-	-	-	-	gi|4239843|dbj|BAA74713.1|/1.09222e-33/Yokozuna [Bombyx mori]
CL2681.Contig1	1985	0.606	2.322	1.937978273	Up	0.737765405	K00323|1|0.0|946|tca:658942|NAD(P) transhydrogenase [EC:1.6.1.2]	GO:0016021//integral component of membrane	GO:0008750//NAD(P)+ transhydrogenase (AB-specific) activity;GO:0050661//NADP binding	GO:0015992//proton transport;GO:0055114//oxidation-reduction process	gi|939651160|ref|XP_014274692.1|/0/PREDICTED: NAD(P) transhydrogenase, mitochondrial-like [Halyomorpha halys]
CL1751.Contig2	2403	3.18	12.174	1.9367046	Up	0.726511055	K00469|1|1e-122|442|api:100159576|inositol oxygenase [EC:1.13.99.1]	-	-	-	gi|646640095|gb|KDQ71560.1|/7.8212e-125/Inositol oxygenase [Zootermopsis nevadensis]
CL1275.Contig3	494	337.836	1291.794	1.934981049	Up	0.832443653	-	-	-	-	gi|985392241|ref|XP_015363408.1|/9.65986e-09/PREDICTED: adhesive plaque matrix protein-like [Diuraphis noxia]
CL785.Contig1	3771	7.012	26.78	1.933258059	Up	0.753836929	K04448|1|7e-66|255|ame:726289|transcription factor AP-1	-	-	-	gi|646719341|gb|KDR21486.1|/2.51874e-75/Transcription factor AP-1 [Zootermopsis nevadensis]
CL1076.Contig2	209	1.206	4.592	1.928892735	Up	0.737762728	-	-	-	-	-
Unigene28521	241	0.508	1.924	1.921208397	Up	0.700245998	-	-	-	-	-
Unigene9096	205	0.508	1.922	1.919707934	Up	0.71881257	-	-	-	-	-
Unigene28803	720	0.526	1.99	1.919633726	Up	0.706007816	K01952|1|1e-74|281|ame:552657|phosphoribosylformylglycinamidine synthase [EC:6.3.5.3]	-	-	-	gi|383857210|ref|XP_003704098.1|/2.06104e-75/PREDICTED: phosphoribosylformylglycinamidine synthase [Megachile rotundata]
Unigene6468	664	1.058	4	1.918660373	Up	0.720714171	K09311|1|3e-71|269|ame:551594|Antp family, other	GO:0005634//nucleus	GO:0003700//transcription factor activity, sequence-specific DNA binding;GO:0043565//sequence-specific DNA binding	GO:0007275//multicellular organism development;GO:0006355//regulation of transcription, DNA-templated	gi|780673931|ref|XP_011695923.1|/4.40104e-71/PREDICTED: homeotic protein ultrabithorax [Wasmannia auropunctata]
Unigene3120	265	0.522	1.966	1.91314161	Up	0.702843835	-	-	-	-	-
Unigene3255	326	0.476	1.784	1.906082137	Up	0.703696665	-	-	-	-	-
CL408.Contig2	858	2.106	7.882	1.904056313	Up	0.700880668	-	-	-	-	gi|358339569|dbj|GAA47606.1|/2.0513e-20/hypothetical protein CLF_100574 [Clonorchis sinensis]
Unigene5069	1087	39.702	148.176	1.900028203	Up	0.813865839	-	-	-	-	-
Unigene4788	1398	21.788	81.074	1.895705552	Up	0.805154452	K00831|1|4e-133|477|phu:Phum_PHUM522250|phosphoserine aminotransferase [EC:2.6.1.52]	-	-	-	gi|657406189|emb|CDO39390.1|/5.8147e-137/phosphoserine transaminase [Blattella germanica]
Unigene24487	211	0.692	2.566	1.890677227	Up	0.700912522	-	-	-	-	-
Unigene12192	298	0.844	3.116	1.884380329	Up	0.732109321	-	-	-	-	gi|939670094|ref|XP_014281853.1|/3.14096e-36/PREDICTED: uncharacterized protein LOC106684340 isoform X4 [Halyomorpha halys]
CL1881.Contig7	426	1.796	6.622	1.882479661	Up	0.816313507	K04255|1|6e-43|174|dwi:Dwil_GK22792|r-opsin	-	-	-	gi|557356262|dbj|BAO03859.1|/5.69638e-78/UVopsin1 [Sogatella furcifera]
Unigene3024	683	0.658	2.424	1.88123021	Up	0.740537234	-	-	-	-	-
Unigene11241	592	0.798	2.938	1.880373744	Up	0.72305905	K05637|1|4e-08|59.7|phu:Phum_PHUM394240|laminin, alpha 1/2	-	-	-	gi|939692293|ref|XP_014290165.1|/5.68494e-15/PREDICTED: laminin subunit alpha-1 [Halyomorpha halys]
CL982.Contig4	2504	2.61	9.608	1.880186344	Up	0.710133037	K01435|1|1e-81|306|api:100165187|biotinidase [EC:3.5.1.12];K08069|3|6e-72|275|soc:105199830|pantetheine hydrolase [EC:3.5.1.92]	-	-	-	gi|817088219|ref|XP_012266921.1|/2.96163e-82/PREDICTED: vanin-like protein 2 [Athalia rosae]
CL757.Contig1	1285	0.534	1.964	1.878883283	Up	0.720204508	-	-	-	-	-
Unigene15797	327	0.526	1.934	1.87845309	Up	0.717322929	K08705|1|1e-07|56.6|nvi:100119809|nuclear receptor subfamily 5 group A member 3	-	-	-	gi|1000753077|ref|XP_015599431.1|/1.43951e-09/PREDICTED: nuclear hormone receptor FTZ-F1 beta [Cephus cinctus]
Unigene6095	388	0.488	1.794	1.878226837	Up	0.702643343	K04530|1|5e-53|207|tca:662960|amyloid beta (A4) precursor protein-binding, family B, member 2 (Fe65-like)	-	-	-	gi|646716767|gb|KDR19882.1|/5.52852e-57/hypothetical protein L798_06003, partial [Zootermopsis nevadensis]
Unigene8529	256	1.172	4.304	1.876705508	Up	0.725326302	-	-	-	-	-
Unigene13616	1387	29.23	107.24	1.87532139	Up	0.799909524	K03006|1|5e-16|88.2|api:100165787|DNA-directed RNA polymerase II subunit RPB1 [EC:2.7.7.6]	-	-	-	gi|751444331|ref|XP_011196904.1|/1.45636e-23/PREDICTED: larval cuticle protein A3A [Bactrocera cucurbitae]
Unigene12964	695	1.202	4.398	1.871410708	Up	0.727323197	K13864|1|4e-34|146|dan:Dana_GF25230|solute carrier family 7 (cationic amino acid transporter), member 2;K13865|5|1e-33|144|dvi:Dvir_GJ11800|solute carrier family 7 (cationic amino acid transporter), member 3	-	-	-	gi|641668657|ref|XP_008184532.1|/2.19926e-39/PREDICTED: low affinity cationic amino acid transporter 2-like isoform X1 [Acyrthosiphon pisum]
CL307.Contig2	1767	0.66	2.414	1.870887747	Up	0.738268644	K10250|1|4e-119|431|tca:657055|elongation of very long chain fatty acids protein 7 [EC:2.3.1.199]	-	-	-	gi|985399759|ref|XP_015367517.1|/9.39327e-138/PREDICTED: elongation of very long chain fatty acids protein AAEL008004-like [Diuraphis noxia]
CL983.Contig1	2926	2.472	9.038	1.870324814	Up	0.706104449	-	-	-	-	gi|149689140|gb|ABR27918.1|/4.44222e-08/hypothetical viral protein [Triatoma infestans]
Unigene11621	237	0.512	1.866	1.865733271	Up	0.70848145	-	-	-	-	-
Unigene19472	361	0.786	2.86	1.863413929	Up	0.717174099	-	-	-	-	-
CL3460.Contig1	2695	1.716	6.236	1.861571375	Up	0.800051127	K13803|1|0.0|784|bmor:101735306|transient-receptor-potential-like protein	-	-	-	gi|459937334|gb|AGG86915.1|/0/putative TRPL channel protein [Periplaneta americana]
Unigene1456	2813	2.47	8.954	1.858021276	Up	0.704717865	K05679|1|4e-91|338|clv:102094344|ATP-binding cassette, subfamily G (WHITE), member 1	-	-	-	gi|939679760|ref|XP_014285221.1|/0/PREDICTED: protein white-like [Halyomorpha halys]
CL876.Contig5	467	0.686	2.484	1.856384692	Up	0.743116334	-	-	-	-	-
Unigene9649	203	0.514	1.858	1.853910237	Up	0.706777665	-	-	-	-	-
Unigene19407	474	0.662	2.392	1.853314267	Up	0.735828738	K01164|1|1e-52|206|ame:100578852|ribonuclease P/MRP protein subunit POP1 [EC:3.1.26.5]	-	-	-	gi|646701395|gb|KDR11137.1|/1.00326e-58/Ribonucleases P/MRP protein subunit POP1 [Zootermopsis nevadensis]
Unigene26474	261	0.532	1.922	1.853110185	Up	0.714050538	-	-	-	-	-
Unigene23528	718	0.526	1.894	1.848301626	Up	0.711155576	K18267|1|2e-34|147|mze:101487744|nebulin	-	-	-	gi|939631986|ref|XP_014283442.1|/4.10262e-84/PREDICTED: LIM and SH3 domain protein F42H10.3 [Halyomorpha halys]
Unigene27817	203	0.512	1.84	1.845490051	Up	0.705286686	-	-	-	-	gi|646722843|gb|KDR23696.1|/2.94201e-10/MPN domain-containing protein [Zootermopsis nevadensis]
Unigene19298	269	0.66	2.36	1.83824893	Up	0.732422507	-	-	-	-	gi|260815713|ref|XP_002602617.1|/1.95601e-06/hypothetical protein BRAFLDRAFT_81899 [Branchiostoma floridae]
CL111.Contig4	892	0.696	2.488	1.837827274	Up	0.741708336	-	-	-	-	-
Unigene21229	268	0.522	1.866	1.837827274	Up	0.706641148	-	-	-	-	-
Unigene19199	224	0.82	2.93	1.83720485	Up	0.71968494	-	-	-	-	-
Unigene1644	3213	4.638	16.47	1.82826583	Up	0.728564163	K13863|1|9e-176|620|tca:655801|solute carrier family 7 (cationic amino acid transporter), member 1;K13864|2|3e-174|615|dan:Dana_GF25230|solute carrier family 7 (cationic amino acid transporter), member 2	-	-	-	gi|939652331|ref|XP_014275126.1|/0/PREDICTED: high affinity cationic amino acid transporter 1-like [Halyomorpha halys]
Unigene1479	453	3.682	13.07	1.827697609	Up	0.72040393	-	-	-	-	-
CL843.Contig2	964	0.91	3.228	1.826702128	Up	0.733841212	-	-	-	-	-
Unigene24095	241	0.67	2.372	1.823871009	Up	0.731845656	-	-	-	-	-
CL832.Contig1	4010	1.556	5.502	1.822114079	Up	0.746473045	-	-	-	-	-
CL2924.Contig2	1764	0.774	2.736	1.821662759	Up	0.706915252	K01952|1|2e-36|155|ame:552657|phosphoribosylformylglycinamidine synthase [EC:6.3.5.3]	-	-	-	gi|646711115|gb|KDR16414.1|/5.6494e-42/Phosphoribosylformylglycinamidine synthase [Zootermopsis nevadensis]
Unigene19513	359	0.794	2.794	1.815121108	Up	0.710251887	-	-	-	-	-
CL1632.Contig2	2781	0.886	3.1	1.806889612	Up	0.725489587	K04372|1|1e-166|589|nvi:100113853|MAP kinase interacting serine/threonine kinase [EC:2.7.11.1]	-	-	-	gi|646716811|gb|KDR19897.1|/8.03631e-169/MAP kinase-interacting serine/threonine-protein kinase 1 [Zootermopsis nevadensis]
Unigene24441	255	0.624	2.18	1.804710201	Up	0.715221372	-	-	-	-	-
Unigene2762	464	1.47	5.13	1.803142671	Up	0.737623534	K05637|1|3e-20|99.0|phu:Phum_PHUM394240|laminin, alpha 1/2	-	-	-	gi|662216584|ref|XP_008482232.1|/3.75041e-26/PREDICTED: laminin subunit alpha-1-like [Diaphorina citri]
CL2124.Contig3	4128	0.652	2.274	1.802288385	Up	0.722143584	K01958|1|0.0|1977|nvi:100115516|pyruvate carboxylase [EC:6.4.1.1]	-	-	-	gi|1000731177|ref|XP_015587972.1|/0/PREDICTED: pyruvate carboxylase, mitochondrial isoform X1 [Cephus cinctus]
Unigene9805	234	1.12	3.906	1.802193217	Up	0.70733551	-	-	-	-	-
Unigene9401	394	0.616	2.146	1.80064782	Up	0.711483216	-	-	-	-	-
CL1802.Contig2	287	2.188	7.618	1.79979955	Up	0.824592591	K00873|1|1e-15|83.2|ame:552007|pyruvate kinase [EC:2.7.1.40]	-	-	-	gi|939268568|ref|XP_014254436.1|/6.21382e-16/PREDICTED: pyruvate kinase-like [Cimex lectularius]
Unigene2388	1351	306.596	1066.526	1.798508356	Up	0.806041812	K10955|1|7e-11|70.9|hsa:4583|intestinal mucin-2	-	-	-	gi|506965702|gb|AGM32203.1|/5.94054e-22/putative cuticle protein [Coptotermes formosanus]
Unigene24761	413	0.59	2.048	1.795428856	Up	0.70257214	K18402|1|6e-27|120|dre:555782|PHD finger protein 20	-	-	-	gi|646711541|gb|KDR16665.1|/2.36285e-36/Coiled-coil domain-containing protein 135 [Zootermopsis nevadensis]
Unigene27290	979	0.614	2.128	1.79318759	Up	0.708601638	K09640|1|1e-09|66.2|soc:105196043|transmembrane protease, serine 9 [EC:3.4.21.-];K01321|2|1e-09|66.2|amj:102565567|coagulation factor IX (Christmas factor) [EC:3.4.21.22];K01312|3|2e-09|65.5|dpe:Dper_GL27032|trypsin [EC:3.4.21.4]	-	-	-	gi|659099117|gb|AID60303.1|/2.40657e-42/serine protease 2 [Nilaparvata lugens]
Unigene10482	310	1.44	4.986	1.791814071	Up	0.73370871	K09640|1|2e-06|52.8|aec:105151356|transmembrane protease, serine 9 [EC:3.4.21.-]	-	-	-	gi|659098822|gb|AID60291.1|/6.74778e-15/easter-7 [Nilaparvata lugens]
CL2124.Contig5	3872	1.662	5.754	1.791644839	Up	0.746997698	K01958|1|0.0|1961|nvi:100115516|pyruvate carboxylase [EC:6.4.1.1]	-	-	-	gi|1000731183|ref|XP_015587975.1|/0/PREDICTED: pyruvate carboxylase, mitochondrial isoform X2 [Cephus cinctus]
CL2742.Contig2	2825	1.004	3.472	1.790007678	Up	0.740280261	K06269|1|2e-115|419|cmk:103184322|serine/threonine-protein phosphatase PP1 catalytic subunit [EC:3.1.3.16]	GO:0043197//dendritic spine;GO:0000164//protein phosphatase type 1 complex;GO:0005730//nucleolus;GO:0005829//cytosol;GO:0072357//PTW/PP1 phosphatase complex;GO:0070688//MLL5-L complex;GO:0043204//perikaryon;GO:0042587//glycogen granule	GO:0005515//protein binding;GO:0043021//ribonucleoprotein complex binding;GO:0046872//metal ion binding;GO:0004722//protein serine/threonine phosphatase activity	GO:0005981//regulation of glycogen catabolic process;GO:0030324//lung development;GO:0030512//negative regulation of transforming growth factor beta receptor signaling pathway;GO:0007143//female meiotic division;GO:0051301//cell division;GO:0019433//triglyceride catabolic process;GO:0005979//regulation of glycogen biosynthetic process;GO:0006417//regulation of translation;GO:0044281//small molecu…	gi|632968295|ref|XP_007900447.1|/1.98176e-114/PREDICTED: serine/threonine-protein phosphatase PP1-gamma catalytic subunit [Callorhinchus milii]
CL2410.Contig2	1832	0.942	3.254	1.788415286	Up	0.730772258	-	-	-	-	-
CL384.Contig3	346	6.922	23.82	1.782912567	Up	0.732971519	-	-	-	-	-
CL2983.Contig2	4154	0.92	3.156	1.778391439	Up	0.725472188	K11446|1|2e-08|65.1|fch:102046513|histone demethylase JARID1 [EC:1.14.11.-]	-	-	-	gi|939631586|ref|XP_014282093.1|/2.16984e-35/PREDICTED: uncharacterized protein LOC106684482 isoform X2 [Halyomorpha halys]
Unigene27982	237	0.594	2.036	1.777202725	Up	0.719037422	-	-	-	-	-
Unigene9349	323	0.538	1.844	1.777160578	Up	0.70045238	K00030|1|6e-12|71.2|pxy:105392943|isocitrate dehydrogenase (NAD+) [EC:1.1.1.41];K00306|2|4e-11|68.6|aqu:100633263|sarcosine oxidase / L-pipecolate oxidase [EC:1.5.3.1 1.5.3.7];K15680|3|1e-07|56.6|spu:764876|corticosteroid 11-beta-dehydrogenase isozyme 1 [EC:1.1.1.146];K00294|4|1e-06|53.5|hmg:100211627|1-pyrroline-5-carboxylate dehydrogenase [EC:1.2.1.88];K01294|5|1e-06|53.5|asn:102374554|carboxyp…	-	-	-	gi|999967731|gb|KXJ06905.1|/2.80929e-13/putative RNA-directed DNA polymerase from transposon BS [Exaiptasia pallida]
Unigene26112	436	0.81	2.776	1.777013755	Up	0.705492532	K05702|1|1e-14|80.1|api:100169483|afadin	-	-	-	gi|939688839|ref|XP_014288335.1|/2.49858e-17/PREDICTED: afadin isoform X2 [Halyomorpha halys]
CL1766.Contig1	826	0.736	2.522	1.776790604	Up	0.739106483	-	-	-	-	-
Unigene13869	227	0.63	2.15	1.770912926	Up	0.709104877	K11323|1|2e-10|66.2|cqu:CpipJ_CPIJ019866|histone arginine demethylase JMJD6 [EC:1.14.11.-]	-	-	-	gi|170072090|ref|XP_001870091.1|/1.87484e-09/phosphatidylserine receptor [Culex quinquefasciatus]
Unigene18630	310	0.994	3.392	1.770818413	Up	0.734994914	K09228|1|5e-25|114|bfo:BRAFLDRAFT_210900|KRAB domain-containing zinc finger protein	-	-	-	gi|957824367|ref|XP_014661924.1|/2.64121e-27/PREDICTED: zinc finger protein 845-like [Priapulus caudatus]
CL3475.Contig2	1213	4.786	16.304	1.768333655	Up	0.72195246	K04381|1|3e-44|181|dme:Dmel_CG31641|stathmin	-	-	-	gi|939256687|ref|XP_014248139.1|/2.94254e-62/PREDICTED: myosin heavy chain, cardiac muscle isoform isoform X2 [Cimex lectularius]
Unigene2589	891	1.82	6.2	1.768329765	Up	0.766002195	-	-	-	-	-
CL526.Contig7	2680	3.666	12.48	1.767339243	Up	0.7121567	K13963|1|4e-64|249|tca:100142160|serpin B	-	-	-	gi|646698031|gb|KDR09407.1|/1.06918e-69/Serpin B10 [Zootermopsis nevadensis]
CL1133.Contig1	641	1.69	5.744	1.765032503	Up	0.744480165	K12751|1|5e-27|122|tca:662551|myosin light chain 6	-	-	-	gi|665812534|ref|XP_008554784.1|/7.87151e-27/PREDICTED: myosin-2 essential light chain isoform X2 [Microplitis demolitor]
Unigene15556	306	0.632	2.148	1.76499753	Up	0.708850581	-	-	-	-	-
CL1696.Contig4	1090	1.61	5.46	1.761840263	Up	0.73939424	-	-	-	-	gi|939264809|ref|XP_014252421.1|/5.58805e-30/PREDICTED: uncharacterized protein LOC106668311 [Cimex lectularius]
Unigene24438	258	0.616	2.08	1.755581272	Up	0.701272552	-	-	-	-	-
CL2324.Contig2	455	0.796	2.686	1.754618969	Up	0.74752369	-	-	-	-	-
CL1471.Contig2	1123	14.362	48.412	1.753108029	Up	0.741847797	K15410|1|6e-69|263|api:100165226|elongation factor 1-delta	-	-	-	gi|90820008|gb|ABD98761.1|/5.25745e-79/putative elongation factor 1 delta [Graphocephala atropunctata]
Unigene10108	308	0.566	1.906	1.751674161	Up	0.704341774	-	-	-	-	-
Unigene10155	250	0.644	2.168	1.751232163	Up	0.708680604	-	-	-	-	gi|597656633|gb|AHN15792.1|/2.04615e-11/apterous a [Nilaparvata lugens]
Unigene23880	514	0.606	2.036	1.748347863	Up	0.717032496	K15001|1|1e-23|110|aec:105150107|cytochrome P450, family 4 [EC:1.14.-.-]	-	-	-	gi|717212891|gb|AIW80006.1|/3.85847e-70/cytochrome P450 CYP4DC1 [Nilaparvata lugens]
CL112.Contig1	3660	1.09	3.654	1.745148499	Up	0.743046737	K09884|1|3e-82|309|pxy:105388556|aquaporin rerated protein, invertebrate	-	-	-	gi|662193939|ref|XP_008469897.1|/3.99747e-94/PREDICTED: aquaporin AQPAe.a [Diaphorina citri]
Unigene25060	324	0.656	2.19	1.73916315	Up	0.709705819	-	-	-	-	-
Unigene31424	332	2.434	8.122	1.738505859	Up	0.823025323	-	-	-	-	gi|659098822|gb|AID60291.1|/4.6095e-08/easter-7 [Nilaparvata lugens]
Unigene5255	213	0.58	1.932	1.735970289	Up	0.705605225	-	-	-	-	-
Unigene18227	240	0.584	1.942	1.733502927	Up	0.706920874	K02677|1|1e-32|140|aag:AaeL_AAEL001108|classical protein kinase C alpha type [EC:2.7.11.13]	-	GO:0004697//protein kinase C activity;GO:0005524//ATP binding;GO:0008270//zinc ion binding	GO:0035556//intracellular signal transduction;GO:0006468//protein phosphorylation	gi|939252359|ref|XP_014245812.1|/3.26524e-33/PREDICTED: protein kinase C, brain isozyme isoform X7 [Cimex lectularius]
Unigene9324	328	0.58	1.928	1.732980246	Up	0.705447294	-	-	-	-	-
Unigene26364	450	0.658	2.186	1.732133912	Up	0.709499706	K09452|1|4e-08|58.5|bmor:101741073|homeobox protein aristaless-related	-	-	-	gi|827553713|ref|XP_004929200.2|/3.94871e-07/PREDICTED: homeobox protein aristaless-like [Bombyx mori]
Unigene677	3790	2.492	8.264	1.729536186	Up	0.823258204	K11787|1|0.0|1147|tca:661737|phosphoribosylamine--glycine ligase / phosphoribosylglycinamide formyltransferase / phosphoribosylformylglycinamidine cyclo-ligase [EC:6.3.4.13 2.1.2.2 6.3.3.1]	-	-	-	gi|972195922|ref|XP_015179854.1|/0/PREDICTED: trifunctional purine biosynthetic protein adenosine-3 [Polistes dominula]
Unigene24645	326	0.59	1.956	1.729119511	Up	0.708338241	-	-	-	-	gi|915663273|gb|KOC65605.1|/3.54563e-08/Insulin-like growth factor-binding protein complex acid labile subunit [Habropoda laboriosa]
Unigene10976	281	0.842	2.79	1.728372984	Up	0.702155897	K11653|1|4e-07|55.1|aga:AgaP_AGAP001786|AT-rich interactive domain-containing protein 1;K12035|3|9e-07|52.8|mdo:100032082|tripartite motif-containing protein 71 [EC:2.3.2.27];K09366|5|1e-06|53.5|dre:58057|POU domain transcription factor, class 4	-	-	-	gi|939270743|ref|XP_014255605.1|/2.00167e-11/PREDICTED: arginine-glutamic acid dipeptide repeats protein [Cimex lectularius]
CL638.Contig3	2504	1.92	6.358	1.727466706	Up	0.759812356	-	-	-	-	gi|985414291|ref|XP_015372588.1|/2.1622e-16/PREDICTED: uncharacterized protein LOC107167888 [Diuraphis noxia]
CL2450.Contig1	2181	128.342	424.728	1.72654585	Up	0.777908346	K00507|1|4e-111|404|mde:101887512|stearoyl-CoA desaturase (delta-9 desaturase) [EC:1.14.19.1]	-	-	GO:0044710	gi|151358248|dbj|BAF69118.1|/1.36159e-112/delta9-acyl-CoA desaturase [Delia antiqua]
CL211.Contig4	926	232.228	768.038	1.725635762	Up	0.784128968	K10955|1|3e-11|71.2|tup:102470397|intestinal mucin-2	-	-	-	gi|662212830|ref|XP_008480170.1|/2.97374e-23/PREDICTED: cuticle protein 12.5-like [Diaphorina citri]
Unigene24371	1215	0.676	2.234	1.724534034	Up	0.712982226	K14353|1|4e-43|177|isc:IscW_ISCW023852|solute carrier organic anion transporter family, member 3A;K14354|3|5e-17|91.3|bfo:BRAFLDRAFT_73955|solute carrier organic anion transporter family, member 4A;K14356|4|6e-17|90.9|ola:101157643|solute carrier organic anion transporter family, member 5A;K14352|5|3e-16|88.6|lgi:LOTGIDRAFT_161758|solute carrier organic anion transporter family, member 2B	-	-	-	gi|939280320|ref|XP_014260770.1|/3.60248e-68/PREDICTED: solute carrier organic anion transporter family member 3A1-like [Cimex lectularius]
CL781.Contig4	3911	0.7	2.31	1.722466024	Up	0.718645002	K08585|1|0.0|1145|ame:411453|calpain, invertebrate [EC:3.4.22.-]	-	-	-	gi|808115134|ref|XP_012171438.1|/0/PREDICTED: calpain-A-like isoform X4 [Bombus terrestris]
Unigene6119	623	0.582	1.918	1.720511662	Up	0.703885379	-	-	-	-	gi|908408170|ref|XP_013064208.1|/3.44398e-08/PREDICTED: reelin-like [Biomphalaria glabrata]
CL2061.Contig1	499	113.934	375.294	1.719822887	Up	0.771751967	-	-	-	-	-
CL360.Contig1	838	110.968	365.522	1.719814537	Up	0.77167434	-	-	-	-	gi|546686360|gb|ERL95659.1|/8.84735e-13/hypothetical protein D910_00084, partial [Dendroctonus ponderosae]
CL2239.Contig2	861	0.58	1.91	1.719447833	Up	0.702423845	K04952|1|1e-08|62.8|fch:102048282|cyclic nucleotide gated channel beta 1;K16512|5|1e-07|59.3|rno:305850|X-linked retinitis pigmentosa GTPase regulator-interacting protein 1	-	-	-	gi|918306806|gb|KOF78746.1|/6.06474e-12/hypothetical protein OCBIM_22030355mg, partial [Octopus bimaculoides]
Unigene14309	599	1.452	4.78	1.718969165	Up	0.723121955	-	-	-	-	gi|678200283|gb|KFV67265.1|/3.81068e-06/Vitellogenin-2, partial [Picoides pubescens]
CL2771.Contig2	4060	0.932	3.062	1.716072423	Up	0.715830344	K14616|1|0.0|654|hst:105185598|cubilin	-	-	-	gi|817201230|ref|XP_012276352.1|/0/PREDICTED: cubilin-like [Orussus abietinus]
Unigene11455	240	1.082	3.552	1.714931083	Up	0.736386852	-	-	-	-	gi|549130012|dbj|BAO00954.1|/4.14907e-20/FMRFamide [Nilaparvata lugens]
Unigene5935	272	0.87	2.854	1.713898029	Up	0.703854328	-	-	-	-	-
Unigene16165	449	1.324	4.342	1.713456604	Up	0.71171476	-	-	-	-	-
Unigene23092	594	2.874	9.412	1.711441259	Up	0.834113711	K08796|1|2e-28|127|pxy:105386959|BR serine/threonine kinase [EC:2.7.11.1];K11142|2|3e-26|120|dpe:Dper_GL14523|cytosol aminopeptidase [EC:3.4.11.1 3.4.11.5];K00288|3|1e-24|114|ola:105354893|methylenetetrahydrofolate dehydrogenase (NADP+) / methenyltetrahydrofolate cyclohydrolase / formyltetrahydrofolate synthetase [EC:1.5.1.5 3.5.4.9 6.3.4.3];K18595|4|3e-24|113|pxy:105392328|echinoderm microtubule…	-	-	-	gi|970914180|ref|XP_015123431.1|/3.34669e-55/PREDICTED: uncharacterized protein LOC107045622 [Diachasma alloeum]
Unigene23363	247	0.73	2.39	1.711042249	Up	0.723688099	-	-	-	-	gi|646714947|gb|KDR18733.1|/5.97927e-11/Gamma-aminobutyric acid type B receptor subunit 2 [Zootermopsis nevadensis]
CL2709.Contig2	2304	5.392	17.618	1.708157757	Up	0.719279672	-	-	-	-	gi|939262541|ref|XP_014251204.1|/2.92519e-129/PREDICTED: activator of 90 kDa heat shock protein ATPase homolog 1 [Cimex lectularius]
Unigene3745	724	0.856	2.796	1.707681659	Up	0.700543123	K05692|1|1e-07|58.9|ptr:746570|actin beta/gamma 1	-	-	-	gi|954322780|gb|KRY04112.1|/7.83175e-30/hypothetical protein T12_9701, partial [Trichinella patagoniensis]
Unigene771	424	1.614	5.266	1.706066943	Up	0.731490979	-	-	-	-	-
Unigene28461	322	1.132	3.69	1.704746858	Up	0.740585417	K16672|1|9e-07|53.9|dwi:Dwil_GK22581|homeobox protein homothorax	-	-	-	gi|646720240|gb|KDR22060.1|/6.0618e-08/Homeobox protein homothorax [Zootermopsis nevadensis]
Unigene27333	200	0.626	2.036	1.701502999	Up	0.713129718	-	-	-	-	gi|952540394|gb|KRT85680.1|/8.28919e-13/hypothetical protein AMK59_1859 [Oryctes borbonicus]
Unigene9615	224	0.656	2.132	1.700439718	Up	0.702469083	-	-	-	-	-
Unigene29173	281	0.698	2.26	1.695023831	Up	0.712282242	K10408|1|3e-23|108|aga:AgaP_AGAP009568|dynein heavy chain, axonemal	-	GO:0017111//nucleoside-triphosphatase activity	-	gi|674574635|emb|CDS39708.1|/1.92981e-22/dynein heavy chain [Echinococcus multilocularis]
Unigene6490	328	0.876	2.834	1.693836983	Up	0.701180202	-	-	-	-	gi|768409765|ref|XP_011554669.1|/3.54563e-08/PREDICTED: zinc finger autosomal protein-like isoform X3 [Plutella xylostella]
Unigene11563	200	0.942	3.036	1.688372826	Up	0.711198137	-	-	-	-	-
CL674.Contig2	4527	3.872	12.476	1.6880046	Up	0.704972161	K08136|1|1e-79|301|isc:IscW_ISCW022173|sparc/osteonectin, cwcv and kazal-like domains proteoglycan (testican)	-	-	-	gi|939239161|ref|XP_014262292.1|/0/PREDICTED: testican-1 [Cimex lectularius]
CL1121.Contig2	1382	2.904	9.356	1.687850408	Up	0.831420847	-	-	-	-	-
Unigene14432	310	0.682	2.19	1.683087225	Up	0.705248943	-	-	-	-	-
Unigene3848	351	1.46	4.684	1.681772707	Up	0.716373735	-	-	-	-	-
CL866.Contig2	237	0.792	2.538	1.680119734	Up	0.731547192	-	-	-	-	-
CL211.Contig6	292	414.016	1325.328	1.678591022	Up	0.754725628	-	-	-	-	-
CL862.Contig3	466	0.982	3.136	1.67513063	Up	0.714858665	-	-	-	-	-
Unigene6399	2912	7.314	23.312	1.672340251	Up	0.721939076	K00764|1|0.0|800|ame:412619|amidophosphoribosyltransferase [EC:2.4.2.14]	-	-	-	gi|646698986|gb|KDR09850.1|/0/Amidophosphoribosyltransferase [Zootermopsis nevadensis]
CL1189.Contig1	703	1.14	3.628	1.670140631	Up	0.734661652	-	-	-	-	-
CL364.Contig2	254	0.71	2.254	1.666596586	Up	0.708337973	-	-	-	-	-
CL2177.Contig1	729	5.118	16.238	1.665721897	Up	0.712235666	K11429|1|1e-10|68.6|api:100570132|histone-lysine N-methyltransferase SUV420H [EC:2.1.1.43]	-	-	-	gi|795019832|ref|XP_011859717.1|/1.43265e-15/PREDICTED: uncharacterized protein LOC105557157 isoform X2 [Vollenhovia emeryi]
CL2930.Contig3	377	1.072	3.4	1.665229841	Up	0.725654211	K01672|1|8e-09|60.8|mde:101891235|carbonic anhydrase [EC:4.2.1.1]	-	-	-	gi|755877946|ref|XP_005184567.2|/7.87139e-08/PREDICTED: carbonic anhydrase 2-like [Musca domestica]
Unigene28690	317	1.216	3.85	1.662715217	Up	0.741087317	K08857|1|1e-13|77.0|crg:105317920|NIMA (never in mitosis gene a)-related kinase [EC:2.7.11.1];K02211|2|3e-12|72.0|cel:CELE_H25P06.2|cyclin-dependent kinase 9 [EC:2.7.11.22 2.7.11.23];K02202|3|7e-12|70.9|nvi:100123058|cyclin-dependent kinase 7 [EC:2.7.11.22 2.7.11.23];K04464|4|2e-11|69.7|aqu:100635536|mitogen-activated protein kinase 7 [EC:2.7.11.24]	-	-	-	gi|762150164|ref|XP_011413036.1|/1.07242e-12/PREDICTED: serine/threonine-protein kinase Nek3-like [Crassostrea gigas]
Unigene25334	201	0.948	3	1.662003536	Up	0.706325017	-	-	-	-	-
Unigene17811	829	1.48	4.678	1.660294686	Up	0.713977997	K05637|1|4e-47|190|api:100162936|laminin, alpha 1/2	-	-	-	gi|939692293|ref|XP_014290165.1|/3.03627e-58/PREDICTED: laminin subunit alpha-1 [Halyomorpha halys]
CL2375.Contig4	269	1.872	5.906	1.657600922	Up	0.73609508	-	-	-	-	-
Unigene28261	297	0.974	3.072	1.657184539	Up	0.709960116	K15144|1|7e-26|117|dya:Dyak_GE22978|mediator of RNA polymerase II transcription subunit 1;K08809|2|1e-09|63.5|shr:100913857|striated muscle-specific serine/threonine protein kinase [EC:2.7.11.1];K17341|3|4e-09|61.6|rro:104660547|hemicentin	-	-	-	gi|939664557|ref|XP_014279761.1|/1.07945e-44/PREDICTED: limbic system-associated membrane protein isoform X3 [Halyomorpha halys]
Unigene24805	486	0.948	2.988	1.656221184	Up	0.70556079	-	-	-	-	-
Unigene10002	221	0.646	2.036	1.656131491	Up	0.708604583	-	-	-	-	gi|820848952|ref|XP_012342228.1|/1.58289e-32/PREDICTED: neurobeachin isoform X4 [Apis florea]
Unigene28378	202	0.926	2.918	1.655895785	Up	0.701716901	-	-	-	-	gi|939658312|ref|XP_014277318.1|/1.72477e-10/PREDICTED: tubulin-specific chaperone D [Halyomorpha halys]
Unigene29580	481	0.768	2.42	1.655828831	Up	0.720119921	-	-	-	-	-
Unigene28809	230	0.702	2.212	1.65580845	Up	0.704243803	-	-	-	-	gi|193636468|ref|XP_001945548.1|/2.36112e-12/PREDICTED: alpha-tocopherol transfer protein-like [Acyrthosiphon pisum]
Unigene23595	313	0.68	2.142	1.655351829	Up	0.718047005	K19476|1|3e-07|55.5|tsp:Tsp_05230|vacuolar protein sorting-associated protein IST1	-	-	-	gi|985409449|ref|XP_015370122.1|/3.54512e-40/PREDICTED: protein dopey-1 homolog isoform X4 [Diuraphis noxia]
Unigene7021	454	0.854	2.69	1.655298198	Up	0.738873601	K03132|1|7e-06|51.2|tsp:Tsp_01015|transcription initiation factor TFIID subunit 7	-	-	-	gi|939268964|ref|XP_014254652.1|/3.497e-72/PREDICTED: innexin inx1 [Cimex lectularius]
Unigene21791	292	0.668	2.104	1.655214697	Up	0.715350126	-	-	-	-	gi|646711003|gb|KDR16353.1|/2.95967e-34/Dopey-1-like protein [Zootermopsis nevadensis]
Unigene28900	309	3.782	11.91	1.654952145	Up	0.85359334	-	-	-	-	-
Unigene12287	217	0.664	2.088	1.652866565	Up	0.712293217	-	-	-	-	-
CL1897.Contig2	274	6.83	21.452	1.651154675	Up	0.717887735	-	-	-	-	-
Unigene21761	991	0.838	2.622	1.645645537	Up	0.732849457	K14939|1|5e-96|353|phu:Phum_PHUM458710|cytochrome P450, family 307, subfamily A	-	GO:0046872//metal ion binding;GO:0016705//oxidoreductase activity, acting on paired donors, with incorporation or reduction of molecular oxygen;GO:0004497//monooxygenase activity	-	gi|478237516|gb|AGI92294.1|/0/cytochrome P450 CYP307A1 [Sogatella furcifera]
CL1058.Contig3	2735	1.19	3.722	1.645116482	Up	0.735468708	K04499|1|1e-20|104|tsp:Tsp_09265|RuvB-like protein 1 (pontin 52)	-	-	-	gi|646691757|gb|KDR07206.1|/1.07004e-149/Cuticlin-1, partial [Zootermopsis nevadensis]
Unigene20908	413	1	3.126	1.644317778	Up	0.711214198	K09640|1|3e-06|52.4|cfo:105256415|transmembrane protease, serine 9 [EC:3.4.21.-]	-	-	-	gi|659099016|gb|AID60299.1|/1.70121e-18/easter-15 [Nilaparvata lugens]
Unigene18864	612	0.71	2.218	1.643368436	Up	0.703581295	-	-	-	-	-
Unigene19967	998	0.636	1.982	1.639858292	Up	0.702367632	-	-	-	-	-
Unigene5367	231	0.872	2.716	1.639083439	Up	0.738067884	K16617|1|9e-15|80.5|tca:659070|collagen, type XIII, alpha	-	-	-	gi|939239773|ref|XP_014262619.1|/1.38101e-20/PREDICTED: collagen alpha chain CG42342 isoform X6 [Cimex lectularius]
Unigene23476	287	1.356	4.22	1.63788582	Up	0.700369131	-	-	-	-	gi|662184908|ref|XP_008474375.1|/1.99429e-22/PREDICTED: uncharacterized protein LOC103511428 [Diaphorina citri]
Unigene25617	274	0.792	2.464	1.637429921	Up	0.721386049	-	-	-	-	-
CL3496.Contig2	948	15.274	47.482	1.636302776	Up	0.730617271	-	-	-	-	-
CL521.Contig1	1550	2.456	7.634	1.636128626	Up	0.783543819	K11430|1|8e-126|452|nvi:100113526|histone-lysine N-methyltransferase EZH2 [EC:2.1.1.43]	-	-	-	gi|646721750|gb|KDR22980.1|/1.64704e-135/Histone-lysine N-methyltransferase EZH2 [Zootermopsis nevadensis]
Unigene1116	556	0.684	2.126	1.636073367	Up	0.714717062	-	-	-	-	-
Unigene15981	728	0.69	2.144	1.635636639	Up	0.716048771	-	-	-	-	gi|17568719|ref|NP_508292.1|/2.70813e-06/Uncharacterized protein CELE_K06A9.1 [Caenorhabditis elegans]
Unigene18159	330	0.694	2.156	1.63534961	Up	0.717411264	K04498|1|2e-56|218|mde:101894311|E1A/CREB-binding protein [EC:2.3.1.48]	-	-	-	gi|939666710|ref|XP_014280523.1|/1.50977e-59/PREDICTED: histone acetyltransferase p300 isoform X7 [Halyomorpha halys]
Unigene12842	214	0.68	2.112	1.635003183	Up	0.713408105	-	-	-	-	-
Unigene24488	239	0.842	2.614	1.634367003	Up	0.731108196	-	-	-	-	-
CL2621.Contig1	1978	0.77	2.39	1.634080267	Up	0.715827667	K08193|1|2e-36|156|aec:105147220|MFS transporter, ACS family, solute carrier family 17 (sodium-dependent inorganic phosphate cotransporter), other;K12301|5|7e-35|151|cin:100187364|MFS transporter, ACS family, solute carrier family 17 (sodium-dependent inorganic phosphate cotransporter), member 5	-	-	-	gi|646714050|gb|KDR18155.1|/4.61507e-96/Vesicular glutamate transporter 1 [Zootermopsis nevadensis]
CL1562.Contig2	877	13.822	42.854	1.632463488	Up	0.728454414	-	-	-	-	-
Unigene30349	295	0.664	2.058	1.631987836	Up	0.707679747	K09304|1|3e-32|138|pxy:105386789|homeobox protein HoxA/B/C/D4	-	-	-	gi|57232048|gb|AAW47716.1|/8.02397e-32/Deformed, partial [Oncopeltus fasciatus]
Unigene27535	303	0.708	2.194	1.63174226	Up	0.70079742	-	-	-	-	-
Unigene1477	210	2.958	9.156	1.63009541	Up	0.813840141	-	-	-	-	-
Unigene23887	236	0.94	2.908	1.629294607	Up	0.74881257	-	-	-	-	gi|662188217|ref|XP_008487770.1|/5.61972e-17/PREDICTED: transcription factor Sp8 [Diaphorina citri]
Unigene11501	370	1.382	4.272	1.628154031	Up	0.70103967	-	-	-	-	gi|914570788|gb|KOB74072.1|/1.30672e-10/Zinc finger DNA binding protein [Operophtera brumata]
Unigene31471	709	0.77	2.38	1.628031223	Up	0.714732855	-	-	-	-	-
CL1975.Contig2	910	0.964	2.978	1.627238702	Up	0.701949783	K12891|1|1e-70|268|tca:658451|splicing factor, arginine/serine-rich 2	-	-	-	gi|646705087|gb|KDR12966.1|/6.33764e-71/Splicing factor, arginine/serine-rich 2 [Zootermopsis nevadensis]
CL1712.Contig1	4425	1.776	5.484	1.626596989	Up	0.726774453	K16507|1|0.0|895|tca:662006|protocadherin-16/23	GO:0016020//membrane	GO:0016491//oxidoreductase activity	GO:0007155//cell adhesion	gi|939255353|ref|XP_014247424.1|/0/PREDICTED: protein dachsous [Cimex lectularius]
CL1137.Contig76	244	0.902	2.784	1.625959873	Up	0.741205097	-	-	-	-	-
Unigene21248	598	13.93	42.88	1.622109648	Up	0.727413138	-	-	-	-	gi|659100465|gb|AID60353.1|/8.76634e-72/trypsin-19 [Nilaparvata lugens]
CL1297.Contig1	2106	0.732	2.252	1.621291274	Up	0.703941324	K04462|1|3e-19|99.8|crg:105330257|ecotropic virus integration site 1 protein;K09299|5|3e-16|89.4|tca:100141776|zinc finger homeobox protein 1/2	-	-	-	gi|939256055|ref|XP_014247802.1|/4.72726e-171/PREDICTED: homeotic protein spalt-major isoform X5 [Cimex lectularius]
Unigene21278	237	0.938	2.882	1.619410508	Up	0.745740939	-	-	-	-	-
Unigene21442	279	0.916	2.814	1.619202825	Up	0.742354783	-	-	-	-	-
Unigene22690	324	0.714	2.192	1.618251819	Up	0.719073559	K05747|1|4e-18|91.7|mmu:22376|Wiskott-Aldrich syndrome protein;K02602|5|2e-16|85.9|mdo:100012536|cytoplasmic polyadenylation element-binding protein	GO:0043226//organelle;GO:0044464	GO:0005515//protein binding	GO:0071822;GO:0030029//actin filament-based process	gi|6678581|ref|NP_033541.1|/4.18821e-17/wiskott-Aldrich syndrome protein homolog [Mus musculus]
Unigene19763	373	0.812	2.492	1.617752436	Up	0.721578778	K08635|1|4e-18|91.7|dvi:Dvir_GJ16677|membrane metallo-endopeptidase-like 1;K01415|2|2e-17|89.4|cbr:CBG17774|endothelin-converting enzyme [EC:3.4.24.71]	-	-	-	gi|644996757|ref|XP_008208160.1|/4.1547e-33/PREDICTED: membrane metallo-endopeptidase-like 1 isoform X2 [Nasonia vitripennis]
Unigene5639	1110	20.816	63.882	1.617716614	Up	0.731805771	K12741|1|4e-20|101|spu:575125|heterogeneous nuclear ribonucleoprotein A1/A3;K13184|3|6e-19|97.4|mmu:13211|ATP-dependent RNA helicase A [EC:3.6.4.13]	-	-	-	gi|91095283|ref|XP_976278.1|/3.38859e-22/PREDICTED: glycine-rich cell wall structural protein 1.0 [Tribolium castaneum]
CL654.Contig4	1774	0.876	2.688	1.617530363	Up	0.734317683	K15103|1|3e-78|295|lcm:102362082|solute carrier family 25 (mitochondrial uncoupling protein), member 8/9	-	-	-	gi|927173726|ref|XP_013834579.1|/9.28907e-77/PREDICTED: mitochondrial uncoupling protein 2 isoform X1 [Sus scrofa]
Unigene29927	353	0.648	1.988	1.617252039	Up	0.700210129	K17512|1|1e-15|83.2|bmor:101742601|tyrosine-protein kinase&#160;shark&#160; [EC:2.7.10.2]	-	-	-	gi|357606474|gb|EHJ65085.1|/8.84805e-15/putative tyrosine-protein kinase shark [Danaus plexippus]
CL2907.Contig2	2465	1.54	4.72	1.615856509	Up	0.710808662	K13203|1|1e-174|545|dre:321659|zinc finger RNA-binding protein	-	-	-	gi|675369107|gb|KFM62009.1|/4.03452e-179/Zinc finger RNA-binding protein, partial [Stegodyphus mimosarum]
CL2307.Contig1	1058	1.002	3.064	1.612533789	Up	0.704108625	-	-	-	-	-
Unigene14810	4122	77.47	235.804	1.605878547	Up	0.738085551	K01648|1|0.0|1857|api:100165099|ATP citrate (pro-S)-lyase [EC:2.3.3.8]	-	-	-	gi|939254102|ref|XP_014246746.1|/0/PREDICTED: ATP-citrate synthase [Cimex lectularius]
CL165.Contig2	495	1.02	3.102	1.604629534	Up	0.703601371	-	-	-	-	-
CL1935.Contig1	1815	1.846	5.588	1.597929468	Up	0.723349483	-	-	-	-	gi|646716885|gb|KDR19943.1|/2.68785e-95/hypothetical protein L798_05219 [Zootermopsis nevadensis]
CL1555.Contig1	2439	3.036	9.174	1.595379117	Up	0.798814444	K00072|1|2e-61|239|api:100162307|sepiapterin reductase [EC:1.1.1.153]	-	-	GO:0008152//metabolic process	gi|646711387|gb|KDR16573.1|/6.63312e-71/Sepiapterin reductase [Zootermopsis nevadensis]
Unigene5847	369	0.77	2.326	1.594920746	Up	0.703318968	-	-	-	-	-
Unigene29427	249	0.8	2.416	1.59454855	Up	0.709823599	-	-	-	-	-
Unigene18949	398	0.796	2.4	1.59219407	Up	0.707706248	-	-	-	-	gi|662202093|ref|XP_008474326.1|/8.82345e-23/PREDICTED: homeotic protein spalt-major-like [Diaphorina citri]
Unigene31220	310	1.614	4.86	1.590315735	Up	0.706468226	-	-	-	-	-
Unigene2366	540	1.26	3.792	1.589535231	Up	0.727499866	-	-	-	-	gi|482875774|gb|AGK40913.1|/7.65017e-28/proclotting enzyme-1 [Nilaparvata lugens]
Unigene2080	3313	1.536	4.616	1.587465008	Up	0.700888431	K03006|1|1e-38|164|api:100166173|DNA-directed RNA polymerase II subunit RPB1 [EC:2.7.7.6]	-	-	-	gi|662184805|ref|XP_008473800.1|/1.90061e-87/PREDICTED: adhesive plaque matrix protein-like [Diaphorina citri]
Unigene7777	854	0.73	2.19	1.584962501	Up	0.710760747	-	-	-	-	gi|914554258|gb|KOB64856.1|/2.58299e-07/Serine/threonine-protein kinase SBK1 [Operophtera brumata]
Unigene26784	1672	12.03	36.05	1.583362617	Up	0.716013973	K14258|1|5e-94|347|api:100159441|facilitated trehalose transporter	-	-	-	gi|291461581|dbj|BAI83425.1|/0/sugar transporter 11 [Nilaparvata lugens]
Unigene7600	1059	0.882	2.634	1.578404785	Up	0.722328283	-	-	-	-	-
CL3263.Contig1	445	1.39	4.146	1.576635233	Up	0.737470957	-	-	-	-	-
CL3024.Contig2	2386	1.236	3.686	1.576377328	Up	0.722404572	K16944|1|0.0|735|ame:725834|septin 7	-	-	-	gi|998519310|ref|XP_015520583.1|/0/PREDICTED: septin-7 isoform X3 [Neodiprion lecontei]
Unigene16845	215	1.344	4.008	1.57634937	Up	0.732940468	K09216|1|5e-10|64.7|hst:105182594|ovo	-	-	-	gi|749752208|ref|XP_011138440.1|/5.50167e-09/PREDICTED: uncharacterized protein LOC105182594 [Harpegnathos saltator]
Unigene21480	925	0.802	2.388	1.574128695	Up	0.701225708	K07380|1|4e-27|124|lgi:LOTGIDRAFT_118711|contactin associated protein-like 2	-	-	-	gi|805787687|ref|XP_012140973.1|/7.94939e-85/PREDICTED: neurexin-4 isoform X5 [Megachile rotundata]
Unigene9428	366	1.082	3.22	1.573360189	Up	0.748788479	-	-	GO:0008168//methyltransferase activity	GO:0008652//cellular amino acid biosynthetic process	gi|74897236|sp|Q54X49.1|METE_DICDI/2.15398e-21/RecName: Full=5-methyltetrahydropteroyltriglutamate--homocysteine methyltransferase; AltName: Full=Cobalamin-independent methionine synthase; AltName: Full=Methionine synthase, vitamin-B12 independent isozyme
Unigene3830	341	1.674	4.978	1.572266702	Up	0.7015844	-	-	-	-	-
CL2649.Contig2	387	6.55	19.43	1.568719089	Up	0.847669843	K09282|1|2e-07|56.2|cfo:105254521|high mobility group AT-hook protein 1;K09283|2|4e-07|55.1|api:100159520|high mobility group AT-hook protein 2;K04007|3|8e-06|50.8|oas:105611355|membrane cofactor protein	-	-	-	gi|985402650|ref|XP_015369102.1|/7.30414e-09/PREDICTED: ABC transporter F family member 4-like [Diuraphis noxia]
CL502.Contig1	3358	6.578	19.508	1.568344964	Up	0.847779592	K00029|1|0.0|925|api:100165091|malate dehydrogenase (oxaloacetate-decarboxylating)(NADP+) [EC:1.1.1.40]	-	-	-	gi|646663160|gb|KDQ87031.1|/0/NADP-dependent malic enzyme [Zootermopsis nevadensis]
CL397.Contig2	281	1.348	3.994	1.567013836	Up	0.727092992	-	-	-	-	-
CL2968.Contig1	1449	0.826	2.446	1.566210717	Up	0.704411103	K14662|1|4e-125|450|tca:655408|protein N-terminal asparagine amidohydrolase [EC:3.5.1.-]	-	-	-	gi|91079304|ref|XP_966317.1|/3.48527e-124/PREDICTED: protein N-terminal asparagine amidohydrolase [Tribolium castaneum]
CL2426.Contig1	2981	1.438	4.252	1.564077921	Up	0.73074549	K11578|1|1e-106|390|hst:105189032|centromere/kinetochore protein ZW10	-	-	-	gi|646711674|gb|KDR16765.1|/1.01072e-124/Centromere/kinetochore protein zw10-like protein [Zootermopsis nevadensis]
Unigene6875	293	51.868	153.366	1.564062038	Up	0.719065528	-	-	-	-	-
Unigene3487	370	1.378	4.072	1.563161673	Up	0.725600675	-	-	-	-	-
Unigene26900	343	0.836	2.468	1.561767547	Up	0.702519942	-	-	-	-	-
Unigene2644	1707	1.704	5.026	1.560485336	Up	0.748693453	K00815|1|4e-136|487|phu:Phum_PHUM509510|tyrosine aminotransferase [EC:2.6.1.5]	-	GO:0008483//transaminase activity	GO:0006520//cellular amino acid metabolic process	gi|443428914|gb|AGC92255.1|/0/putative tyrosine aminotransferase, partial [Laodelphax striatella]
Unigene7898	347	1.102	3.236	1.554087384	Up	0.742415012	K10091|1|2e-19|96.3|pxy:105395569|galectin-4;K10093|5|4e-15|81.6|crg:105322757|galectin-9	-	-	-	gi|913320007|ref|XP_013191099.1|/1.56549e-19/PREDICTED: galectin-4-like [Amyelois transitella]
Unigene183	783	0.91	2.672	1.553981557	Up	0.713050485	-	-	-	-	-
CL781.Contig3	3847	1.4	4.11	1.553711567	Up	0.723939718	K08585|1|0.0|1154|api:100166784|calpain, invertebrate [EC:3.4.22.-]	-	-	-	gi|808115134|ref|XP_012171438.1|/0/PREDICTED: calpain-A-like isoform X4 [Bombus terrestris]
Unigene20344	475	0.854	2.502	1.550773815	Up	0.702407516	-	-	-	-	-
Unigene29915	331	6.642	19.458	1.550673802	Up	0.830835966	-	-	-	-	-
CL3196.Contig2	529	39.168	114.61	1.54898556	Up	0.714540393	K11279|1|8e-33|141|phu:Phum_PHUM006700|nucleosome assembly protein 1-like 1	-	-	-	gi|998513811|ref|XP_015517553.1|/2.87266e-34/PREDICTED: nucleosome assembly protein 1-like 1 isoform X2 [Neodiprion lecontei]
Unigene4502	292	2.308	6.75	1.548244278	Up	0.721084908	-	-	-	-	-
CL1881.Contig6	761	3.122	9.13	1.548144323	Up	0.740802238	K04255|1|3e-107|389|hst:105192184|r-opsin	-	-	-	gi|557356264|dbj|BAO03860.1|/1.53001e-135/UVopsin2 [Sogatella furcifera]
Unigene16224	257	0.924	2.698	1.545925592	Up	0.713987365	K16683|1|4e-10|65.1|phu:Phum_PHUM351790|protein expanded;K16821|4|6e-09|61.2|bta:616869|FERM domain-containing protein 1	-	-	-	gi|646713266|gb|KDR17685.1|/7.2291e-17/hypothetical protein L798_08086, partial [Zootermopsis nevadensis]
Unigene19018	216	0.944	2.75	1.542572854	Up	0.71616896	-	-	-	-	-
Unigene22764	546	0.836	2.434	1.541754321	Up	0.71593233	-	-	-	-	-
CL2991.Contig2	2965	1.658	4.824	1.5407859	Up	0.739718133	K05948|1|1e-135|486|tca:100141773|fringe [EC:2.4.1.222]	GO:0016020//membrane	GO:0016757//transferase activity, transferring glycosyl groups	-	gi|939242328|ref|XP_014240426.1|/6.47444e-140/PREDICTED: fringe glycosyltransferase [Cimex lectularius]
Unigene28327	274	0.934	2.716	1.539989025	Up	0.713518925	-	-	-	-	-
Unigene25121	345	1.052	3.046	1.533781237	Up	0.730247604	-	-	GO:0005509//calcium ion binding	-	gi|642922287|ref|XP_008193094.1|/3.2341e-49/PREDICTED: calcium uptake protein 1 homolog, mitochondrial isoform X2 [Tribolium castaneum]
Unigene17897	209	0.89	2.576	1.533255352	Up	0.704329461	-	-	-	-	-
CL303.Contig2	1210	0.93	2.69	1.532303551	Up	0.710919749	-	-	-	-	-
Unigene12058	1015	1.254	3.624	1.531045607	Up	0.70468146	K06625|1|7e-08|60.5|cmk:103179335|cyclin-dependent kinase inhibitor 1A;K06624|2|2e-07|58.5|xtr:100126686|cyclin-dependent kinase inhibitor 1B	-	-	-	gi|646721487|gb|KDR22806.1|/8.30412e-17/hypothetical protein L798_00720 [Zootermopsis nevadensis]
CL2974.Contig2	1172	0.988	2.854	1.530402388	Up	0.720624498	K03877|1|1e-13|79.7|tgu:100227439|beta-1,3-galactosyltransferase 5 [EC:2.4.1.-]	-	-	-	gi|759041693|ref|XP_011329677.1|/2.03746e-44/PREDICTED: SH3 domain-binding glutamic acid-rich protein homolog isoform X2 [Cerapachys biroi]
Unigene13463	531	0.932	2.692	1.53027655	Up	0.710919749	K16677|1|5e-88|324|tca:657914|dachs	-	-	-	gi|939274250|ref|XP_014257440.1|/5.39049e-92/PREDICTED: myosin-I heavy chain [Cimex lectularius]
Unigene28845	473	0.856	2.472	1.529996042	Up	0.717282777	K11321|1|4e-25|115|pxy:105389000|bromodomain-containing protein 8	-	-	-	gi|913329843|ref|XP_013196415.1|/2.75761e-24/PREDICTED: fibrous sheath CABYR-binding protein-like [Amyelois transitella]
CL171.Contig1	1038	0.796	2.298	1.529538462	Up	0.704079448	-	-	-	-	-
Unigene28633	266	1.186	3.418	1.527048387	Up	0.746390064	-	-	-	-	-
Unigene12208	259	1.342	3.862	1.524963493	Up	0.711955672	-	-	-	-	gi|345491332|ref|XP_001603920.2|/7.23006e-09/PREDICTED: cell wall integrity and stress response component 4-like [Nasonia vitripennis]
CL1819.Contig2	3265	57.706	166.024	1.524598572	Up	0.712243696	K03006|1|2e-22|110|api:100166173|DNA-directed RNA polymerase II subunit RPB1 [EC:2.7.7.6];K05719|5|6e-16|89.4|mdo:100017951|integrin beta 1;K06238|5|6e-16|89.4|mdo:100017951|collagen, type VI, alpha	-	-	-	gi|662184805|ref|XP_008473800.1|/1.70586e-56/PREDICTED: adhesive plaque matrix protein-like [Diaphorina citri]
Unigene6448	507	1.162	3.342	1.524101665	Up	0.742875422	-	-	-	-	-
CL1881.Contig3	2782	2.688	7.73	1.523935276	Up	0.726409069	K04255|1|9e-153|543|ame:406127|r-opsin	-	-	-	gi|557356264|dbj|BAO03860.1|/0/UVopsin2 [Sogatella furcifera]
Unigene4688	2805	40.516	116.512	1.523914897	Up	0.710432839	K13805|1|0.0|691|cfo:105252592|arrestin-2	-	-	-	gi|817062722|ref|XP_012253029.1|/0/PREDICTED: arrestin homolog [Athalia rosae]
Unigene17490	916	0.814	2.34	1.52340783	Up	0.707137695	K09069|1|7e-40|166|api:100160123|twist	-	-	-	gi|646715335|gb|KDR18977.1|/3.3181e-43/Twist-related protein 2 [Zootermopsis nevadensis]
Unigene5021	511	0.902	2.59	1.521752759	Up	0.703917233	-	-	-	-	-
CL1063.Contig2	705	0.82	2.354	1.521418506	Up	0.707137695	K16691|1|7e-54|212|tca:100141824|keren	-	-	-	gi|662196352|ref|XP_008471203.1|/1.80413e-60/PREDICTED: protein spitz-like, partial [Diaphorina citri]
Unigene29987	442	1.844	5.29	1.520429067	Up	0.746549333	-	-	-	-	-
Unigene2429	679	3.022	8.638	1.515193656	Up	0.73327373	K17095|1|9e-06|52.4|xma:102216402|annexin A7/11	-	-	-	gi|719796804|ref|XP_010224855.1|/1.00794e-09/PREDICTED: early nodulin-75-like, partial [Tinamus guttatus]
Unigene24857	223	1.096	3.132	1.514836414	Up	0.732969913	K00922|1|7e-21|100|api:100160001|phosphatidylinositol-4,5-bisphosphate 3-kinase [EC:2.7.1.153]	-	-	-	gi|646718599|gb|KDR21011.1|/7.85727e-24/Phosphatidylinositol-4,5-bisphosphate 3-kinase catalytic subunit delta isoform [Zootermopsis nevadensis]
Unigene3666	254	1.486	4.242	1.513310505	Up	0.722504952	-	-	-	-	-
Unigene7794	263	1.136	3.242	1.512921256	Up	0.737798865	K19366|1|2e-14|79.7|tca:664291|spartin	-	-	-	gi|642913933|ref|XP_008201219.1|/1.6593e-13/PREDICTED: protein spartin [Tribolium castaneum]
Unigene26956	663	1.956	5.562	1.507697374	Up	0.700027839	K18488|1|3e-58|226|api:100574649|homeobox protein DLX2	-	-	-	gi|441494180|gb|AGC50804.1|/2.79308e-102/distal-less protein [Nilaparvata lugens]
CL3383.Contig1	325	1.606	4.566	1.507458967	Up	0.730447026	-	-	-	-	-
CL86.Contig1	215	2.932	8.332	1.506777736	Up	0.730081642	-	-	-	-	-
CL1234.Contig2	288	1.074	3.052	1.506760969	Up	0.728545158	-	-	-	-	-
Unigene7881	217	0.946	2.684	1.504472583	Up	0.707814658	-	-	-	-	-
Unigene31758	217	0.948	2.684	1.501425707	Up	0.707814658	-	-	-	-	-
CL2335.Contig2	1529	6.154	17.422	1.501313902	Up	0.806253011	K08957|1|5e-166|586|hst:105182729|casein kinase 1, alpha [EC:2.7.11.1]	-	-	-	gi|749752655|ref|XP_011138680.1|/4.3596e-165/PREDICTED: casein kinase I isoform alpha isoform X1 [Harpegnathos saltator]
Unigene3016	894	1.12	3.17	1.500984108	Up	0.733016757	K09442|1|5e-14|80.5|tca:656847|SAM pointed domain-containing ETS transcription factor	-	-	-	gi|646695587|gb|KDR08401.1|/3.3957e-21/DNA-binding protein D-ETS-4 [Zootermopsis nevadensis]
Unigene286	310	1.366	3.862	1.499390681	Up	0.70964693	-	-	-	-	-
Unigene2021	4604	4.398	12.428	1.498674637	Up	0.754115049	K18756|1|2e-16|91.3|nvi:100121881|protein bicaudal C	-	-	-	gi|646720729|gb|KDR22351.1|/0/Vigilin [Zootermopsis nevadensis]
CL1015.Contig2	422	5.228	14.764	1.497752596	Up	0.785770919	-	-	-	-	-
Unigene14902	511	1.008	2.846	1.497440023	Up	0.716591895	-	-	-	-	-
CL945.Contig4	1451	1.812	5.114	1.496869205	Up	0.740740671	-	-	-	-	gi|662218245|ref|XP_008483140.1|/3.46299e-31/PREDICTED: uncharacterized protein LOC103519830 [Diaphorina citri]
Unigene893	477	5.768	16.278	1.496780384	Up	0.799110231	-	-	-	-	-
CL3295.Contig2	829	0.944	2.662	1.495651807	Up	0.705877991	-	-	-	-	-
CL39.Contig2	437	1.154	3.252	1.494684033	Up	0.735539643	K02921|1|6e-35|147|phu:Phum_PHUM603320|large subunit ribosomal protein L37Ae	GO:0005840//ribosome	GO:0003735//structural constituent of ribosome	GO:0006412//translation	gi|826451241|ref|XP_012532298.1|/6.52856e-34/PREDICTED: 60S ribosomal protein L37a [Monomorium pharaonis]
CL2731.Contig2	1592	2.268	6.386	1.493491913	Up	0.70912763	K17784|1|2e-07|59.7|dpo:Dpse_GA28225|mitochondrial inner membrane organizing system protein 1	-	-	-	gi|759082914|ref|XP_011351354.1|/3.02626e-07/PREDICTED: MICOS complex subunit Mic10 [Cerapachys biroi]
CL3051.Contig1	488	4.722	13.292	1.493088251	Up	0.765399914	K12321|1|4e-07|55.8|phi:102114027|guanylate cyclase 2D/E [EC:4.6.1.2]	-	-	-	gi|847175331|ref|XP_012810499.1|/6.07885e-16/PREDICTED: zinc finger protein Xfin-like [Xenopus tropicalis]
Unigene3581	647	1.176	3.308	1.492071174	Up	0.737584721	-	-	-	-	gi|506968583|gb|AGM32635.1|/3.52756e-06/hypothetical protein [Coptotermes formosanus]
Unigene2497	519	1.638	4.606	1.491579054	Up	0.728921248	K00826|1|8e-68|257|hst:105183034|branched-chain amino acid aminotransferase [EC:2.6.1.42]	-	-	-	gi|939698046|ref|XP_014293190.1|/1.1683e-72/PREDICTED: branched-chain-amino-acid aminotransferase [Halyomorpha halys]
Unigene24259	290	1.006	2.828	1.491151815	Up	0.714046255	-	-	-	-	gi|939678359|ref|XP_014284791.1|/7.78862e-35/PREDICTED: WD repeat-containing protein 11-like [Halyomorpha halys]
CL1978.Contig1	743	2.332	6.554	1.490807884	Up	0.711006746	-	-	-	-	-
Unigene12431	645	0.948	2.664	1.490635118	Up	0.705097703	K11456|1|3e-09|63.9|aga:AgaP_AGAP004188|polyhomeotic-like protein 1;K11457|3|9e-08|58.9|spu:585003|polyhomeotic-like protein 2	-	-	-	gi|646723683|gb|KDR24213.1|/5.97538e-30/Polycomb protein Sfmbt [Zootermopsis nevadensis]
CL2791.Contig2	679	2.886	8.104	1.489562874	Up	0.725750576	-	-	-	-	-
CL586.Contig2	2757	0.926	2.59	1.483867999	Up	0.718129986	K15409|1|0.0|761|pxy:105386431|serine/threonine-protein kinase SRPK1 [EC:2.7.11.1]	-	-	-	gi|939634943|ref|XP_014293540.1|/0/PREDICTED: SRSF protein kinase 3-like [Halyomorpha halys]
Unigene20878	247	0.972	2.716	1.482455261	Up	0.705911451	-	-	-	-	-
Unigene15636	244	1.324	3.694	1.480280744	Up	0.700644842	K14437|1|7e-09|60.8|aec:105148781|chromodomain-helicase-DNA-binding protein 7 [EC:3.6.4.12]	-	-	-	gi|939255743|ref|XP_014247637.1|/6.62517e-10/PREDICTED: chromodomain-helicase-DNA-binding protein 7 isoform X4 [Cimex lectularius]
CL2374.Contig2	1752	0.9	2.51	1.479690458	Up	0.713159163	-	-	-	-	-
CL2948.Contig1	3617	14.952	41.634	1.477423698	Up	0.845480218	K14258|1|1e-56|224|api:100159441|facilitated trehalose transporter	-	-	-	gi|733604584|dbj|BAQ02359.1|/0/sugar transporter [Nilaparvata lugens]
Unigene29138	261	0.904	2.516	1.476737244	Up	0.713159163	K06758|1|3e-09|62.0|lve:103086340|L1 cell adhesion molecule like protein;K09525|1|3e-09|62.0|lve:103086340|DnaJ homolog subfamily C member 5;K14033|4|7e-07|54.3|nvi:100119499|nuclear receptor subfamily 1 group F member 4	-	-	-	gi|921127630|ref|XP_013438424.1|/7.21424e-09/hypothetical protein ENH_00076330 [Eimeria necatrix]
Unigene14662	248	2.5	6.948	1.474669659	Up	0.711910166	K00616|1|7e-10|64.3|tca:656816|transaldolase [EC:2.2.1.2]	GO:0005737//cytoplasm	GO:0004801//sedoheptulose-7-phosphate:D-glyceraldehyde-3-phosphate glyceronetransferase activity	GO:0006098//pentose-phosphate shunt	gi|332375608|gb|AEE62945.1|/7.29334e-09/unknown [Dendroctonus ponderosae]
Unigene14332	213	1.156	3.212	1.474330495	Up	0.730622357	-	-	-	-	-
Unigene9751	229	1.062	2.95	1.473931188	Up	0.717891482	-	-	-	-	-
Unigene25929	1274	0.908	2.522	1.473804073	Up	0.712393597	K14948|1|3e-79|298|ame:552709|polypyrimidine tract-binding protein 2	-	-	-	gi|755984175|ref|XP_011310461.1|/4.37381e-80/PREDICTED: polypyrimidine tract-binding protein 1 isoform X6 [Fopius arisanus]
CL1401.Contig1	2868	2.74	7.61	1.473720561	Up	0.71816987	K17338|1|5e-62|242|nvi:100120566|receptor expression-enhancing protein 1/2/3/4	-	-	-	gi|936684505|ref|XP_014220217.1|/1.16133e-61/PREDICTED: uncharacterized protein LOC106648067 isoform X1 [Trichogramma pretiosum]
Unigene16771	223	2.47	6.854	1.47243515	Up	0.710773864	-	-	-	-	-
CL105.Contig1	4364	3.028	8.402	1.472367581	Up	0.724321163	K08834|1|0.0|1261|nvi:100119443|myosin III [EC:2.7.11.1]	-	-	-	gi|646717965|gb|KDR20620.1|/0/Neither inactivation nor afterpotential protein C [Zootermopsis nevadensis]
Unigene8815	354	0.856	2.372	1.470421308	Up	0.702741046	K08428|1|3e-14|79.0|hro:HELRODRAFT_122103|G protein-coupled receptor 139;K05052|2|4e-07|55.1|apla:101797334|neuromedin U receptor 1	-	-	-	gi|549137419|dbj|BAO01060.1|/2.14421e-61/neuropeptide GPCR A10 [Nilaparvata lugens]
Unigene9511	201	1.138	3.152	1.469766977	Up	0.727059532	-	-	-	-	-
Unigene31913	536	1.02	2.824	1.469170936	Up	0.710284009	K02599|1|6e-15|82.0|ame:413289|Notch	-	-	-	gi|662184896|ref|XP_008474318.1|/6.0114e-22/PREDICTED: neurogenic locus Notch protein [Diaphorina citri]
Unigene16801	208	0.898	2.478	1.464388837	Up	0.708706301	-	-	-	-	-
Unigene31767	258	1.386	3.822	1.463400521	Up	0.702388779	-	-	-	-	-
CL925.Contig2	436	0.926	2.552	1.462544231	Up	0.713760105	-	-	-	-	-
CL1659.Contig2	905	0.934	2.572	1.461396188	Up	0.714729108	K16513|1|1e-25|119|tca:656793|carboxyl-terminal PDZ ligand of neuronal nitric oxide synthase protein	-	-	-	gi|646720140|gb|KDR21978.1|/8.27037e-31/Capon-like protein [Zootermopsis nevadensis]
CL2887.Contig1	2429	1.862	5.126	1.460980406	Up	0.734608116	K05328|1|8e-81|304|api:100571950|transient receptor potential cation channel subfamily C, invertebrate	-	-	-	gi|745791449|gb|AJD25385.1|/1.45521e-102/TRP [Bemisia tabaci]
Unigene22680	271	1.238	3.408	1.460914021	Up	0.737117619	-	-	-	-	-
Unigene26885	235	1.97	5.416	1.459032109	Up	0.740058087	-	-	-	-	gi|939670560|ref|XP_014282041.1|/6.22775e-08/PREDICTED: protein muscleblind isoform X2 [Halyomorpha halys]
CL2468.Contig2	4077	2.21	6.064	1.456223384	Up	0.754697254	K17501|1|3e-44|183|aec:105151496|protein phosphatase 1E [EC:3.1.3.16]	-	-	-	gi|939241658|ref|XP_014240086.1|/8.82061e-74/PREDICTED: microtubule-associated protein futsch-like isoform X4 [Cimex lectularius]
CL758.Contig1	3028	1.356	3.72	1.455945443	Up	0.748247765	K18266|1|3e-60|236|cjc:100401077|protein NDRG1	-	-	-	gi|939688591|ref|XP_014288203.1|/0/PREDICTED: protein NDRG3 isoform X2 [Halyomorpha halys]
Unigene22061	200	1.46	4.004	1.455473605	Up	0.707343541	-	-	-	-	gi|646700486|gb|KDR10615.1|/3.97539e-15/Putative ankyrin repeat protein [Zootermopsis nevadensis]
Unigene11492	701	1.2	3.29	1.455053178	Up	0.731846994	K10176|1|5e-49|196|api:100158703|T-box protein 2;K10177|4|3e-47|190|asn:102374200|T-box protein 3	-	-	-	gi|939237258|ref|XP_014260100.1|/1.77141e-52/PREDICTED: optomotor-blind protein-like isoform X4 [Cimex lectularius]
Unigene28649	580	1.25	3.424	1.453754607	Up	0.73654746	-	-	-	-	-
Unigene4570	711	1.134	3.1	1.450847575	Up	0.722864982	-	-	-	-	-
Unigene22	1624	3.198	8.738	1.450133167	Up	0.72413111	K03006|1|7e-43|177|tca:103315003|DNA-directed RNA polymerase II subunit RPB1 [EC:2.7.7.6];K13911|5|9e-38|160|spu:577326|basic salivary proline-rich protein 1/2	-	-	-	gi|646696795|gb|KDR08835.1|/1.5093e-78/Stress protein DDR48 [Zootermopsis nevadensis]
CL1611.Contig1	5768	2.252	6.152	1.449848676	Up	0.759904706	K03260|1|2e-163|580|ame:725259|translation initiation factor 4G	-	-	-	gi|646706868|gb|KDR13887.1|/0/Eukaryotic translation initiation factor 4 gamma 3 [Zootermopsis nevadensis]
Unigene27043	220	3.976	10.844	1.447507356	Up	0.735607902	K05185|1|2e-25|115|rno:65191|gamma-aminobutyric acid receptor subunit epsilon	-	-	-	gi|645009068|ref|XP_008210345.1|/5.44033e-33/PREDICTED: uncharacterized protein LOC100119134 isoform X2 [Nasonia vitripennis]
Unigene31078	931	1.716	4.678	1.446842309	Up	0.724207399	K02599|1|1e-139|497|ame:413289|Notch	-	-	-	gi|939683201|ref|XP_014286325.1|/1.75285e-140/PREDICTED: neurogenic locus Notch protein isoform X2 [Halyomorpha halys]
Unigene16540	341	1.458	3.974	1.446601153	Up	0.705744151	K04520|1|2e-34|145|ame:410038|amyloid beta A4 protein;K05719|1|2e-34|145|ame:410038|integrin beta 1;K06236|1|2e-34|145|ame:410038|collagen, type I/II/III/V/XI/XXIV/XXVII, alpha;K06256|1|2e-34|145|ame:410038|CD44 antigen;K06257|1|2e-34|145|ame:410038|syndecan 1;K06493|1|2e-34|145|ame:410038|integrin beta 3	-	-	-	gi|805796081|ref|XP_012143190.1|/5.03601e-34/PREDICTED: fibril-forming collagen alpha chain-like isoform X3 [Megachile rotundata]
Unigene14046	326	0.998	2.72	1.446494931	Up	0.702056855	K07427|1|7e-21|100|crg:105333813|cytochrome P450, family 4, subfamily V;K15001|2|1e-20|100|tca:655001|cytochrome P450, family 4 [EC:1.14.-.-]	-	-	-	gi|189178724|emb|CAQ57674.1|/7.56245e-43/cytochrome P450 [Nilaparvata lugens]
Unigene26253	222	0.916	2.496	1.446198431	Up	0.708306119	-	-	-	-	-
Unigene7065	3121	3.394	9.242	1.445218525	Up	0.727266984	K01183|1|1e-147|526|phu:Phum_PHUM257700|chitinase [EC:3.2.1.14]	-	-	-	gi|757813233|gb|AJO25044.1|/0/chitinase [Nilaparvata lugens]
CL453.Contig4	426	5.62	15.302	1.445078193	Up	0.754401467	-	-	-	-	gi|510813155|gb|AGN52753.1|/7.09375e-12/cytochrome P450 [Laodelphax striatella]
Unigene15040	251	0.878	2.39	1.444717773	Up	0.700291772	-	-	-	-	-
CL1627.Contig2	2254	0.908	2.47	1.443746839	Up	0.705848814	-	-	-	-	-
Unigene10728	205	1.724	4.688	1.443212795	Up	0.723518122	-	-	-	-	-
Unigene10095	347	1.588	4.316	1.442483952	Up	0.714599015	-	-	-	-	-
CL1867.Contig2	1192	1.426	3.874	1.441849972	Up	0.701619198	K00798|1|1e-44|182|tca:663166|cob(I)alamin adenosyltransferase [EC:2.5.1.17]	-	-	-	gi|646698714|gb|KDR09740.1|/2.59152e-47/Cob(I)yrinic acid a,c-diamide adenosyltransferase, mitochondrial [Zootermopsis nevadensis]
CL3109.Contig2	1886	1.464	3.976	1.441402203	Up	0.70461454	K11498|1|1e-18|97.4|soc:105203422|centromeric protein E;K12478|5|9e-18|94.4|aqu:105312757|early endosome antigen 1	-	-	-	gi|998512085|ref|XP_015516602.1|/4.29761e-27/PREDICTED: myosin-6-like [Neodiprion lecontei]
Unigene24951	254	1.182	3.208	1.440444106	Up	0.726680764	-	-	-	-	gi|939658521|ref|XP_014277403.1|/8.87683e-07/PREDICTED: E3 ubiquitin-protein ligase arkadia-C isoform X3 [Halyomorpha halys]
Unigene7853	359	1.214	3.292	1.439195914	Up	0.73012581	-	-	-	-	-
Unigene26928	364	1.714	4.646	1.438622045	Up	0.722427325	K13170|1|4e-22|105|aec:105154191|splicing factor, arginine/serine-rich 18	-	-	-	gi|646721158|gb|KDR22628.1|/2.08147e-24/Splicing factor, arginine/serine-rich 18 [Zootermopsis nevadensis]
Unigene13705	376	1.706	4.624	1.438523751	Up	0.722072648	K16578|1|5e-22|104|aga:AgaP_AGAP007623|CLIP-associating protein 1/2	-	-	-	gi|646703297|gb|KDR12058.1|/5.42588e-25/CLIP-associating protein 1 [Zootermopsis nevadensis]
CL855.Contig1	1884	1.042	2.822	1.43736271	Up	0.706978157	K04634|1|0.0|664|aec:105153690|guanine nucleotide-binding protein G(q) subunit alpha	-	-	-	gi|755930096|ref|XP_011312903.1|/0/PREDICTED: G protein alpha q subunit isoform X2 [Fopius arisanus]
Unigene20341	352	1.624	4.388	1.434011893	Up	0.715080839	-	-	-	-	gi|510813276|gb|AGN52801.1|/1.54382e-51/cytochrome P450, partial [Laodelphax striatella]
CL1137.Contig19	1391	1.518	4.094	1.431339312	Up	0.707298035	-	-	-	-	-
Unigene18015	451	1.028	2.772	1.431086993	Up	0.703087424	K10401|1|9e-19|94.0|api:100165633|kinesin family member 18/19	-	-	-	gi|939643535|ref|XP_014272056.1|/3.7798e-34/PREDICTED: kinesin-like protein KIF19 [Halyomorpha halys]
Unigene11117	569	6.5	17.524	1.430820497	Up	0.766554955	-	-	-	-	gi|563425742|gb|AHB59662.1|/3.68835e-74/odorant-binding protein 11 [Sogatella furcifera]
Unigene32097	277	1.346	3.628	1.430496046	Up	0.741894373	-	-	-	-	gi|939245969|ref|XP_014242376.1|/3.91478e-15/PREDICTED: dynein assembly factor 3, axonemal [Cimex lectularius]
CL350.Contig4	948	1.392	3.75	1.429731384	Up	0.746416832	-	-	-	-	-
Unigene4821	1380	1.832	4.928	1.427582753	Up	0.727357996	-	-	-	-	gi|646722053|gb|KDR23178.1|/1.15399e-113/Lipoma HMGIC fusion partner-like 3 protein [Zootermopsis nevadensis]
Unigene10815	219	0.906	2.436	1.426931178	Up	0.70216018	K10144|1|7e-07|54.3|cfo:105256036|RING finger and CHY zinc finger domain-containing protein 1 [EC:2.3.2.27]	-	-	-	gi|478250286|gb|ENN70783.1|/2.5502e-06/hypothetical protein YQE_12448, partial [Dendroctonus ponderosae]
Unigene6895	907	1.056	2.838	1.426264755	Up	0.706527116	K09041|1|1e-71|271|cfo:105250418|nuclear factor erythroid 2, invertebrate	-	-	-	gi|817058448|ref|XP_012250686.1|/8.78885e-73/PREDICTED: segmentation protein cap'n'collar isoform X7 [Athalia rosae]
Unigene5405	1438	3.16	8.49	1.425839995	Up	0.720019541	-	-	-	-	-
Unigene20639	257	0.93	2.498	1.425470856	Up	0.706564859	-	-	-	-	-
Unigene5094	264	7.628	20.468	1.42399339	Up	0.784484715	-	-	-	-	-
CL2814.Contig2	1060	0.932	2.498	1.422371617	Up	0.706017453	-	-	-	-	gi|939279243|ref|XP_014260194.1|/4.12186e-14/PREDICTED: uncharacterized protein LOC106672905 [Cimex lectularius]
CL1145.Contig1	517	5.198	13.926	1.42175239	Up	0.742345415	K03102|1|9e-07|54.7|dya:Dyak_GE24428|squid;K13184|5|3e-06|53.1|mze:101477935|ATP-dependent RNA helicase A [EC:3.6.4.13]	-	-	-	gi|189237771|ref|XP_001813024.1|/7.34715e-08/PREDICTED: glycine-rich cell wall structural protein-like [Tribolium castaneum]
Unigene30483	231	1.314	3.52	1.421610153	Up	0.736991809	-	-	-	-	gi|328712974|ref|XP_003244959.1|/5.09475e-07/PREDICTED: androgen-dependent TFPI-regulating protein-like [Acyrthosiphon pisum]
Unigene31590	301	1.162	3.108	1.419376435	Up	0.719615343	K10297|1|5e-22|104|hst:105184705|F-box protein 11	-	-	-	gi|951555532|ref|XP_014477299.1|/4.86834e-21/PREDICTED: F-box only protein 11 [Dinoponera quadriceps]
CL3185.Contig2	360	1.068	2.856	1.419084332	Up	0.706722523	-	-	-	-	-
CL605.Contig1	2146	1.468	3.922	1.417737567	Up	0.700113496	-	-	-	-	-
Unigene5318	296	1.444	3.854	1.416285829	Up	0.748172814	-	-	-	-	-
Unigene26994	1823	1.766	4.71	1.415241717	Up	0.721108999	K05719|1|7e-13|78.2|crg:105329078|integrin beta 1;K06238|1|7e-13|78.2|crg:105329078|collagen, type VI, alpha;K17280|2|2e-10|70.1|xma:102220163|chordin-like protein 2	-	-	-	gi|646714649|gb|KDR18539.1|/1.37368e-123/Putative epidermal cell surface receptor [Zootermopsis nevadensis]
Unigene22220	236	1.702	4.534	1.413553354	Up	0.715723272	-	-	-	-	-
Unigene29326	899	1.718	4.574	1.412726329	Up	0.716893035	K14972|1|8e-17|89.7|dvi:Dvir_GJ18133|PAX-interacting protein 1	-	-	-	gi|646713319|gb|KDR17722.1|/2.03396e-106/hypothetical protein L798_07263, partial [Zootermopsis nevadensis]
Unigene19794	202	1.134	3.01	1.408342847	Up	0.713308796	-	-	-	-	-
Unigene26869	204	1.082	2.87	1.407350238	Up	0.705882007	-	-	-	-	-
CL1976.Contig3	237	3.136	8.318	1.407311126	Up	0.715707211	-	-	-	-	-
Unigene21816	224	1.274	3.376	1.405949626	Up	0.729140746	-	-	-	-	-
Unigene28764	2074	43.288	114.69	1.405700554	Up	0.840282135	K01495|1|1e-105|386|hst:105181019|GTP cyclohydrolase I [EC:3.5.4.16]	-	-	-	gi|939256168|ref|XP_014247861.1|/1.05341e-106/PREDICTED: GTP cyclohydrolase 1 isoform X2 [Cimex lectularius]
CL1674.Contig5	1354	1.708	4.52	1.404014798	Up	0.714052947	K04802|1|5e-47|191|aag:AaeL_AAEL012545|proliferating cell nuclear antigen	GO:0043626//PCNA complex;GO:0005634//nucleus	GO:0030337//DNA polymerase processivity factor activity;GO:0003677//DNA binding	GO:0006275//regulation of DNA replication	gi|998518045|ref|XP_015519882.1|/1.19258e-46/PREDICTED: proliferating cell nuclear antigen [Neodiprion lecontei]
Unigene9533	257	1.936	5.12	1.403064858	Up	0.726714225	-	-	-	-	-
Unigene9104	200	0.944	2.496	1.40275917	Up	0.702611221	-	-	-	-	-
Unigene27908	256	1.238	3.27	1.401279321	Up	0.723773757	-	-	-	-	-
Unigene2980	347	1.32	3.486	1.40103464	Up	0.732904331	-	-	-	-	-
Unigene5881	424	1.936	5.112	1.400808884	Up	0.726714225	K05637|1|1e-08|47.8|hst:105190900|laminin, alpha 1/2	-	-	-	gi|828224883|ref|XP_012563137.1|/6.27987e-58/PREDICTED: uncharacterized protein LOC105847861 [Hydra vulgaris]
Unigene2639	1815	1.506	3.974	1.399870103	Up	0.754196691	K14353|1|1e-118|429|isc:IscW_ISCW023852|solute carrier organic anion transporter family, member 3A	GO:0016020//membrane	GO:0005215//transporter activity	GO:0006810//transport	gi|939280320|ref|XP_014260770.1|/3.65659e-177/PREDICTED: solute carrier organic anion transporter family member 3A1-like [Cimex lectularius]
CL1191.Contig4	4113	2.08	5.484	1.398645043	Up	0.733121152	K12471|1|2e-154|549|nvi:100122817|epsin	-	-	-	gi|646710792|gb|KDR16210.1|/2.28002e-170/Epsin-2 [Zootermopsis nevadensis]
CL658.Contig5	3145	1.512	3.984	1.397759508	Up	0.754196691	K15176|1|3e-18|96.7|tca:657922|RNA polymerase-associated protein CTR9;K15174|5|6e-18|95.9|soc:105198570|RNA polymerase II-associated factor 1	-	-	-	gi|939646874|ref|XP_014273193.1|/5.72101e-102/PREDICTED: cyclin-L1 [Halyomorpha halys]
CL3007.Contig2	684	1.1	2.896	1.396558079	Up	0.706102843	K04352|1|5e-12|73.2|pxy:105382904|Ras GTPase-activating protein 1	-	-	-	gi|662224639|ref|XP_008486674.1|/3.90716e-17/PREDICTED: uncharacterized protein LOC103523403 [Diaphorina citri]
Unigene28472	217	1.038	2.732	1.39615104	Up	0.716391402	K04650|1|1e-06|53.5|dsi:Dsim_GD15920|nuclear receptor co-repressor 1;K11647|2|4e-06|52.0|hgl:101706423|SWI/SNF-related matrix-associated actin-dependent regulator of chromatin subfamily A member 2/4 [EC:3.6.4.-];K04498|4|6e-06|51.2|hst:105187319|E1A/CREB-binding protein [EC:2.3.1.48];K18728|5|6e-06|51.2|aga:AgaP_AGAP000453|eukaryotic translation initiation factor 4E transporter	-	-	-	gi|921119216|ref|XP_013434227.1|/1.76607e-07/ribosomal protein L19, putative [Eimeria necatrix]
Unigene15448	250	1.276	3.358	1.395973901	Up	0.727151882	-	-	-	-	-
Unigene23964	251	1.182	3.11	1.395684545	Up	0.716541035	K13023|1|1e-10|66.6|mcf:102144984|carboxypeptidase N regulatory subunit	-	-	-	gi|939236434|ref|XP_014255824.1|/1.51394e-14/PREDICTED: leucine-rich repeat-containing protein 4C-like [Cimex lectularius]
Unigene5305	698	1.132	2.978	1.395469796	Up	0.710246534	K08559|1|2e-15|84.3|oas:101122759|nuclear receptor subfamily 4 group A member 3	-	-	-	gi|597879613|gb|EYC28978.1|/2.55486e-19/hypothetical protein Y032_0007g3529 [Ancylostoma ceylanicum]
Unigene29894	1271	1.538	4.042	1.394013818	Up	0.754641041	K06568|1|3e-41|171|cel:CELE_C09F9.2|mucin 1, transmembrane;K05185|2|8e-22|107|rno:65191|gamma-aminobutyric acid receptor subunit epsilon	-	-	-	gi|939236841|ref|XP_014258101.1|/4.53898e-170/PREDICTED: uncharacterized protein LOC106671682 [Cimex lectularius]
Unigene19454	396	3.32	8.716	1.392482955	Up	0.715776808	-	-	-	-	-
CL99.Contig4	2073	1.026	2.69	1.390575442	Up	0.712878098	K10667|1|9e-20|101|lgi:LOTGIDRAFT_232629|E3 ubiquitin-protein ligase RNF8 [EC:2.3.2.27]	-	-	-	gi|908470663|ref|XP_013088424.1|/2.83852e-19/PREDICTED: E3 ubiquitin-protein ligase RNF8-like [Biomphalaria glabrata]
Unigene29952	309	1.064	2.788	1.38973241	Up	0.718494031	-	-	-	-	-
Unigene22185	267	1.034	2.706	1.387925654	Up	0.71376412	K02324|1|2e-19|95.9|tca:657660|DNA polymerase epsilon subunit 1 [EC:2.7.7.7]	-	-	-	gi|662194187|ref|XP_008470032.1|/8.19794e-21/PREDICTED: DNA polymerase epsilon catalytic subunit A [Diaphorina citri]
Unigene12777	766	2.294	6	1.387097109	Up	0.739462498	-	-	-	-	gi|443726548|gb|ELU13667.1|/1.10625e-08/hypothetical protein CAPTEDRAFT_190244 [Capitella teleta]
Unigene22467	524	2.554	6.68	1.387089578	Up	0.747939933	K17834|1|6e-10|65.5|rro:104669277|cyclic GMP-AMP synthase [EC:2.7.7.86]	-	-	GO:0045165//cell fate commitment	gi|939691535|ref|XP_014289778.1|/3.363e-75/PREDICTED: protein mab-21 [Halyomorpha halys]
Unigene10397	729	1.002	2.618	1.385582589	Up	0.70910113	-	-	-	-	-
Unigene26277	490	0.976	2.55	1.385544194	Up	0.704174474	K18488|1|3e-16|85.9|phu:Phum_PHUM031280|homeobox protein DLX2	-	-	-	gi|441494180|gb|AGC50804.1|/5.80489e-51/distal-less protein [Nilaparvata lugens]
Unigene684	2251	3.326	8.668	1.381910985	Up	0.714086407	K01187|1|2e-147|525|der:Dere_GG23742|alpha-glucosidase [EC:3.2.1.20]	-	-	-	gi|193709215|ref|XP_001943317.1|/1.59293e-172/PREDICTED: maltase A1 [Acyrthosiphon pisum]
Unigene10564	768	1.988	5.17	1.378846524	Up	0.724693238	K03283|1|2e-60|234|tru:101067989|heat shock 70kDa protein 1/8;K06758|1|2e-60|234|tru:101067989|L1 cell adhesion molecule like protein	-	-	-	gi|939651933|ref|XP_014274983.1|/1.12635e-61/PREDICTED: heat shock-related 70 kDa protein 2-like [Halyomorpha halys]
Unigene19747	611	1.57	4.08	1.377804593	Up	0.754372022	K11653|1|5e-42|172|ame:412046|AT-rich interactive domain-containing protein 1	-	-	-	gi|970908437|ref|XP_015120302.1|/1.82567e-43/PREDICTED: trithorax group protein osa-like isoform X8 [Diachasma alloeum]
Unigene23270	276	1.422	3.694	1.377262401	Up	0.737104235	K08892|1|2e-16|86.3|phu:Phum_PHUM378190|fyn-related kinase [EC:2.7.10.2]	-	-	-	gi|939272192|ref|XP_014256379.1|/3.54077e-16/PREDICTED: tyrosine-protein kinase Src42A [Cimex lectularius]
Unigene20366	304	1.21	3.142	1.376676133	Up	0.715185235	-	-	-	-	-
Unigene4171	308	1.006	2.612	1.376524592	Up	0.707650302	-	-	-	-	-
CL2327.Contig4	442	7.556	19.6	1.375159048	Up	0.747409926	K03006|1|4e-12|72.0|api:100165787|DNA-directed RNA polymerase II subunit RPB1 [EC:2.7.7.6];K10955|2|1e-10|67.0|hsa:4583|intestinal mucin-2	-	-	-	gi|987906493|ref|XP_015428726.1|/4.65541e-32/PREDICTED: larval cuticle protein A3A-like [Dufourea novaeangliae]
Unigene25040	200	1.48	3.838	1.374757536	Up	0.741446009	-	-	-	-	-
Unigene2490	263	1.054	2.73	1.373026084	Up	0.713829702	-	-	-	-	-
CL243.Contig1	220	3.122	8.086	1.372955666	Up	0.708628406	-	-	-	-	-
Unigene8302	248	1.93	4.998	1.372750054	Up	0.720581669	-	-	-	-	-
Unigene26251	272	1.016	2.63	1.372162397	Up	0.707226029	-	-	-	-	-
CL253.Contig6	4196	1.642	4.25	1.372008714	Up	0.703288185	K04574|1|2e-21|107|pon:100441417|neurofilament heavy polypeptide	-	-	-	gi|665787700|ref|XP_008558682.1|/9.85094e-36/PREDICTED: fibrous sheath CABYR-binding protein [Microplitis demolitor]
CL1521.Contig2	3055	1.452	3.758	1.371923613	Up	0.738703624	K11651|1|5e-158|561|nvi:100122623|SWI/SNF-related matrix-associated actin-dependent regulator of chromatin subfamily E, member 1	-	-	-	gi|970880703|ref|XP_015113277.1|/1.16839e-168/PREDICTED: extensin [Diachasma alloeum]
Unigene7356	1255	1.564	4.044	1.370542485	Up	0.747296161	K03213|1|2e-21|105|tca:661080|naked cuticle	-	-	-	gi|939240747|ref|XP_014239607.1|/3.43857e-29/PREDICTED: GATA zinc finger domain-containing protein 10-like [Cimex lectularius]
Unigene31094	567	1.028	2.658	1.37050084	Up	0.709156004	-	-	-	-	gi|914578660|gb|KOB85086.1|/3.88832e-07/hypothetical protein PFDG_00447 [Plasmodium falciparum Dd2]
CL737.Contig3	5491	1.712	4.426	1.370320749	Up	0.707530917	K14000|1|2e-114|417|nvi:100123647|ribosome-binding protein 1	-	-	-	gi|817193493|ref|XP_012272207.1|/9.50418e-127/PREDICTED: kinectin-like isoform X4 [Orussus abietinus]
Unigene27621	213	1.354	3.5	1.370127183	Up	0.729512822	-	-	-	-	-
Unigene21070	1962	5.102	13.162	1.367243923	Up	0.733003373	K09090|1|2e-76|289|phu:Phum_PHUM375920|hairy and enhancer of split, invertebrate	-	GO:0005488	GO:0006351//transcription, DNA-templated	gi|646721878|gb|KDR23061.1|/3.07342e-76/Enhancer of split mbeta protein [Zootermopsis nevadensis]
Unigene32209	226	0.988	2.546	1.365649472	Up	0.702273944	K03255|1|5e-27|121|phu:Phum_PHUM438320|protein TIF31	GO:0005737//cytoplasm	GO:0003743//translation initiation factor activity	GO:0006413//translational initiation	gi|242018149|ref|XP_002429543.1|/4.91097e-26/eukaryotic translation initiation factor 3 subunit, putative [Pediculus humanus corporis]
CL3020.Contig2	1462	3.952	10.182	1.365366119	Up	0.721539965	-	-	-	-	-
CL2375.Contig2	203	2.038	5.238	1.361862008	Up	0.723753681	-	-	-	-	-
Unigene32013	233	1.13	2.904	1.361718681	Up	0.701430483	-	-	-	-	-
Unigene21086	276	1.494	3.838	1.361174563	Up	0.739758285	-	-	-	-	-
Unigene25140	284	2.136	5.484	1.360316924	Up	0.72814096	-	-	-	-	-
Unigene22101	285	99.374	254.534	1.356918038	Up	0.832462123	K17452|1|5e-13|74.7|dwi:Dwil_GK19503|zinc finger protein AEBP2	-	-	-	gi|900891110|gb|KMY92655.1|/8.1155e-16/uncharacterized protein Dsimw501_GD28956 [Drosophila simulans]
Unigene7045	401	1.262	3.232	1.356715288	Up	0.71709781	-	-	-	-	-
Unigene23661	979	1.244	3.184	1.35585385	Up	0.714905509	K15076|1|3e-06|55.1|lgi:LOTGIDRAFT_171838|transcription elongation factor B, polypeptide 3;K02736|2|6e-06|53.9|dmo:Dmoj_GI10953|20S proteasome subunit beta 7 [EC:3.4.25.1]	-	-	-	gi|998507393|ref|XP_015514016.1|/4.00376e-13/PREDICTED: uncharacterized protein LOC107220094 [Neodiprion lecontei]
Unigene713	322	1.01	2.58	1.353015773	Up	0.702415815	-	-	-	-	-
CL1740.Contig4	1118	24.622	62.848	1.351918881	Up	0.808014348	K15434|1|1e-18|96.7|cfr:102511432|protein FAM98B	-	-	-	gi|321475652|gb|EFX86614.1|/1.34708e-26/hypothetical protein DAPPUDRAFT_312977 [Daphnia pulex]
Unigene7303	511	1.07	2.728	1.350232848	Up	0.710994968	-	-	-	-	-
CL3189.Contig2	216	2.298	5.852	1.348550971	Up	0.732176241	-	-	-	-	-
CL1747.Contig1	3443	3.7	9.41	1.346669452	Up	0.714881418	K12311|1|0.0|1138|tca:657014|lysosomal alpha-mannosidase [EC:3.2.1.24]	-	GO:0005488;GO:0015923//mannosidase activity	GO:0005975//carbohydrate metabolic process	gi|646701567|gb|KDR11229.1|/0/Lysosomal alpha-mannosidase [Zootermopsis nevadensis]
Unigene3662	1398	3.45	8.774	1.346638344	Up	0.710909042	K12822|1|2e-68|261|nvi:100121879|RNA-binding protein 25	-	-	-	gi|939692553|ref|XP_014290303.1|/2.9036e-104/PREDICTED: RNA-binding protein 25-like isoform X3 [Halyomorpha halys]
CL3004.Contig3	465	2.742	6.968	1.345516053	Up	0.746013973	-	-	-	-	-
CL3248.Contig2	2693	1.206	3.064	1.34518639	Up	0.708127844	K05925|1|0.0|733|phu:Phum_PHUM423190|mRNA (2'-O-methyladenosine-N6-)-methyltransferase [EC:2.1.1.62]	-	GO:0008168//methyltransferase activity	GO:0006139//nucleobase-containing compound metabolic process	gi|646717386|gb|KDR20261.1|/0/N6-adenosine-methyltransferase 70 kDa subunit [Zootermopsis nevadensis]
CL2582.Contig2	1307	24.096	61.204	1.344832269	Up	0.806240966	K07304|1|3e-77|291|phu:Phum_PHUM280830|peptide-methionine (S)-S-oxide reductase [EC:1.8.4.11]	-	GO:0016491//oxidoreductase activity	-	gi|939256969|ref|XP_014248290.1|/4.39321e-83/PREDICTED: peptide methionine sulfoxide reductase-like [Cimex lectularius]
Unigene12302	1626	3.018	7.658	1.343374854	Up	0.701209647	-	-	-	-	-
Unigene18033	262	1.132	2.87	1.342176779	Up	0.717522351	-	-	-	-	-
CL1796.Contig3	1546	2.67	6.762	1.340610274	Up	0.742291879	-	-	-	-	gi|646712653|gb|KDR17349.1|/2.55183e-112/Lin-9-like protein [Zootermopsis nevadensis]
Unigene31510	1729	1.628	4.122	1.340243805	Up	0.745342095	K11997|1|0.0|816|bmor:101743927|tripartite motif-containing protein 2/3	-	-	-	gi|939265705|ref|XP_014252909.1|/0/PREDICTED: brain tumor protein-like [Cimex lectularius]
Unigene25506	469	1.108	2.804	1.339528468	Up	0.713922052	-	-	-	-	gi|1000762050|ref|XP_015604078.1|/1.16424e-14/PREDICTED: uncharacterized protein LOC107271954 isoform X5 [Cephus cinctus]
CL2978.Contig1	3177	1.136	2.874	1.339097227	Up	0.717522351	K04257|1|3e-08|63.9|shr:100920260|olfactory receptor;K05840|2|7e-08|62.4|myb:102243447|dopamine receptor D5	-	-	-	gi|242018378|ref|XP_002429654.1|/0/conserved hypothetical protein [Pediculus humanus corporis]
Unigene31303	380	1.236	3.124	1.33771571	Up	0.709641576	-	-	-	-	-
CL3190.Contig2	1717	1.722	4.352	1.337593414	Up	0.701604476	K12172|1|7e-17|91.3|cin:100180766|E3 SUMO-protein ligase RanBP2	-	-	-	gi|1000727537|ref|XP_015586385.1|/3.76974e-43/PREDICTED: spermatogenesis-associated protein 6 isoform X1 [Cephus cinctus]
Unigene23207	893	2.026	5.12	1.337509636	Up	0.718442904	-	-	-	-	-
CL2708.Contig4	360	2.21	5.574	1.334666633	Up	0.724686546	-	-	-	-	-
CL429.Contig3	209	1.382	3.484	1.333987008	Up	0.722860967	-	-	-	-	-
Unigene7212	2290	1.776	4.476	1.333578455	Up	0.703003105	K00281|1|0.0|878|dan:Dana_GF17458|glycine dehydrogenase [EC:1.4.4.2]	-	GO:0004375//glycine dehydrogenase (decarboxylating) activity;GO:0030170//pyridoxal phosphate binding;GO:0016829//lyase activity	GO:0006546//glycine catabolic process;GO:0055114//oxidation-reduction process	gi|952511874|gb|KRT78699.1|/0/hypothetical protein AMK59_6697 [Oryctes borbonicus]
Unigene26171	394	1.434	3.612	1.332752869	Up	0.727775577	K09640|1|2e-07|56.2|hst:105191168|transmembrane protease, serine 9 [EC:3.4.21.-]	-	-	-	gi|659098851|gb|AID60292.1|/1.91753e-09/easter-8 [Nilaparvata lugens]
Unigene12018	423	1.102	2.774	1.331843564	Up	0.709876064	K11421|1|2e-48|192|api:100165352|histone-lysine N-methyltransferase SETDB1 [EC:2.1.1.43]	-	-	-	gi|646701317|gb|KDR11107.1|/7.77201e-48/Histone-lysine N-methyltransferase eggless, partial [Zootermopsis nevadensis]
Unigene31456	1183	1.102	2.774	1.331843564	Up	0.709876064	-	-	-	-	-
CL2586.Contig2	2362	1.7	4.278	1.331401736	Up	0.748013545	K12163|1|5e-62|241|clv:102086329|AN1-type zinc finger and ubiquitin domain-containing protein 1	-	-	-	gi|585662073|ref|XP_006816684.1|/4.74645e-66/PREDICTED: AN1-type zinc finger protein 4-like [Saccoglossus kowalevskii]
Unigene24013	319	1.33	3.34	1.328421857	Up	0.717005461	-	-	-	-	-
Unigene11354	328	1.518	3.81	1.327619207	Up	0.733922855	-	-	-	-	-
CL2746.Contig2	719	4.026	10.104	1.327507467	Up	0.715162482	-	-	-	-	gi|929379495|ref|XP_014100075.1|/5.29929e-07/PREDICTED: uncharacterized protein LOC106624829 [Bactrocera oleae]
CL777.Contig1	1660	1.144	2.868	1.325957972	Up	0.714502918	K00162|1|2e-142|508|cqu:CpipJ_CPIJ016430|pyruvate dehydrogenase E1 component beta subunit [EC:1.2.4.1]	-	-	-	gi|936598222|ref|XP_014212626.1|/8.09573e-144/PREDICTED: pyruvate dehydrogenase E1 component subunit beta, mitochondrial isoform X3 [Copidosoma floridanum]
Unigene2370	454	1.224	3.068	1.325694925	Up	0.70447267	-	-	-	-	-
CL2821.Contig2	2009	1.46	3.658	1.325086706	Up	0.728914556	K01634|1|0.0|652|api:100162296|sphinganine-1-phosphate aldolase [EC:4.1.2.27]	-	-	-	gi|646707358|gb|KDR14164.1|/0/Sphingosine-1-phosphate lyase [Zootermopsis nevadensis]
Unigene7396	364	1.46	3.656	1.324297701	Up	0.727391456	-	-	-	-	-
Unigene31578	258	4.84	12.116	1.323834531	Up	0.721617592	-	-	-	-	-
Unigene29864	361	1.504	3.764	1.323462061	Up	0.730749505	-	-	-	-	gi|970905591|ref|XP_015118740.1|/9.0924e-20/PREDICTED: calponin homology domain-containing protein DDB_G0272472 isoform X3 [Diachasma alloeum]
CL911.Contig1	1583	2.136	5.342	1.322468329	Up	0.7186972	K06234|1|9e-99|363|tca:664521|Ras-related protein Rab-23	-	GO:0005525//GTP binding	GO:0007264//small GTPase mediated signal transduction;GO:0015031//protein transport	gi|939681319|ref|XP_014285720.1|/8.19127e-114/PREDICTED: ras-related protein Rab-23 isoform X2 [Halyomorpha halys]
Unigene31356	352	2.154	5.384	1.32166016	Up	0.719279405	-	-	-	-	-
Unigene22592	703	1.354	3.382	1.320648921	Up	0.716876974	K03213|1|1e-37|158|tca:661080|naked cuticle	-	-	-	gi|642910553|ref|XP_008200263.1|/1.0542e-36/PREDICTED: uncharacterized protein LOC661080 [Tribolium castaneum]
Unigene17731	309	1.13	2.822	1.320395215	Up	0.710369934	-	-	-	-	-
Unigene8528	206	1.31	3.27	1.319723824	Up	0.712121634	-	-	-	-	-
Unigene23684	1043	1.404	3.504	1.319459839	Up	0.721363296	-	-	-	-	-
CL2710.Contig1	1033	2.878	7.168	1.316504045	Up	0.742321323	-	-	-	-	-
Unigene31463	266	2.44	6.074	1.315765761	Up	0.729563681	K11653|1|2e-17|89.7|tca:100141527|AT-rich interactive domain-containing protein 1;K04520|2|4e-13|75.1|fpg:101910737|amyloid beta A4 protein;K05719|2|4e-13|75.1|fpg:101910737|integrin beta 1;K06236|2|4e-13|75.1|fpg:101910737|collagen, type I/II/III/V/XI/XXIV/XXVII, alpha;K06256|2|4e-13|75.1|fpg:101910737|CD44 antigen;K06257|2|4e-13|75.1|fpg:101910737|syndecan 1;K06493|2|4e-13|75.1|fpg:101910737|in…	-	-	-	gi|332025910|gb|EGI66066.1|/5.69044e-14/Histone-lysine N-methyltransferase trithorax [Acromyrmex echinatior]
CL3156.Contig1	1754	1.742	4.33	1.313622401	Up	0.744913807	K17452|1|5e-13|78.6|dwi:Dwil_GK19503|zinc finger protein AEBP2	-	-	-	gi|557153712|emb|CDI79193.1|/1.53507e-23/hypothetical protein EPH_0049300 [Eimeria praecox]
Unigene14780	437	1.41	3.504	1.313307612	Up	0.718976926	K10955|1|6e-11|67.8|hsa:4583|intestinal mucin-2	-	-	-	gi|820692463|tpe|CEL68205.1|/1.56475e-11/TPA: voltage gated chloride channel domain-containing protein, putative [Neospora caninum Liverpool]
CL3320.Contig1	904	1.618	4.02	1.312983894	Up	0.736236951	-	-	-	-	-
CL3290.Contig1	1145	5.816	14.444	1.312371151	Up	0.725893784	K11833|1|3e-33|144|tca:656106|ubiquitin carboxyl-terminal hydrolase 2/21 [EC:3.4.19.12]	-	-	-	gi|939263947|ref|XP_014251956.1|/1.21241e-38/PREDICTED: ubiquitin carboxyl-terminal hydrolase 2-like [Cimex lectularius]
Unigene17317	402	1.538	3.816	1.311005668	Up	0.729998662	-	-	-	-	-
CL280.Contig1	2123	2.134	5.292	1.310252885	Up	0.715177204	K01620|1|6e-99|364|api:100161178|threonine aldolase [EC:4.1.2.5]	-	GO:0003824//catalytic activity	-	gi|939674508|ref|XP_014283446.1|/1.90569e-103/PREDICTED: probable low-specificity L-threonine aldolase 1 [Halyomorpha halys]
Unigene6924	255	1.338	3.318	1.31023577	Up	0.711799079	-	-	-	-	gi|659098994|gb|AID60298.1|/1.61774e-08/easter-14 [Nilaparvata lugens]
CL836.Contig2	1140	4.042	10.016	1.309165241	Up	0.710056481	-	-	-	-	-
CL962.Contig1	204	4.878	12.084	1.308736426	Up	0.718903314	-	-	-	-	-
Unigene4335	555	1.116	2.762	1.307376292	Up	0.705205043	-	-	-	-	-
Unigene5206	434	2.406	5.954	1.307222579	Up	0.725548477	K03099|1|8e-09|60.8|hro:HELRODRAFT_84957|son of sevenless;K01931|4|1e-07|57.0|hst:105185027|protein neuralized [EC:2.3.2.27]	-	-	-	gi|918323503|gb|KOF90520.1|/5.39136e-12/hypothetical protein OCBIM_22011038mg [Octopus bimaculoides]
Unigene15687	222	1.744	4.314	1.306626136	Up	0.744066599	-	-	-	-	-
Unigene14557	1549	5.124	12.658	1.304707092	Up	0.718483056	-	-	-	-	-
CL1167.Contig3	332	3.742	9.236	1.303458615	Up	0.703383211	-	-	-	-	-
CL2177.Contig2	481	5.284	13.04	1.303241498	Up	0.719672895	-	-	-	-	gi|985425555|ref|XP_015378247.1|/7.48863e-14/PREDICTED: uncharacterized protein LOC107172474 [Diuraphis noxia]
CL1788.Contig1	4468	1.562	3.854	1.302962118	Up	0.728748595	K14079|1|2e-116|423|cfo:105258993|poly(A) RNA polymerase GLD2 [EC:2.7.7.19]	-	-	-	gi|939258749|ref|XP_014249186.1|/2.00421e-119/PREDICTED: poly(A) RNA polymerase gld-2 homolog A-like isoform X3 [Cimex lectularius]
Unigene4703	964	2.02	4.984	1.302948775	Up	0.707118689	-	-	-	-	-
Unigene12536	810	1.344	3.316	1.302910869	Up	0.709404679	K13172|1|1e-75|284|phu:Phum_PHUM431970|serine/arginine repetitive matrix protein 2	-	-	-	gi|242017839|ref|XP_002429393.1|/1.31022e-74/hypothetical protein Phum_PHUM431970 [Pediculus humanus corporis]
Unigene12789	594	1.684	4.154	1.302609078	Up	0.737663686	-	-	-	-	-
Unigene11110	1836	1.37	3.378	1.301993435	Up	0.712101558	K13578|1|1e-178|628|hst:105189577|bone morphogenetic protein receptor type-1B [EC:2.7.11.30]	-	-	-	gi|939662917|ref|XP_014279120.1|/0/PREDICTED: bone morphogenetic protein receptor type-1B isoform X1 [Halyomorpha halys]
CL3445.Contig2	761	1.3	3.204	1.301362524	Up	0.704337491	-	-	-	-	-
Unigene6674	431	1.72	4.236	1.300294024	Up	0.739976444	-	-	-	-	-
CL1129.Contig1	3234	17.306	42.412	1.293200209	Up	0.745695433	K00820|1|0.0|1155|aec:105148856|glucosamine--fructose-6-phosphate aminotransferase (isomerizing) [EC:2.6.1.16]	-	-	-	gi|939250108|ref|XP_014244604.1|/0/PREDICTED: glutamine--fructose-6-phosphate aminotransferase [isomerizing] 2-like isoform X2 [Cimex lectularius]
CL638.Contig1	433	5.73	14.038	1.292730365	Up	0.720164088	K17252|1|2e-10|65.9|fab:101814649|clusterin;K10858|5|4e-08|58.5|cin:100180400|DNA mismatch repair protein PMS2	-	-	-	gi|676470690|ref|XP_009058932.1|/4.85372e-29/hypothetical protein LOTGIDRAFT_123534 [Lottia gigantea]
CL699.Contig2	2422	1.158	2.836	1.292222279	Up	0.7049561	K09553|1|0.0|740|nvi:100119701|stress-induced-phosphoprotein 1	-	-	-	gi|939653524|ref|XP_014275532.1|/0/PREDICTED: stress-induced-phosphoprotein 1 [Halyomorpha halys]
Unigene31955	379	2.684	6.572	1.291947809	Up	0.729047058	-	-	-	-	-
Unigene29663	247	3.772	9.228	1.290688328	Up	0.701087853	-	-	-	-	-
CL790.Contig2	1765	39.21	95.894	1.290218908	Up	0.78355988	-	-	-	-	-
CL1346.Contig1	2797	59.946	146.46	1.288771305	Up	0.790952942	-	-	-	-	-
Unigene25443	1055	3.254	7.944	1.287651372	Up	0.742084426	K10802|1|7e-16|87.0|api:100167132|high mobility group protein B1	-	-	-	gi|755987005|ref|XP_011311374.1|/1.0382e-17/PREDICTED: high mobility group protein DSP1 isoform X2 [Fopius arisanus]
Unigene13597	569	2.144	5.23	1.286506041	Up	0.70942877	-	-	-	-	-
CL2020.Contig2	210	1.17	2.854	1.286476805	Up	0.7049561	-	-	-	-	-
CL2665.Contig1	952	8.13	19.804	1.284464597	Up	0.729536913	-	-	-	-	-
CL3497.Contig4	1430	4.904	11.944	1.284255186	Up	0.712247444	-	-	-	-	gi|358339569|dbj|GAA47606.1|/1.5328e-07/hypothetical protein CLF_100574 [Clonorchis sinensis]
Unigene20116	1540	7.878	19.172	1.283099523	Up	0.728676321	-	-	-	-	gi|764700794|gb|AJR27902.1|/1.52988e-16/astakine-like protein 2 [Lygus lineolaris]
CL970.Contig2	1152	1.296	3.152	1.282201817	Up	0.719007977	-	-	-	-	-
CL1142.Contig1	681	1.804	4.368	1.275773518	Up	0.739111837	-	-	-	-	gi|71028418|ref|XP_763852.1|/5.23478e-06/thioredoxin [Theileria parva strain Muguga]
CL283.Contig2	2099	1.694	4.098	1.27448611	Up	0.730971679	K12347|1|4e-13|79.3|dvi:Dvir_GJ10160|natural resistance-associated macrophage protein	-	-	-	gi|662211324|ref|XP_008479343.1|/1.37756e-37/PREDICTED: circadian clock-controlled protein-like [Diaphorina citri]
Unigene16280	892	1.97	4.764	1.273977784	Up	0.747320253	K19607|1|1e-09|65.9|fab:101815890|X-linked retinitis pigmentosa GTPase regulator	-	-	-	gi|676272673|gb|KFO27451.1|/7.09691e-11/hypothetical protein H920_11150 [Fukomys damarensis]
CL133.Contig2	853	1.97	4.762	1.273371991	Up	0.747320253	K01934|1|3e-47|190|api:100163564|5-formyltetrahydrofolate cyclo-ligase [EC:6.3.3.2]	-	-	-	gi|641680154|ref|XP_008188881.1|/2.8229e-46/PREDICTED: uncharacterized protein LOC100163564 isoform X1 [Acyrthosiphon pisum]
CL1681.Contig3	402	3.732	9.014	1.272218464	Up	0.746663098	-	-	-	-	-
Unigene8005	496	1.892	4.568	1.271650562	Up	0.743101611	-	-	-	-	gi|662202284|ref|XP_008474432.1|/2.69547e-22/PREDICTED: uncharacterized protein LOC103511487 [Diaphorina citri]
Unigene4053	1500	2.746	6.628	1.271241977	Up	0.726549601	K11718|1|1e-124|449|tca:657804|UDP-glucose:glycoprotein glucosyltransferase [EC:2.4.1.-]	-	-	-	gi|642923178|ref|XP_008193642.1|/1.06521e-123/PREDICTED: UDP-glucose:glycoprotein glucosyltransferase [Tribolium castaneum]
CL1866.Contig2	4125	1.546	3.73	1.270635311	Up	0.719445366	-	-	-	-	gi|939246832|ref|XP_014242839.1|/3.70327e-120/PREDICTED: uncharacterized protein LOC106662907 [Cimex lectularius]
CL3489.Contig3	1520	1.786	4.308	1.270286169	Up	0.736452433	-	-	-	-	gi|124512050|ref|XP_001349158.1|/2.75623e-10/conserved Plasmodium membrane protein, unknown function [Plasmodium falciparum 3D7]
Unigene30294	2319	10.538	25.418	1.270249432	Up	0.734036619	K01044|1|3e-39|166|dme:Dmel_CG6917|carboxylesterase 1 [EC:3.1.1.1];K01063|2|8e-38|161|aag:AaeL_AAEL005200|juvenile-hormone esterase [EC:3.1.1.59]	-	-	-	gi|170317966|gb|ACB14344.1|/2.04217e-130/juvenile hormone esterase [Nilaparvata lugens]
CL1740.Contig2	956	8.108	19.556	1.270193317	Up	0.727730071	-	-	-	-	-
CL941.Contig2	978	1.71	4.12	1.268648012	Up	0.731426736	K13915|1|1e-37|159|phu:Phum_PHUM563940|lysozyme C [EC:3.2.1.17]	-	GO:0016787//hydrolase activity	-	gi|482875729|gb|AGK40894.1|/2.14483e-75/c-type lysozyme [Nilaparvata lugens]
Unigene19594	241	1.412	3.402	1.268643052	Up	0.70775443	-	-	-	-	-
CL1052.Contig2	315	20.718	49.904	1.268270718	Up	0.744644788	-	-	-	-	gi|723001894|dbj|BAP87101.1|/2.38909e-12/hypothetical protein [Nilaparvata lugens]
Unigene6267	1803	1.274	3.068	1.267933205	Up	0.712882114	K14721|1|2e-18|96.7|phu:Phum_PHUM540970|DNA-directed RNA polymerase III subunit RPC5	-	-	-	gi|939670829|ref|XP_008552248.2|/7.39154e-29/PREDICTED: cell surface glycoprotein 1-like isoform X2 [Microplitis demolitor]
CL2948.Contig2	3592	7.066	17.01	1.267417487	Up	0.72361181	K14258|1|1e-56|224|api:100159441|facilitated trehalose transporter	-	-	-	gi|733604584|dbj|BAQ02359.1|/0/sugar transporter [Nilaparvata lugens]
Unigene13226	1029	1.618	3.894	1.267041276	Up	0.724867231	-	-	-	-	-
Unigene15458	730	59.63	143.374	1.265673182	Up	0.777730071	K03909|1|3e-10|67.4|acs:103280182|tissue factor pathway inhibitor	-	-	-	gi|938077359|gb|KPP73899.1|/3.68678e-11/putative tissue factor pathway inhibitor 2 [Scleropages formosus]
Unigene2888	1068	3.7	8.852	1.25847818	Up	0.744207131	-	-	-	-	-
CL2060.Contig1	585	29.586	70.764	1.258100941	Up	0.746855827	K12823|1|3e-10|67.0|cbr:CBG11408|ATP-dependent RNA helicase DDX5/DBP2 [EC:3.6.4.13];K13184|4|2e-09|63.9|mmu:13211|ATP-dependent RNA helicase A [EC:3.6.4.13]	-	-	-	gi|934154813|gb|KPM05292.1|/6.96317e-10/hypothetical protein QR98_0037530 [Sarcoptes scabiei]
Unigene12330	755	1.186	2.832	1.255717256	Up	0.700479148	K05328|1|1e-123|444|aga:AgaP_AGAP000348|transient receptor potential cation channel subfamily C, invertebrate	-	-	-	gi|998494070|ref|XP_015518122.1|/5.35956e-125/PREDICTED: transient receptor potential protein [Neodiprion lecontei]
Unigene3625	381	1.238	2.954	1.254658512	Up	0.706133894	K09228|1|1e-24|113|ngi:103739310|KRAB domain-containing zinc finger protein	-	-	-	gi|674062211|ref|XP_008837866.1|/1.05487e-23/PREDICTED: LOW QUALITY PROTEIN: zinc finger protein 133-like [Nannospalax galili]
CL2977.Contig2	832	1.54	3.67	1.252849712	Up	0.715216018	-	-	-	-	-
Unigene5543	350	1.468	3.496	1.251853217	Up	0.709072756	-	-	-	-	-
Unigene280	1673	1.288	3.066	1.251225104	Up	0.711053857	K17341|1|3e-22|108|hro:HELRODRAFT_89118|hemicentin	-	-	-	gi|1000198857|gb|KXJ72335.1|/2.02805e-126/hypothetical protein RP20_CCG018338 [Aedes albopictus]
CL1702.Contig2	2381	1.97	4.682	1.248929305	Up	0.742689384	-	-	-	-	-
Unigene13906	220	2.14	5.086	1.248920665	Up	0.701288613	K08811|1|1e-20|100|phu:Phum_PHUM412210|testis-specific serine kinase [EC:2.7.11.1]	-	GO:0004674//protein serine/threonine kinase activity	GO:0016310//phosphorylation	gi|939678026|ref|XP_014284685.1|/9.00909e-20/PREDICTED: testis-specific serine/threonine-protein kinase 1-like [Halyomorpha halys]
CL991.Contig1	3399	1.872	4.446	1.247927513	Up	0.737101558	K10609|1|0.0|1189|aec:105151481|cullin 4	-	-	-	gi|939668114|ref|XP_014281096.1|/0/PREDICTED: cullin-4A isoform X2 [Halyomorpha halys]
Unigene23701	640	2.482	5.888	1.246274556	Up	0.714340703	K14939|1|4e-56|219|phu:Phum_PHUM458710|cytochrome P450, family 307, subfamily A	-	GO:0046872//metal ion binding;GO:0016705//oxidoreductase activity, acting on paired donors, with incorporation or reduction of molecular oxygen;GO:0004497//monooxygenase activity	-	gi|478237516|gb|AGI92294.1|/7.46669e-94/cytochrome P450 CYP307A1 [Sogatella furcifera]
CL372.Contig2	2792	1.476	3.5	1.245662201	Up	0.708447722	K12838|1|0.0|816|api:100168078|poly(U)-binding-splicing factor PUF60	-	-	-	gi|939269748|ref|XP_014255065.1|/0/PREDICTED: poly(U)-binding-splicing factor half pint isoform X1 [Cimex lectularius]
Unigene22300	2211	10.266	24.342	1.245573543	Up	0.730354676	K00602|1|0.0|890|tca:656241|phosphoribosylaminoimidazolecarboxamide formyltransferase / IMP cyclohydrolase [EC:2.1.2.3 3.5.4.10]	-	GO:0004643//phosphoribosylaminoimidazolecarboxamide formyltransferase activity;GO:0003937//IMP cyclohydrolase activity	GO:0006164//purine nucleotide biosynthetic process	gi|91076582|ref|XP_967875.1|/0/PREDICTED: bifunctional purine biosynthesis protein PURH [Tribolium castaneum]
CL425.Contig1	1927	1.262	2.992	1.245398265	Up	0.707026607	K00968|1|1e-136|489|ame:412303|choline-phosphate cytidylyltransferase [EC:2.7.7.15]	-	-	-	gi|646718827|gb|KDR21161.1|/1.84469e-142/Choline-phosphate cytidylyltransferase B [Zootermopsis nevadensis]
Unigene5531	558	1.726	4.092	1.245373681	Up	0.728087424	K17255|1|1e-07|57.8|aqu:100635722|Rab GDP dissociation inhibitor	-	-	-	gi|987910870|ref|XP_015431136.1|/1.04324e-30/PREDICTED: rab proteins geranylgeranyltransferase component A 2 [Dufourea novaeangliae]
CL1829.Contig3	2310	136.952	324.532	1.244690405	Up	0.771738316	K00058|1|9e-154|546|soc:105204921|D-3-phosphoglycerate dehydrogenase [EC:1.1.1.95]	-	-	-	gi|646713607|gb|KDR17898.1|/9.01115e-179/D-3-phosphoglycerate dehydrogenase [Zootermopsis nevadensis]
CL47.Contig2	5206	2.734	6.476	1.244089743	Up	0.720659297	K12307|1|1e-11|75.5|isc:IscW_ISCW021444|MFS transporter, ceroid-lipofuscinosis neuronal protein 7	-	-	-	gi|751223307|ref|XP_011164933.1|/6.08682e-83/PREDICTED: uncharacterized protein LOC105199495 [Solenopsis invicta]
Unigene17658	263	1.578	3.734	1.242624722	Up	0.716162268	-	-	-	-	-
CL1361.Contig2	996	8.984	21.216	1.239722848	Up	0.725616735	-	-	-	-	-
CL2073.Contig2	1954	1.798	4.236	1.236309568	Up	0.730441672	K08830|1|2e-117|425|phu:Phum_PHUM357730|renal tumor antigen [EC:2.7.11.22]	-	GO:0004672//protein kinase activity	GO:0009987//cellular process	gi|939662305|ref|XP_014278868.1|/1.00499e-119/PREDICTED: MAPK/MAK/MRK overlapping kinase-like isoform X2 [Halyomorpha halys]
Unigene4259	272	1.236	2.906	1.23335596	Up	0.700149901	-	-	-	-	-
Unigene4569	263	2.254	5.294	1.231870679	Up	0.701770437	-	-	-	-	-
Unigene31548	865	2.018	4.738	1.231352024	Up	0.740834359	-	-	-	-	-
Unigene25973	506	2.616	6.142	1.231345971	Up	0.714683334	K00699|1|1e-34|147|cfo:105252612|glucuronosyltransferase [EC:2.4.1.17]	-	-	-	gi|998518577|ref|XP_015520179.1|/1.55229e-36/PREDICTED: UDP-glucuronosyltransferase 1-9-like [Neodiprion lecontei]
CL798.Contig1	738	3.224	7.566	1.230679033	Up	0.729882221	-	-	-	-	-
Unigene12331	258	1.844	4.326	1.23019501	Up	0.730993094	K05328|1|6e-35|147|aag:AaeL_AAEL005437|transient receptor potential cation channel subfamily C, invertebrate	GO:0016021//integral component of membrane	GO:0005262//calcium channel activity	GO:0070588//calcium ion transmembrane transport	gi|1000205039|gb|KXJ76346.1|/2.91502e-34/hypothetical protein RP20_CCG009808 [Aedes albopictus]
Unigene31945	824	5.144	12.062	1.229506593	Up	0.705101719	K06233|1|8e-32|139|mde:101890934|low density lipoprotein-related protein 2	-	-	-	gi|659099044|gb|AID60300.1|/7.23315e-121/nudel-like protein [Nilaparvata lugens]
Unigene22013	645	1.372	3.216	1.228986925	Up	0.714050538	K12347|1|4e-45|182|dmo:Dmoj_GI10306|natural resistance-associated macrophage protein	-	-	-	gi|499012545|ref|XP_004537319.1|/9.05987e-47/PREDICTED: protein Malvolio isoform X4 [Ceratitis capitata]
Unigene14042	256	1.862	4.36	1.227475062	Up	0.731884469	-	-	-	-	gi|675365423|gb|KFM58325.1|/7.00098e-20/hypothetical protein X975_10654, partial [Stegodyphus mimosarum]
Unigene2186	1418	2.638	6.168	1.225358201	Up	0.714683334	K00019|1|8e-61|236|dme:Dmel_CG12068|3-hydroxybutyrate dehydrogenase [EC:1.1.1.30]	-	-	-	gi|91086025|ref|XP_973118.1|/4.93666e-75/PREDICTED: D-beta-hydroxybutyrate dehydrogenase, mitochondrial [Tribolium castaneum]
Unigene14760	383	1.374	3.212	1.225089889	Up	0.714050538	-	-	-	-	-
Unigene3279	341	1.512	3.53	1.223210044	Up	0.705270357	-	-	-	-	-
CL3412.Contig3	1153	3.442	8.032	1.222512172	Up	0.731820226	-	-	-	-	gi|646713267|gb|KDR17686.1|/8.58103e-109/WD repeat-containing protein 26 [Zootermopsis nevadensis]
Unigene12140	239	1.452	3.382	1.219835206	Up	0.719307779	-	-	-	-	-
Unigene20654	314	1.536	3.576	1.21916852	Up	0.706511055	-	-	-	-	-
CL3151.Contig1	3542	1.96	4.562	1.218812792	Up	0.734704481	K06233|1|8e-06|55.8|bmy:Bm1_13930|low density lipoprotein-related protein 2	-	-	-	gi|972206523|ref|XP_015185503.1|/1.0502e-83/PREDICTED: uncharacterized protein LOC107071221 isoform X2 [Polistes dominula]
Unigene27932	479	1.694	3.94	1.217761755	Up	0.718475025	-	-	-	-	-
CL2865.Contig1	2983	3.13	7.278	1.217379394	Up	0.725159002	K18932|1|4e-141|504|aec:105146739|palmitoyltransferase [EC:2.3.1.225]	-	-	-	gi|646722333|gb|KDR23346.1|/2.09535e-146/Palmitoyltransferase ZDHHC2 [Zootermopsis nevadensis]
Unigene7088	2759	70.764	164.406	1.216175446	Up	0.745277852	K15013|1|0.0|775|api:100164756|long-chain-fatty-acid--CoA ligase ACSBG [EC:6.2.1.3]	-	-	-	gi|328708315|ref|XP_001945956.2|/0/PREDICTED: very long-chain-fatty-acid--CoA ligase bubblegum-like [Acyrthosiphon pisum]
Unigene31508	836	6.544	15.198	1.215636829	Up	0.711654532	K17563|1|5e-16|87.0|tca:660651|coiled-coil-helix-coiled-coil-helix domain-containing protein 3, mitochondrial	-	-	-	gi|501295255|dbj|BAN20847.1|/2.63857e-17/conserved hypothetical protein [Riptortus pedestris]
CL672.Contig2	833	3.062	7.098	1.212938292	Up	0.721471706	-	-	-	-	gi|939259722|ref|XP_014249691.1|/4.90582e-40/PREDICTED: T-cell activation inhibitor, mitochondrial [Cimex lectularius]
Unigene3509	489	2.56	5.934	1.212861117	Up	0.707541624	-	-	-	-	-
CL3143.Contig1	1549	11.544	26.732	1.211424574	Up	0.72475882	K10306|1|3e-07|58.9|cfo:105247895|F-box protein 28	-	-	-	gi|321459500|gb|EFX70553.1|/2.90774e-07/hypothetical protein DAPPUDRAFT_61180 [Daphnia pulex]
Unigene10840	426	1.398	3.236	1.210847247	Up	0.711476792	-	-	-	-	-
Unigene2779	211	4.786	11.078	1.210805142	Up	0.746906687	-	-	-	-	-
Unigene25157	604	1.44	3.332	1.210319589	Up	0.715130628	-	-	-	-	gi|242010327|ref|XP_002425920.1|/3.41373e-31/retiin, putative [Pediculus humanus corporis]
CL2134.Contig1	1171	3.376	7.81	1.210007644	Up	0.727618984	K09640|1|1e-67|259|hst:105191168|transmembrane protease, serine 9 [EC:3.4.21.-]	-	-	-	gi|659098955|gb|AID60296.1|/7.17928e-119/easter-12 [Nilaparvata lugens]
Unigene18954	263	2.552	5.902	1.209575592	Up	0.707030355	-	-	-	-	-
CL851.Contig4	1442	15.37	35.518	1.208433182	Up	0.729718936	-	-	-	-	-
Unigene844	1774	28.546	65.936	1.207777766	Up	0.7372006	-	-	-	-	-
Unigene7203	894	2.732	6.31	1.207682522	Up	0.71233444	-	-	-	-	-
CL2435.Contig2	1196	5.722	13.204	1.206383641	Up	0.704312062	-	-	-	-	-
Unigene26186	511	1.966	4.536	1.206157319	Up	0.7318751	K14297|1|5e-10|65.5|bfo:BRAFLDRAFT_117134|nuclear pore complex protein Nup98-Nup96	-	-	-	gi|998511936|ref|XP_015516520.1|/1.64763e-12/PREDICTED: nuclear pore complex protein Nup98-Nup96 isoform X2 [Neodiprion lecontei]
Unigene24837	800	3.532	8.146	1.205606471	Up	0.730204775	-	-	-	-	-
CL567.Contig1	4060	2.562	5.906	1.204910881	Up	0.705350661	K18622|1|0.0|1075|aec:105143929|adducin	-	-	-	gi|646715024|gb|KDR18780.1|/0/Protein hu-li tai shao [Zootermopsis nevadensis]
Unigene2755	417	1.436	3.31	1.204775468	Up	0.712603726	-	-	-	-	-
Unigene2575	751	1.378	3.176	1.204635024	Up	0.707378607	K11456|1|4e-09|61.6|dmo:Dmoj_GI11060|polyhomeotic-like protein 1;K09313|3|2e-08|61.2|ame:551460|homeobox protein cut-like;K02360|4|4e-08|60.5|dan:Dana_GF24227|a component of the cytoplasm (encore);K09057|5|3e-07|57.4|dme:Dmel_CG17888|hepatic leukemia factor	-	-	-	gi|111226425|ref|XP_637453.2|/1.95171e-10/hypothetical protein DDB_G0286995 [Dictyostelium discoideum AX4]
CL57.Contig7	241	1.832	4.222	1.204507075	Up	0.722712404	-	-	-	-	-
CL1421.Contig2	1283	1.466	3.376	1.203429801	Up	0.71539697	K01052|1|2e-60|235|bmor:101739402|lysosomal acid lipase/cholesteryl ester hydrolase [EC:3.1.1.13]	-	-	-	gi|817220233|ref|XP_012285753.1|/2.13004e-66/PREDICTED: lipase 3-like isoform X2 [Orussus abietinus]
Unigene24953	286	1.912	4.402	1.203076622	Up	0.727131806	K10349|1|1e-08|60.1|hro:HELRODRAFT_178284|Fem-1 homolog b;K05643|3|6e-08|57.8|tca:655486|ATP-binding cassette, subfamily A (ABC1), member 3	-	-	-	gi|998512713|ref|XP_015516948.1|/5.60714e-25/PREDICTED: protein fem-1 homolog C [Neodiprion lecontei]
Unigene10215	287	1.632	3.756	1.202556006	Up	0.708640452	-	-	-	-	gi|662207559|ref|XP_008477286.1|/4.02768e-15/PREDICTED: MATH and LRR domain-containing protein PFE0570w-like [Diaphorina citri]
Unigene13928	201	1.454	3.344	1.201547578	Up	0.714026447	-	-	-	-	-
Unigene6272	218	2.072	4.764	1.20114941	Up	0.735267948	-	-	-	-	-
Unigene16269	1474	1.35	3.1	1.199308808	Up	0.703530703	-	-	-	-	gi|242013714|ref|XP_002427547.1|/8.21101e-12/hypothetical protein Phum_PHUM328280 [Pediculus humanus corporis]
CL296.Contig1	358	7.278	16.71	1.199097777	Up	0.710803309	-	-	-	-	-
CL3237.Contig1	522	22.902	52.56	1.198491683	Up	0.73300605	-	-	-	-	-
CL1902.Contig2	559	1.87	4.29	1.197939378	Up	0.724033406	-	-	-	-	-
CL750.Contig2	802	1.99	4.562	1.196898016	Up	0.730572836	-	-	-	-	-
CL939.Contig2	555	1.788	4.098	1.196573248	Up	0.718784196	K08187|1|3e-06|53.1|soc:105198947|MFS transporter, MCP family, solute carrier family 16 (monocarboxylic acid transporters), member 10	-	-	-	gi|641679273|ref|XP_008188492.1|/2.06575e-20/PREDICTED: uncharacterized protein LOC103310852, partial [Acyrthosiphon pisum]
CL1474.Contig2	5785	1.426	3.268	1.196434002	Up	0.710400717	K16680|1|0.0|639|phu:Phum_PHUM153960|echinoid	-	-	-	gi|939667523|ref|XP_014280848.1|/0/PREDICTED: hemicentin-2 isoform X2 [Halyomorpha halys]
CL3389.Contig1	1846	2.388	5.472	1.196265394	Up	0.74825981	K04506|1|1e-08|63.9|dmo:Dmoj_GI12444|E3 ubiquitin-protein ligase SIAH1 [EC:2.3.2.27]	-	-	-	gi|646711578|gb|KDR16693.1|/3.56239e-119/Cysteine and histidine-rich protein 1-like protein [Zootermopsis nevadensis]
CL970.Contig3	822	3.772	8.638	1.195367641	Up	0.731916591	-	-	-	-	-
Unigene3965	852	9.316	21.332	1.195236688	Up	0.717710798	-	-	-	-	-
Unigene11118	1254	1.38	3.158	1.194342904	Up	0.704927994	K02602|1|7e-69|263|mde:101895133|cytoplasmic polyadenylation element-binding protein	-	-	-	gi|675372838|gb|KFM65740.1|/1.68687e-68/Cytoplasmic polyadenylation element-binding protein 1-B, partial [Stegodyphus mimosarum]
Unigene13326	715	1.76	4.024	1.193054876	Up	0.715133037	K08842|1|5e-100|365|api:100166978|testis-specific kinase 2 [EC:2.7.12.1];K08287|3|3e-93|343|dme:Dmel_CG6027|dual-specificity kinase [EC:2.7.12.1];K08841|4|8e-91|335|isc:IscW_ISCW012529|testis-specific kinase 1 [EC:2.7.12.1]	-	GO:0004715//non-membrane spanning protein tyrosine kinase activity;GO:0005524//ATP binding;GO:0004674//protein serine/threonine kinase activity	GO:0006468//protein phosphorylation	gi|939273268|ref|XP_014256951.1|/7.35137e-110/PREDICTED: dual specificity testis-specific protein kinase 2 isoform X1 [Cimex lectularius]
Unigene7335	403	1.44	3.292	1.192895524	Up	0.710123668	-	-	-	-	-
CL2941.Contig1	951	5.72	13.064	1.191509644	Up	0.700339686	-	-	-	-	-
Unigene10427	375	1.554	3.548	1.191019506	Up	0.719778896	-	-	-	-	gi|939664752|ref|XP_014279832.1|/6.89607e-12/PREDICTED: YTH domain-containing family protein 3 isoform X1 [Halyomorpha halys]
Unigene29192	204	1.428	3.26	1.190875985	Up	0.708683548	-	-	-	-	-
Unigene11612	332	3.634	8.292	1.190161697	Up	0.727859896	-	-	-	-	-
CL758.Contig3	2935	5.182	11.796	1.186716807	Up	0.746082231	K18266|1|5e-61|238|cjc:100401077|protein NDRG1	-	-	-	gi|939688593|ref|XP_014288204.1|/0/PREDICTED: protein NDRG3 isoform X3 [Halyomorpha halys]
CL321.Contig2	1488	6.838	15.558	1.186010284	Up	0.706583329	-	-	-	-	gi|313238136|emb|CBY13234.1|/3.28123e-25/unnamed protein product [Oikopleura dioica]
Unigene2408	3187	1.934	4.4	1.185915729	Up	0.725070668	K02842|1|0.0|642|phu:Phum_PHUM024690|frizzled 9/10	GO:0016020//membrane	GO:0004888//transmembrane signaling receptor activity	GO:0007166//cell surface receptor signaling pathway	gi|646695037|gb|KDR08211.1|/0/hypothetical protein L798_01927, partial [Zootermopsis nevadensis]
CL1281.Contig1	1592	9.81	22.306	1.185106785	Up	0.717045613	K10955|1|4e-12|75.5|hsa:4583|intestinal mucin-2	-	-	-	gi|662206411|ref|XP_008476666.1|/4.48039e-35/PREDICTED: uncharacterized protein LOC103513598 [Diaphorina citri]
Unigene24996	238	2.706	6.148	1.183955326	Up	0.705338616	-	-	-	-	-
CL36.Contig2	1600	2.324	5.28	1.183927861	Up	0.742388243	K01113|1|1e-43|179|cel:CELE_Y105C5B.3|alkaline phosphatase D [EC:3.1.3.1]	-	-	-	gi|193624668|ref|XP_001943217.1|/2.76348e-117/PREDICTED: iron/zinc purple acid phosphatase-like protein [Acyrthosiphon pisum]
Unigene22944	208	1.398	3.176	1.183846552	Up	0.704205257	-	-	-	-	-
Unigene1698	2024	3.262	7.41	1.18371676	Up	0.719144226	K14360|1|8e-114|413|api:100167296|organic solute transporter subunit alpha	-	-	-	gi|646690811|gb|KDR06960.1|/1.08765e-116/Organic solute transporter alpha-like protein [Zootermopsis nevadensis]
Unigene10859	2145	9.22	20.93	1.182733656	Up	0.713961936	K01063|1|6e-34|148|aga:AgaP_AGAP005834|juvenile-hormone esterase [EC:3.1.1.59];K07377|2|1e-33|147|oas:101117049|neurexin;K07378|2|1e-33|147|oas:101117049|neuroligin	-	-	-	gi|170317966|gb|ACB14344.1|/1.93412e-95/juvenile hormone esterase [Nilaparvata lugens]
Unigene3175	578	1.386	3.146	1.182591413	Up	0.702647358	-	-	-	-	-
Unigene21732	478	1.504	3.412	1.18181308	Up	0.713607527	-	-	-	-	-
Unigene13389	1155	2.602	5.9	1.181093992	Up	0.701868141	K12852|1|1e-33|146|pxy:105395227|116 kDa U5 small nuclear ribonucleoprotein component;K01408|2|2e-26|122|pxy:105398789|insulysin [EC:3.4.24.56];K17935|3|1e-20|102|lcm:102353553|sorting nexin-29;K01273|4|1e-19|99.8|pxy:105386179|membrane dipeptidase [EC:3.4.13.19];K11647|5|2e-18|95.9|spu:754750|SWI/SNF-related matrix-associated actin-dependent regulator of chromatin subfamily A member 2/4 [EC:3.6.…	-	-	-	gi|662218209|ref|XP_008483120.1|/4.83658e-144/PREDICTED: RNA-directed DNA polymerase from mobile element jockey-like [Diaphorina citri]
Unigene6689	770	1.508	3.418	1.180515968	Up	0.713607527	K00213|1|3e-63|243|phu:Phum_PHUM060150|7-dehydrocholesterol reductase [EC:1.3.1.21]	-	GO:0016491//oxidoreductase activity	-	gi|646711660|gb|KDR16751.1|/6.86034e-75/7-dehydrocholesterol reductase [Zootermopsis nevadensis]
CL1188.Contig2	1581	1.366	3.096	1.180447988	Up	0.700366722	-	-	-	-	gi|646706823|gb|KDR13872.1|/2.29898e-07/hypothetical protein L798_12128 [Zootermopsis nevadensis]
CL371.Contig4	278	2.002	4.53	1.178069076	Up	0.72669281	-	-	-	-	-
CL1847.Contig2	2566	1.494	3.38	1.177843098	Up	0.712253065	K18631|1|7e-115|417|tca:661941|tektin-4	-	-	-	gi|939260868|ref|XP_014250312.1|/6.25386e-136/PREDICTED: tektin-4 [Cimex lectularius]
Unigene3933	836	1.752	3.962	1.177226105	Up	0.711595642	K02599|1|2e-34|147|ame:413289|Notch	-	-	-	gi|939241036|ref|XP_014239761.1|/1.75758e-37/PREDICTED: neurogenic locus Notch protein isoform X2 [Cimex lectularius]
Unigene8471	343	1.442	3.26	1.1768008	Up	0.7072006	-	-	-	-	gi|646690488|gb|KDR06891.1|/1.51631e-22/hypothetical protein L798_03372, partial [Zootermopsis nevadensis]
CL403.Contig1	887	2.78	6.278	1.175220146	Up	0.706693078	-	-	-	-	-
Unigene23236	396	1.89	4.266	1.174497731	Up	0.719239253	-	-	-	-	-
CL1415.Contig2	243	1.982	4.472	1.173963226	Up	0.72403073	-	-	-	-	-
Unigene26106	225	2.266	5.112	1.173739975	Up	0.737746667	-	-	-	-	-
CL1726.Contig3	3548	4.084	9.212	1.173531545	Up	0.730851223	K11974|1|3e-06|57.0|bmor:101742029|E3 ubiquitin-protein ligase RNF31 [EC:2.3.2.27]	-	-	-	gi|625286616|ref|XP_007635022.1|/1.22647e-15/PREDICTED: dentin sialophosphoprotein-like isoform X2 [Cricetulus griseus]
CL1076.Contig1	5259	14.696	33.14	1.173150071	Up	0.721701911	K17256|1|3e-42|177|fab:101813183|insulin-like growth factor-binding protein complex acid labile subunit	-	-	-	gi|998503660|ref|XP_015511948.1|/0/PREDICTED: chaoptin-like isoform X1 [Neodiprion lecontei]
Unigene20470	256	2.948	6.644	1.172315549	Up	0.709811553	-	-	-	-	-
CL981.Contig2	3310	3.558	8.014	1.171455999	Up	0.722577226	K12842|1|0.0|1137|aec:105151126|U2-associated protein SR140	-	-	-	gi|646643954|gb|KDQ71696.1|/0/U2-associated protein SR140 [Zootermopsis nevadensis]
Unigene2540	479	1.926	4.336	1.170757054	Up	0.720562932	K08064|1|1e-24|113|tca:661458|nuclear transcription factor Y, alpha	-	-	-	gi|189236433|ref|XP_972706.2|/6.1119e-24/PREDICTED: nuclear transcription factor Y subunit alpha isoform X1 [Tribolium castaneum]
Unigene15481	507	1.812	4.07	1.167445839	Up	0.713348948	-	-	-	-	-
Unigene10465	577	2.69	6.042	1.167420011	Up	0.702056855	-	-	-	-	gi|646701960|gb|KDR11427.1|/1.04969e-31/Major facilitator superfamily domain-containing protein 6 [Zootermopsis nevadensis]
Unigene16785	682	2.418	5.426	1.166074803	Up	0.742828578	-	-	-	-	-
Unigene10054	357	1.534	3.442	1.165948615	Up	0.712848654	-	-	-	-	-
CL2955.Contig1	2571	1.88	4.216	1.165142205	Up	0.717305263	K07232|1|4e-65|252|hst:105191220|cation transport protein ChaC	-	-	-	gi|970916127|ref|XP_015124491.1|/1.80309e-66/PREDICTED: glutathione-specific gamma-glutamylcyclotransferase 1 [Diachasma alloeum]
Unigene3683	395	1.7	3.808	1.163498732	Up	0.704432518	-	-	-	-	-
Unigene22044	538	1.73	3.874	1.163051916	Up	0.706140318	-	-	-	-	-
Unigene21851	269	2.78	6.22	1.161829697	Up	0.703000428	-	-	-	-	-
Unigene12048	623	1.454	3.252	1.161299988	Up	0.704245409	K10409|1|6e-13|75.9|phu:Phum_PHUM591990|dynein intermediate chain 1, axonemal;K10415|4|2e-10|67.8|mde:101888373|dynein intermediate chain, cytosolic	-	-	-	gi|820865610|ref|XP_012349301.1|/3.42805e-24/PREDICTED: WD repeat-containing protein 78 [Apis florea]
Unigene5256	1509	1.624	3.63	1.160417916	Up	0.718526152	-	-	-	-	-
CL357.Contig1	3419	3.058	6.832	1.159719568	Up	0.709942716	K02514|1|2e-14|84.3|isc:IscW_ISCW015590|heparan sulfate 6-O-sulfotransferase HS6ST1 [EC:2.8.2.-]	-	-	-	gi|607364568|gb|EZA58780.1|/3.08539e-24/Protein bunched, class 2/F isoform [Cerapachys biroi]
Unigene7154	681	1.502	3.354	1.158997876	Up	0.707864447	K04599|1|1e-12|75.5|tca:655018|G protein-coupled receptor Mth (Methuselah protein)	-	-	-	gi|91093699|ref|XP_966579.1|/8.24546e-12/PREDICTED: probable G-protein coupled receptor Mth-like 1 [Tribolium castaneum]
CL3464.Contig2	1191	4.532	10.108	1.157277803	Up	0.733866642	-	-	-	-	-
Unigene21984	1184	1.62	3.61	1.156005024	Up	0.717341667	K14360|1|2e-06|55.8|hro:HELRODRAFT_159741|organic solute transporter subunit alpha	-	-	-	gi|939642411|ref|XP_014271658.1|/1.88467e-82/PREDICTED: transmembrane protein 184C [Halyomorpha halys]
Unigene21127	204	1.428	3.182	1.155937856	Up	0.700503239	K01206|1|1e-07|56.6|crg:105334077|alpha-L-fucosidase [EC:3.2.1.51]	-	-	-	gi|405970893|gb|EKC35757.1|/1.51097e-06/Plasma alpha-L-fucosidase [Crassostrea gigas]
Unigene6737	894	2.578	5.736	1.15379276	Up	0.744656834	-	-	-	-	gi|662225674|ref|XP_008487249.1|/4.15096e-19/PREDICTED: uncharacterized protein LOC103524019, partial [Diaphorina citri]
CL1109.Contig2	3363	23.704	52.736	1.153657616	Up	0.72468387	K14317|1|8e-19|99.0|dre:100529857|nuclear pore complex protein Nup214;K10384|3|8e-19|99.0|nle:100598645|filaggrin	-	-	-	gi|389594453|ref|XP_003722449.1|/3.02334e-40/proteophosphoglycan 5 [Leishmania major strain Friedlin]
CL168.Contig2	367	5.448	12.118	1.153353002	Up	0.740845067	-	-	-	-	-
Unigene27718	288	2.228	4.952	1.152262082	Up	0.730960972	-	-	-	-	-
Unigene16047	1091	1.826	4.056	1.151370887	Up	0.709932009	-	-	-	-	gi|939241577|ref|XP_014240045.1|/1.20567e-40/PREDICTED: Down syndrome cell adhesion molecule-like protein Dscam2 isoform X4 [Cimex lectularius]
Unigene1695	1024	1.79	3.976	1.151358169	Up	0.707904331	-	-	-	-	-
Unigene24451	269	1.544	3.426	1.149852399	Up	0.709186787	-	-	-	-	-
Unigene17046	1212	2.106	4.672	1.149534838	Up	0.725303549	K08852|1|8e-35|150|mze:101475569|serine/threonine-protein kinase/endoribonuclease IRE1 [EC:2.7.11.1 3.1.26.-];K11715|4|8e-19|97.1|aml:100478511|serine/threonine-protein kinase/endoribonuclease IRE2 [EC:2.7.11.1 3.1.26.-]	-	-	-	gi|817198396|ref|XP_012274842.1|/2.10388e-68/PREDICTED: uncharacterized protein LOC105696721 [Orussus abietinus]
Unigene2805	1328	5.928	13.148	1.149226009	Up	0.744007709	K10955|1|6e-56|220|hsa:4583|intestinal mucin-2	-	-	-	gi|641659862|ref|XP_008181282.1|/0/PREDICTED: mucin-2 isoform X11 [Acyrthosiphon pisum]
CL1005.Contig2	1656	1.78	3.942	1.147050535	Up	0.706331709	-	-	-	-	-
CL224.Contig1	241	18.56	41.088	1.146520397	Up	0.72151052	-	-	-	-	-
CL2862.Contig2	3407	2.902	6.424	1.146424373	Up	0.703527758	K05637|1|7e-60|235|hst:105190900|laminin, alpha 1/2;K18932|2|8e-13|79.0|hmg:100213942|palmitoyltransferase [EC:2.3.1.225];K02890|3|3e-12|77.0|smm:Smp_162130|large subunit ribosomal protein L22;K14561|4|6e-11|72.8|hmg:100206014|U3 small nucleolar ribonucleoprotein protein IMP4;K17543|5|5e-08|63.2|hmg:100200299|PX domain-containing protein kinase-like protein	-	-	-	gi|828224883|ref|XP_012563137.1|/2.78831e-142/PREDICTED: uncharacterized protein LOC105847861 [Hydra vulgaris]
CL1611.Contig4	365	1.52	3.364	1.146106382	Up	0.706390867	K03260|1|1e-24|113|ame:725259|translation initiation factor 4G	-	-	-	gi|817071557|ref|XP_012257849.1|/5.47755e-25/PREDICTED: eukaryotic translation initiation factor 4 gamma 3-like isoform X5 [Athalia rosae]
CL696.Contig1	3355	3.746	8.29	1.146021202	Up	0.721028695	K14376|1|2e-27|127|soc:105195011|poly(A) polymerase [EC:2.7.7.19]	-	-	-	gi|939671026|ref|XP_014282208.1|/1.60351e-33/PREDICTED: poly(A) polymerase alpha-like [Halyomorpha halys]
Unigene6583	4744	2.142	4.74	1.145928579	Up	0.726480004	K13247|1|7e-117|425|dan:Dana_GF19071|L-gulonate 3-dehydrogenase [EC:1.1.1.45]	-	-	-	gi|957856982|ref|XP_014677801.1|/2.98967e-121/PREDICTED: tigger transposable element-derived protein 6-like isoform X2 [Priapulus caudatus]
Unigene21593	2254	2.088	4.618	1.145146461	Up	0.723658654	-	-	-	-	gi|817090111|ref|XP_012267960.1|/1.90341e-24/PREDICTED: uncharacterized protein LOC105692955 [Athalia rosae]
CL1137.Contig78	1015	1.786	3.95	1.145120573	Up	0.706331709	-	-	-	-	-
CL3107.Contig1	1654	5.042	11.14	1.143681209	Up	0.735284009	K00275|1|9e-35|150|soc:105196970|pyridoxamine 5'-phosphate oxidase [EC:1.4.3.5]	-	-	-	gi|501296843|dbj|BAN21037.1|/3.46395e-62/unkown protein [Riptortus pedestris]
CL2682.Contig1	981	4.12	9.074	1.139094322	Up	0.724635687	-	-	-	-	-
Unigene26776	2063	1.494	3.29	1.138907436	Up	0.702647358	-	-	-	-	gi|646694595|gb|KDR08043.1|/0/hypothetical protein L798_02197 [Zootermopsis nevadensis]
CL210.Contig3	552	14.708	32.368	1.137967143	Up	0.716131485	-	-	-	-	gi|939685620|ref|XP_014287124.1|/2.62009e-10/PREDICTED: uncharacterized protein LOC106687643 isoform X5 [Halyomorpha halys]
Unigene3728	1457	1.604	3.528	1.137176419	Up	0.710998983	K16513|1|5e-140|499|api:100161824|carboxyl-terminal PDZ ligand of neuronal nitric oxide synthase protein	-	-	-	gi|939687888|ref|XP_014287858.1|/7.72039e-164/PREDICTED: carboxyl-terminal PDZ ligand of neuronal nitric oxide synthase protein isoform X4 [Halyomorpha halys]
Unigene13388	842	2.11	4.64	1.136881806	Up	0.722541089	K11647|1|8e-14|79.7|spu:754750|SWI/SNF-related matrix-associated actin-dependent regulator of chromatin subfamily A member 2/4 [EC:3.6.4.-];K18441|2|6e-12|73.6|dre:100537448|cytohesin;K12852|3|1e-10|69.3|pxy:105395227|116 kDa U5 small nuclear ribonucleoprotein component;K10357|4|1e-10|68.9|bmor:101743597|myosin V;K00915|5|4e-10|67.4|lcm:102351435|inositol-polyphosphate multikinase [EC:2.7.1.140 2…	-	-	-	gi|662216815|ref|XP_008482361.1|/5.31906e-66/PREDICTED: uncharacterized protein LOC103519059 [Diaphorina citri]
Unigene21121	260	2.89	6.352	1.13614142	Up	0.700928583	-	-	-	-	gi|939274308|ref|XP_014257472.1|/4.36603e-22/PREDICTED: potassium voltage-gated channel protein Shab isoform X2 [Cimex lectularius]
Unigene25316	232	1.654	3.632	1.134804968	Up	0.714079983	-	-	-	-	-
Unigene1958	404	1.638	3.594	1.133655052	Up	0.712855346	-	-	-	-	-
Unigene31914	1775	2.146	4.708	1.133464244	Up	0.722763264	K11660|1|0.0|916|tca:664398|metastasis-associated protein MTA	-	-	-	gi|646723602|gb|KDR24149.1|/0/Metastasis-associated protein MTA1 [Zootermopsis nevadensis]
Unigene3922	1869	1.66	3.64	1.132755209	Up	0.714079983	K00680|1|5e-11|72.0|dme:Dmel_CG33337|	-	-	-	gi|328782190|ref|XP_394861.4|/5.56728e-19/PREDICTED: nose resistant to fluoxetine protein 6-like [Apis mellifera]
Unigene28009	221	2.126	4.658	1.131569043	Up	0.721501151	-	-	-	-	-
Unigene30919	876	1.646	3.606	1.131435061	Up	0.712855346	-	-	-	-	gi|939238727|ref|XP_014262062.1|/1.32566e-54/PREDICTED: regulator of microtubule dynamics protein 1-like [Cimex lectularius]
Unigene3003	1948	7.572	16.584	1.131045705	Up	0.748753681	K09640|1|5e-22|108|hst:105191168|transmembrane protease, serine 9 [EC:3.4.21.-]	-	-	-	gi|659099016|gb|AID60299.1|/4.27435e-62/easter-15 [Nilaparvata lugens]
CL1166.Contig2	1905	1.72	3.766	1.130624435	Up	0.71825178	K05186|1|4e-14|82.4|ola:105354030|gmma-aminobutyric acid receptor subunit gamma;K14832|2|7e-13|78.2|pxy:105385823|ribosome biogenesis protein MAK21;K00306|3|4e-11|72.4|aqu:100633263|sarcosine oxidase / L-pipecolate oxidase [EC:1.5.3.1 1.5.3.7];K08883|4|6e-10|68.6|pxy:105388233|tripartite motif-containing protein 33 [EC:2.3.2.27];K00030|5|8e-09|64.7|pxy:105392943|isocitrate dehydrogenase (NAD+) [E…	-	-	-	gi|913324481|ref|XP_013193561.1|/5.82431e-48/PREDICTED: RNA-directed DNA polymerase from mobile element jockey-like isoform X1 [Amyelois transitella]
CL1802.Contig1	2506	3.852	8.43	1.129924928	Up	0.718800257	K00873|1|4e-88|328|tca:656993|pyruvate kinase [EC:2.7.1.40]	-	-	-	gi|939268568|ref|XP_014254436.1|/8.31982e-93/PREDICTED: pyruvate kinase-like [Cimex lectularius]
CL1071.Contig1	1379	1.592	3.482	1.129075867	Up	0.708224477	-	-	-	-	gi|820694021|tpe|CEL69761.1|/4.99678e-08/TPA: Uncharacterized ATP-dependent helicase [Neospora caninum Liverpool]
Unigene7106	805	3.194	6.98	1.127862724	Up	0.706472242	-	-	-	-	-
Unigene13426	283	2.072	4.526	1.127212582	Up	0.718147117	K02677|1|1e-29|129|ame:406106|classical protein kinase C alpha type [EC:2.7.11.13]	-	-	-	gi|546675639|gb|ERL86789.1|/1.05412e-28/hypothetical protein D910_04195 [Dendroctonus ponderosae]
Unigene31297	564	2.518	5.496	1.126103721	Up	0.737284919	-	-	-	-	gi|1000732481|ref|XP_015588653.1|/1.88652e-22/PREDICTED: rho GTPase-activating protein 44-like isoform X1 [Cephus cinctus]
Unigene20871	202	2.054	4.48	1.125062551	Up	0.717314631	-	-	-	-	-
CL1816.Contig1	943	5.384	11.742	1.124927847	Up	0.734195888	K17391|1|1e-25|119|hst:105189114|insulin-like growth factor 2 mRNA-binding protein 1	-	-	-	gi|1000754679|ref|XP_015600261.1|/5.04842e-26/PREDICTED: insulin-like growth factor 2 mRNA-binding protein 1 isoform X2 [Cephus cinctus]
CL1510.Contig1	408	2.026	4.418	1.124759245	Up	0.714526741	-	-	-	-	-
Unigene23103	1438	32.564	71	1.124541101	Up	0.722246641	K09640|1|3e-49|198|ola:101156975|transmembrane protease, serine 9 [EC:3.4.21.-]	-	-	-	gi|659100465|gb|AID60353.1|/0/trypsin-19 [Nilaparvata lugens]
CL1082.Contig1	2008	2.452	5.346	1.124500859	Up	0.733321912	-	-	-	-	-
Unigene8783	1065	1.588	3.462	1.124394812	Up	0.705942502	K09614|1|2e-119|431|phu:Phum_PHUM502040|corin [EC:3.4.21.-];K01316|2|3e-59|231|cjc:100401965|protease, serine, 7 (enterokinase) [EC:3.4.21.9]	-	-	-	gi|646723961|gb|KDR24395.1|/1.08675e-139/Serine protease nudel [Zootermopsis nevadensis]
Unigene1854	1576	9.578	20.866	1.123357723	Up	0.703621447	-	-	-	-	gi|939674103|ref|XP_014283290.1|/6.41141e-135/PREDICTED: uncharacterized protein LOC106685241 isoform X2 [Halyomorpha halys]
Unigene2832	525	1.718	3.738	1.121536533	Up	0.715524118	-	-	-	-	-
Unigene2827	769	1929.91	4197.63	1.121041436	Up	0.733159966	K10955|1|4e-12|73.9|hsa:4583|intestinal mucin-2	-	-	-	gi|731251885|ref|XP_010638759.1|/4.3401e-13/PREDICTED: LOW QUALITY PROTEIN: mucin-2-like [Fukomys damarensis]
Unigene18973	257	14.988	32.546	1.11867236	Up	0.712719899	K10352|1|2e-36|152|ame:409843|myosin heavy chain;K17751|2|1e-35|150|phu:Phum_PHUM098460|myosin heavy chain 6/7	-	-	-	gi|571546944|ref|XP_006569869.1|/2.02313e-35/PREDICTED: myosin heavy chain, muscle isoform X13 [Apis mellifera]
CL2983.Contig1	4158	1.634	3.546	1.117784553	Up	0.708608598	K11446|1|4e-08|63.5|fch:102046513|histone demethylase JARID1 [EC:1.14.11.-]	-	-	-	gi|939631586|ref|XP_014282093.1|/2.17161e-35/PREDICTED: uncharacterized protein LOC106684482 isoform X2 [Halyomorpha halys]
CL2512.Contig1	430	2.22	4.806	1.114276972	Up	0.721337866	-	-	-	-	-
Unigene8096	438	1.63	3.526	1.11316051	Up	0.706753574	-	-	-	-	-
CL1591.Contig1	689	1.852	4.004	1.112357876	Up	0.701577708	-	-	-	-	-
Unigene5774	1393	2.376	5.134	1.11154846	Up	0.727526634	K00799|1|3e-48|194|tca:654964|glutathione S-transferase [EC:2.5.1.18]	-	-	-	gi|387413675|gb|AFJ75817.1|/1.38174e-122/glutathione s-transferase E1 [Sogatella furcifera]
Unigene7807	338	1.758	3.798	1.111304835	Up	0.715441137	-	-	-	-	-
CL18.Contig1	437	1.938	4.184	1.110314281	Up	0.706604743	-	-	-	-	-
Unigene2044	312	2.548	5.498	1.109541629	Up	0.733676589	-	-	-	-	-
CL1031.Contig2	1666	5.684	12.252	1.108038812	Up	0.733854596	K03006|1|3e-65|251|nvi:100116776|DNA-directed RNA polymerase II subunit RPB1 [EC:2.7.7.6]	-	-	-	gi|324120568|dbj|BAJ78675.1|/6.16083e-67/RNA polymerase II largest subunit [Metylophorus sp. E-43]
CL851.Contig2	852	7.698	16.582	1.107062448	Up	0.744771936	-	-	-	-	-
CL1958.Contig4	785	5.618	12.094	1.106162955	Up	0.733208148	-	-	-	-	-
Unigene5490	1045	2.098	4.508	1.103472838	Up	0.712622196	K09640|1|2e-39|165|hst:105191168|transmembrane protease, serine 9 [EC:3.4.21.-]	-	-	-	gi|659098737|gb|AID60288.1|/4.08736e-75/easter-4 [Nilaparvata lugens]
Unigene9697	1253	2.282	4.902	1.103071693	Up	0.721015311	K16678|1|4e-27|124|api:103308056|eiger	-	-	-	gi|939271738|ref|XP_014256136.1|/5.6471e-32/PREDICTED: uncharacterized protein LOC106670377 isoform X2 [Cimex lectularius]
Unigene18582	599	1.798	3.862	1.102955143	Up	0.715318004	K18932|1|3e-43|176|nvi:100117986|palmitoyltransferase [EC:2.3.1.225]	-	-	-	gi|1000772128|ref|XP_015609312.1|/8.68377e-43/PREDICTED: palmitoyltransferase ZDHHC15-like isoform X3 [Cephus cinctus]
CL1819.Contig1	463	5.752	12.35	1.102375461	Up	0.732257883	-	-	-	-	gi|971408196|ref|XP_015146264.1|/1.75023e-07/PREDICTED: hornerin-like isoform X24 [Gallus gallus]
CL1434.Contig1	1044	20.354	43.69	1.101990763	Up	0.712924675	-	-	-	-	-
Unigene24457	270	2.484	5.33	1.101470359	Up	0.729039028	-	-	-	-	gi|952537566|gb|KRT84266.1|/1.95601e-06/hypothetical protein AMK59_1144, partial [Oryctes borbonicus]
CL822.Contig2	2449	2.274	4.876	1.100465872	Up	0.720288559	K13211|1|1e-118|401|ame:100579003|GC-rich sequence DNA-binding factor	-	-	-	gi|939639431|ref|XP_014270628.1|/1.01527e-137/PREDICTED: PAX3- and PAX7-binding protein 1 isoform X1 [Halyomorpha halys]
Unigene31930	740	1.82	3.902	1.100275328	Up	0.716426201	-	-	-	-	-
Unigene15422	248	3.274	7.018	1.100005626	Up	0.700867016	-	-	-	-	-
Unigene30905	1959	2.552	5.47	1.099912504	Up	0.731279512	K08202|1|5e-72|274|dwi:Dwil_GK11735|MFS transporter, OCT family, solute carrier family 22 (organic cation transporter), member 4/5	-	-	-	gi|939279887|ref|XP_014260540.1|/1.94711e-147/PREDICTED: organic cation transporter protein isoform X3 [Cimex lectularius]
Unigene5288	1344	4.406	9.44	1.099317365	Up	0.719205793	K16913|1|2e-06|55.8|rro:104663099|proline-, glutamic acid- and leucine-rich protein 1	-	-	-	gi|992184132|ref|XP_015458251.1|/7.74355e-06/PREDICTED: sarcoplasmic reticulum histidine-rich calcium-binding protein-like [Astyanax mexicanus]
CL1039.Contig2	643	1.924	4.122	1.099235706	Up	0.702803683	-	-	-	-	gi|939672290|ref|XP_014282663.1|/1.55978e-14/PREDICTED: COMM domain-containing protein 5-like [Halyomorpha halys]
Unigene20865	766	4.392	9.406	1.098703278	Up	0.718992987	K05692|1|3e-17|90.9|tsp:Tsp_00591|actin beta/gamma 1;K07520|2|8e-12|72.8|mde:101894154|actin-binding LIM protein;K03260|3|3e-07|57.4|api:100160940|translation initiation factor 4G;K08857|4|1e-06|55.8|hmg:100212063|NIMA (never in mitosis gene a)-related kinase [EC:2.7.11.1];K09228|5|1e-06|55.5|ola:101163145|KRAB domain-containing zinc finger protein	-	-	-	gi|675378840|gb|KFM71742.1|/2.69336e-47/hypothetical protein X975_23396, partial [Stegodyphus mimosarum]
CL1507.Contig4	497	1.81	3.876	1.098578873	Up	0.715904224	K01081|1|7e-12|71.6|pxy:105389703|5'-nucleotidase [EC:3.1.3.5]	-	-	-	gi|646714525|gb|KDR18455.1|/6.01882e-14/5'-nucleotidase [Zootermopsis nevadensis]
Unigene28178	467	1.788	3.828	1.098244093	Up	0.714166979	K11307|1|8e-32|137|hst:105187350|histone acetyltransferase MYST2 [EC:2.3.1.48]	-	-	-	gi|939630494|ref|XP_014278043.1|/6.58186e-34/PREDICTED: histone acetyltransferase KAT7 [Halyomorpha halys]
Unigene5574	562	1.846	3.952	1.098180394	Up	0.718107233	-	-	-	-	-
Unigene23096	2220	2.348	5.026	1.097978263	Up	0.72322635	K09216|1|2e-123|445|api:100161874|ovo	-	-	-	gi|939243613|ref|XP_014241124.1|/2.13809e-129/PREDICTED: protein ovo isoform X2 [Cimex lectularius]
Unigene12103	1233	2.406	5.15	1.09793579	Up	0.725359762	K10249|1|6e-57|223|api:100160501|elongation of very long chain fatty acids protein 4 [EC:2.3.1.199]	-	-	-	gi|939280391|ref|XP_014260808.1|/3.55613e-63/PREDICTED: elongation of very long chain fatty acids protein AAEL008004-like isoform X3 [Cimex lectularius]
CL2680.Contig2	2097	2.748	5.882	1.09792478	Up	0.737118957	K18040|1|1e-07|60.8|dme:Dmel_CG9311|tyrosine-protein phosphatase non-receptor type 23 [EC:3.1.3.48];K11653|2|2e-07|60.1|lcm:102364522|AT-rich interactive domain-containing protein 1;K11651|5|7e-07|58.5|nvi:100122623|SWI/SNF-related matrix-associated actin-dependent regulator of chromatin subfamily E, member 1	-	-	-	gi|939238484|ref|XP_014261933.1|/1.22873e-86/PREDICTED: uncharacterized protein LOC106674017 [Cimex lectularius]
CL226.Contig2	1907	7.22	15.45	1.097536096	Up	0.740328444	K10885|1|4e-35|152|ame:552750|ATP-dependent DNA helicase 2 subunit 2;K16069|2|8e-06|54.7|umr:103675930|disintegrin and metalloproteinase domain-containing protein 29 [EC:3.4.24.-]	-	-	-	gi|646708714|gb|KDR14901.1|/2.29566e-36/hypothetical protein L798_11120 [Zootermopsis nevadensis]
CL2168.Contig2	1535	164.828	352.676	1.097382062	Up	0.725947321	K05719|1|5e-24|114|pss:102452382|integrin beta 1;K06464|1|5e-24|114|pss:102452382|integrin beta 2;K06491|1|5e-24|114|pss:102452382|neural cell adhesion molecule;K06499|1|5e-24|114|pss:102452382|carcinoembryonic antigen-related cell adhesion molecule;K06550|1|5e-24|114|pss:102452382|L1 cell adhesion molecule;K06771|1|5e-24|114|pss:102452382|myelin associated glycoprotein;K06776|1|5e-24|114|pss:102…	-	-	-	gi|734547579|gb|KHN75860.1|/4.71884e-26/Sialidase [Toxocara canis]
Unigene27030	594	2.946	6.302	1.097052324	Up	0.742934311	-	-	-	-	gi|659098707|gb|AID60287.1|/3.06937e-08/easter-3 [Nilaparvata lugens]
Unigene7058	775	4.482	9.584	1.096485259	Up	0.71997002	-	-	-	-	-
Unigene803	479	3.514	7.514	1.096466925	Up	0.705548745	-	-	-	-	-
CL446.Contig2	2421	1.986	4.246	1.096238748	Up	0.705772258	K12347|1|0.0|723|api:100168958|natural resistance-associated macrophage protein	-	-	-	gi|939271557|ref|XP_014256042.1|/0/PREDICTED: protein Malvolio-like isoform X5 [Cimex lectularius]
Unigene29917	913	13.758	29.382	1.094661841	Up	0.704021629	-	-	-	-	gi|805755164|ref|XP_012140231.1|/1.75009e-20/PREDICTED: uncharacterized protein LOC100882609 isoform X3 [Megachile rotundata]
CL3373.Contig1	2408	9.952	21.234	1.093317777	Up	0.747114139	K10448|1|0.0|757|ame:411968|kelch-like protein 10	-	-	-	gi|340719078|ref|XP_003397984.1|/0/PREDICTED: kelch-like protein 10 [Bombus terrestris]
Unigene9240	1597	3.962	8.452	1.093063887	Up	0.710302746	-	-	-	-	gi|701425186|ref|XP_010001993.1|/1.26887e-21/PREDICTED: LOW QUALITY PROTEIN: UBX domain-containing protein 11 [Chaetura pelagica]
Unigene14564	1560	2.236	4.768	1.092464048	Up	0.715447561	K15264|1|7e-10|67.8|tca:657361|putative methyltransferase [EC:2.1.1.-];K12484|2|3e-09|65.9|ola:101164078|Rab11 family-interacting protein 1/2/5;K09566|3|2e-08|62.8|lcm:102350708|peptidyl-prolyl isomerase G (cyclophilin G) [EC:5.2.1.8];K04574|4|3e-08|62.4|xtr:100101753|neurofilament heavy polypeptide	-	-	-	gi|669305910|gb|KFD49448.1|/6.99868e-17/hypothetical protein M513_09715 [Trichuris suis]
Unigene30566	200	1.876	4	1.092340172	Up	0.716681835	-	-	-	-	-
CL1178.Contig1	358	8.482	18.084	1.092237435	Up	0.742725521	-	-	-	-	-
Unigene15478	444	6.056	12.9	1.090933955	Up	0.731100166	-	-	-	-	-
Unigene28654	855	3.736	7.958	1.090911444	Up	0.70656593	K00826|1|7e-68|259|nvi:100117605|branched-chain amino acid aminotransferase [EC:2.6.1.42]	-	-	-	gi|501297482|dbj|BAN21164.1|/1.03655e-72/branched-chain amino acid aminotransferase [Riptortus pedestris]
CL217.Contig5	5684	2.278	4.85	1.090217	Up	0.717038921	K12472|1|1e-45|189|phi:102112390|epidermal growth factor receptor substrate 15	-	-	-	gi|759080342|ref|XP_011350005.1|/0/PREDICTED: intersectin-2 isoform X5 [Cerapachys biroi]
Unigene858	2864	3.272	6.954	1.087670319	Up	0.747351036	-	-	-	-	-
CL1610.Contig2	295	2.868	6.094	1.087344476	Up	0.737347824	-	-	-	-	-
Unigene17763	336	2.5	5.312	1.087327052	Up	0.725547138	-	-	-	-	-
CL2070.Contig3	1614	8.66	18.378	1.085540843	Up	0.743092243	K13864|1|7e-134|479|crg:105334473|solute carrier family 7 (cationic amino acid transporter), member 2;K13863|2|3e-122|441|tca:655801|solute carrier family 7 (cationic amino acid transporter), member 1;K13865|3|4e-121|437|mdo:100013702|solute carrier family 7 (cationic amino acid transporter), member 3	-	-	-	gi|646722102|gb|KDR23205.1|/1.01346e-159/High affinity cationic amino acid transporter 1 [Zootermopsis nevadensis]
Unigene8315	1055	1.972	4.178	1.083152941	Up	0.719544676	-	-	-	-	gi|939280123|ref|XP_014260657.1|/1.71831e-121/PREDICTED: uncharacterized protein LOC106673156 [Cimex lectularius]
CL1986.Contig1	2140	6.136	13	1.083141235	Up	0.728985492	K08145|1|6e-64|248|bfo:BRAFLDRAFT_82927|MFS transporter, SP family, solute carrier family 2 (facilitated glucose transporter), member 8	-	-	-	gi|291461591|dbj|BAI83430.1|/0/sugar transporter 16 [Nilaparvata lugens]
CL2506.Contig1	1874	2.106	4.456	1.081243796	Up	0.70618047	-	-	-	-	-
Unigene8085	1998	1.752	3.706	1.080860106	Up	0.70524118	K12741|1|7e-16|88.2|hro:HELRODRAFT_180844|heterogeneous nuclear ribonucleoprotein A1/A3;K12898|3|7e-16|88.2|dwi:Dwil_GK11105|heterogeneous nuclear ribonucleoprotein F/H	-	-	-	gi|508083713|gb|AGN03941.1|/3.19069e-28/silk sericin MG-2 [Galleria mellonella]
Unigene20353	743	3.22	6.806	1.079746463	Up	0.743520531	-	-	-	-	gi|820694021|tpe|CEL69761.1|/1.27407e-06/TPA: Uncharacterized ATP-dependent helicase [Neospora caninum Liverpool]
CL349.Contig1	217	1.712	3.618	1.079509706	Up	0.702699556	-	-	-	-	-
Unigene27863	2810	2.852	6.018	1.077310125	Up	0.733902779	-	-	-	-	-
CL2365.Contig1	949	1.864	3.932	1.076861462	Up	0.712271803	K17286|1|2e-113|410|mde:101887847|erythrocyte band 7 integral membrane protein	-	-	-	gi|939276608|ref|XP_014258785.1|/3.70473e-117/PREDICTED: band 7 protein AGAP004871-like isoform X3 [Cimex lectularius]
Unigene31924	1745	2.034	4.29	1.076657969	Up	0.702000642	-	-	-	-	gi|913509306|ref|XP_013207731.1|/5.82005e-07/PREDICTED: dentin sialophosphoprotein-like [Microtus ochrogaster]
CL1586.Contig1	596	30.318	63.92	1.076092822	Up	0.711788372	K13184|1|1e-17|91.3|dvi:Dvir_GJ18398|ATP-dependent RNA helicase A [EC:3.6.4.13];K12741|4|2e-17|90.5|myd:102758738|heterogeneous nuclear ribonucleoprotein A1/A3	-	-	-	gi|919094617|ref|XP_013384179.1|/5.04758e-19/PREDICTED: heterogeneous nuclear ribonucleoprotein A3 homolog 2-like isoform X2 [Lingula anatina]
Unigene29889	1259	2.412	5.084	1.075734123	Up	0.718853793	K10146|1|8e-76|286|phu:Phum_PHUM598490|cyclin G2	-	-	-	gi|646722324|gb|KDR23337.1|/7.82812e-82/Cyclin-G2 [Zootermopsis nevadensis]
Unigene14803	407	2.338	4.928	1.075727326	Up	0.715944108	K08796|1|8e-24|110|pxy:105386959|BR serine/threonine kinase [EC:2.7.11.1];K11142|2|3e-18|92.0|dpe:Dper_GL14523|cytosol aminopeptidase [EC:3.4.11.1 3.4.11.5];K18595|3|1e-14|80.1|pxy:105392328|echinoderm microtubule-associated protein-like 1/2;K01587|4|3e-14|79.0|tsp:Tsp_02239|phosphoribosylaminoimidazole carboxylase / phosphoribosylaminoimidazole-succinocarboxamide synthase [EC:4.1.1.21 6.3.2.6];K…	-	-	-	gi|972213817|ref|XP_015189418.1|/1.59266e-32/PREDICTED: uncharacterized protein LOC107073335 [Polistes dominula]
Unigene1969	619	3.668	7.73	1.075474775	Up	0.702028749	-	-	-	-	-
Unigene12202	312	2.164	4.558	1.074700425	Up	0.706386584	-	-	-	-	gi|411530715|gb|AFW19798.1|/5.87036e-35/eclosion hormone [Nilaparvata lugens]
Unigene14123	547	2.14	4.506	1.074236517	Up	0.705543391	-	-	-	-	gi|646710605|gb|KDR16072.1|/1.02233e-19/Myelin gene regulatory factor, partial [Zootermopsis nevadensis]
Unigene4156	445	1.998	4.206	1.073892267	Up	0.718076449	K00019|1|2e-12|72.8|dme:Dmel_CG13377|3-hydroxybutyrate dehydrogenase [EC:1.1.1.30]	-	-	-	gi|662189239|ref|XP_008467337.1|/3.23146e-25/PREDICTED: uncharacterized protein LOC103504817 [Diaphorina citri]
CL2601.Contig1	5521	3.024	6.362	1.073022232	Up	0.736422988	K06813|1|4e-161|572|bfo:BRAFLDRAFT_130106|cadherin 23;K16500|1|4e-161|572|bfo:BRAFLDRAFT_130106|protocadherin-15	-	-	-	gi|939657674|ref|XP_014277080.1|/0/PREDICTED: cadherin EGF LAG seven-pass G-type receptor 2 [Halyomorpha halys]
Unigene10937	279	2.11	4.438	1.072666669	Up	0.703751271	-	-	-	-	gi|734631624|ref|XP_010744205.1|/2.2953e-07/PREDICTED: protein tilB homolog [Larimichthys crocea]
CL2467.Contig1	2741	1.826	3.84	1.072419546	Up	0.70743482	K15361|1|0.0|937|cfo:105257443|WD repeat-containing protein 48	-	-	-	gi|646723481|gb|KDR24078.1|/0/WD repeat-containing protein 48 [Zootermopsis nevadensis]
Unigene13261	2750	2.624	5.518	1.072377737	Up	0.724570105	K02354|1|8e-51|204|phu:Phum_PHUM440660|frizzled 4;K02842|3|3e-41|173|xla:387605|frizzled 9/10	-	-	GO:0044699	gi|646695044|gb|KDR08218.1|/6.71891e-51/Frizzled-4, partial [Zootermopsis nevadensis]
CL1207.Contig2	4921	1.994	4.192	1.071973307	Up	0.717610686	K19673|1|2e-08|64.7|bmor:101745397|tetratricopeptide repeat protein 21B;K13172|2|7e-08|63.2|oas:101118752|serine/arginine repetitive matrix protein 2	-	-	-	gi|998509621|ref|XP_015515249.1|/4.13092e-116/PREDICTED: uncharacterized protein LOC107220946 isoform X3 [Neodiprion lecontei]
Unigene1583	529	2.452	5.15	1.070613453	Up	0.718327801	-	-	-	-	-
CL2940.Contig2	943	1.998	4.194	1.069770278	Up	0.717610686	K03952|1|2e-57|224|pxy:105394840|NADH dehydrogenase (ubiquinone) 1 alpha subcomplex subunit 8	-	-	-	gi|506968323|gb|AGM32505.1|/2.65218e-59/putative NADH: ubiquinone dehydrogenase [Coptotermes formosanus]
Unigene1502	2476	4.06	8.514	1.068357363	Up	0.705750843	-	-	-	-	-
Unigene1222	1218	3.886	8.144	1.06745166	Up	0.703179774	-	-	-	-	-
Unigene1960	2797	2.666	5.586	1.067138793	Up	0.725492264	K16674|1|3e-95|352|phu:Phum_PHUM596540|four-jointed box protein 1	-	-	-	gi|939652586|ref|XP_014275222.1|/2.30892e-123/PREDICTED: extracellular serine/threonine protein kinase four-jointed [Halyomorpha halys]
CL1653.Contig3	2880	4.168	8.724	1.065634492	Up	0.7072271	K16582|1|0.0|653|cfo:105259392|tubulin polyglutamylase TTLL6/13 [EC:6.-.-.-]	-	-	-	gi|817068727|ref|XP_012256315.1|/0/PREDICTED: tubulin polyglutamylase TTLL13-like isoform X1 [Athalia rosae]
Unigene12783	1595	2.072	4.336	1.065340754	Up	0.700517694	K05689|1|2e-31|139|tup:102476205|cadherin 1, type 1, E-cadherin;K06524|1|2e-31|139|tup:102476205|integrin alpha E;K12838|2|1e-14|83.6|acs:100555963|poly(U)-binding-splicing factor PUF60	-	-	-	gi|646720069|gb|KDR21936.1|/1.52611e-75/hypothetical protein L798_00488 [Zootermopsis nevadensis]
Unigene5917	1486	2.084	4.358	1.064310919	Up	0.71975882	K10388|1|2e-10|69.3|cmy:102931330|plectin;K16475|2|4e-10|68.6|shr:100919042|leucine-rich repeat and coiled-coil domain-containing protein 1;K00476|4|2e-09|66.2|dre:559236|aspartate beta-hydroxylase [EC:1.14.11.16]	-	-	-	gi|242018366|ref|XP_002429648.1|/6.76346e-30/Septation ring formation regulator ezrA, putative [Pediculus humanus corporis]
CL349.Contig2	984	2.058	4.3	1.063093678	Up	0.718321377	-	-	-	-	-
Unigene19146	262	2.866	5.984	1.062071566	Up	0.729488731	K17582|1|7e-12|70.9|phu:Phum_PHUM025320|antigen KI-67	-	-	-	gi|913329262|ref|XP_013196135.1|/1.40468e-12/PREDICTED: microtubule-associated protein futsch-like, partial [Amyelois transitella]
Unigene12320	957	3.398	7.09	1.061099775	Up	0.742194175	-	-	-	-	-
CL1734.Contig1	1947	4.554	9.5	1.060793222	Up	0.710134108	K19176|1|1e-127|459|tca:663447|fatty acid amide hydrolase 2 [EC:3.5.1.99]	-	-	-	gi|646709646|gb|KDR15405.1|/4.73574e-162/Fatty-acid amide hydrolase 2-A [Zootermopsis nevadensis]
Unigene4506	528	2.12	4.418	1.059329154	Up	0.701136035	-	-	-	-	-
Unigene24806	308	1.886	3.926	1.057730497	Up	0.708041116	-	-	-	-	-
Unigene3633	1404	3.86	8.034	1.057517614	Up	0.700290165	K10779|1|4e-07|58.5|amj:102572847|transcriptional regulator ATRX [EC:3.6.4.12];K12893|3|1e-06|56.6|xla:379840|splicing factor, arginine/serine-rich 4/5/6;K17552|4|3e-06|55.5|mde:101895490|protein phosphatase 1 regulatory subunit 10;K11657|5|6e-06|54.7|tca:657224|remodeling and spacing factor 1	-	-	-	gi|915661154|gb|KOC63774.1|/2.22284e-11/Neurofilament heavy polypeptide [Habropoda laboriosa]
Unigene21358	1877	1.956	4.07	1.057122424	Up	0.711870282	K19498|1|1e-10|70.5|shr:100933250|anoctamin-3;K19607|2|7e-10|68.2|amj:102574245|X-linked retinitis pigmentosa GTPase regulator	-	-	-	gi|832027080|ref|XP_012761337.1|/4.14616e-14/conserved Plasmodium protein, unknown function [Plasmodium reichenowi]
Unigene6999	1710	3.204	6.662	1.056081206	Up	0.737616842	K15601|1|1e-84|316|tca:655414|lysine-specific demethylase 3 [EC:1.14.11.-]	-	-	-	gi|642912267|ref|XP_008200630.1|/1.27768e-83/PREDICTED: probable JmjC domain-containing histone demethylation protein 2C [Tribolium castaneum]
CL1212.Contig2	874	2.644	5.496	1.055659827	Up	0.721909363	-	-	-	-	-
CL2405.Contig1	3407	2.568	5.338	1.055654103	Up	0.71932491	K09215|1|6e-17|92.8|tsp:Tsp_03973|odd-skipped	-	-	-	gi|939266138|ref|XP_014253143.1|/8.36105e-38/PREDICTED: protein drumstick isoform X2 [Cimex lectularius]
Unigene6224	1194	11.852	24.626	1.055051779	Up	0.743636972	-	-	-	-	-
CL459.Contig1	2985	2.362	4.906	1.054538269	Up	0.709990899	K06086|1|2e-75|286|tru:101078370|sorbin and SH3 domain containing 1	-	-	-	gi|939652223|ref|XP_014275087.1|/0/PREDICTED: uncharacterized protein LOC106680109 isoform X3 [Halyomorpha halys]
Unigene11425	205	8.486	17.614	1.053565987	Up	0.733351357	-	-	-	-	-
Unigene10315	944	1.878	3.898	1.053537028	Up	0.705973286	-	-	-	-	-
Unigene4622	740	13.562	28.148	1.053462468	Up	0.744696986	K09283|1|3e-13|77.4|api:100159520|high mobility group AT-hook protein 2;K09282|3|6e-12|73.2|cfo:105254521|high mobility group AT-hook protein 1	-	-	-	gi|239788553|dbj|BAH70951.1|/4.32869e-15/ACYPI009828 [Acyrthosiphon pisum]
Unigene32224	384	2.11	4.378	1.053028956	Up	0.718720221	K02136|1|4e-19|95.1|lgi:LOTGIDRAFT_235900|F-type H+-transporting ATPase subunit gamma	-	GO:0015078//hydrogen ion transmembrane transporter activity;GO:0044769;GO:0019829//cation-transporting ATPase activity	GO:0006754//ATP biosynthetic process;GO:0015992//proton transport	gi|676486947|ref|XP_009064140.1|/3.88255e-18/hypothetical protein LOTGIDRAFT_235900 [Lottia gigantea]
Unigene7997	332	9.858	20.454	1.053016119	Up	0.737615504	K06261|1|1e-08|60.5|cfa:403638|platelet glycoprotein Ib alpha chain;K13909|3|5e-08|58.2|cjc:100406312|mucin-7;K11661|5|1e-07|57.0|mze:101463686|helicase SRCAP [EC:3.6.4.-]	-	-	-	gi|401801523|gb|AFQ20100.1|/4.92483e-10/antifreeze glycoprotein H1C1A1, partial [Boreogadus saida]
Unigene28681	2284	1.992	4.13	1.051924134	Up	0.712471224	K01050|1|3e-29|132|crg:105324736|cholinesterase [EC:3.1.1.8];K01063|2|9e-29|131|tca:658208|juvenile-hormone esterase [EC:3.1.1.59];K03927|3|2e-28|130|api:100163376|carboxylesterase 2 [EC:3.1.1.1 3.1.1.84 3.1.1.56];K01049|4|3e-28|129|pxy:105383901|acetylcholinesterase [EC:3.1.1.7]	-	-	-	gi|313667170|gb|ADR73028.1|/1.38281e-147/carboxylesterase-6 [Laodelphax striatella]
Unigene20670	1974	3.294	6.828	1.051622503	Up	0.737760051	K12484|1|1e-25|120|mze:101465789|Rab11 family-interacting protein 1/2/5;K00476|5|3e-25|119|dre:559236|aspartate beta-hydroxylase [EC:1.14.11.16]	-	-	-	gi|646701007|gb|KDR10930.1|/2.35001e-108/Coiled-coil domain-containing protein 19, mitochondrial [Zootermopsis nevadensis]
Unigene4976	2447	2.656	5.5	1.050176472	Up	0.720415707	-	-	-	-	-
Unigene5316	3440	4.68	9.69	1.049988136	Up	0.709317683	K01183|1|0.0|1011|api:100160065|chitinase [EC:3.2.1.14]	-	-	-	gi|757813227|gb|AJO25041.1|/0/chitinase [Nilaparvata lugens]
Unigene3340	276	6.448	13.35	1.049916093	Up	0.723886182	K05741|1|3e-17|89.0|bfo:BRAFLDRAFT_73298|diaphanous 2;K12826|2|1e-15|83.2|xla:379832|splicing factor 3A subunit 2	-	-	-	gi|242023276|ref|XP_002432061.1|/3.65563e-21/hypothetical protein Phum_PHUM567470 [Pediculus humanus corporis]
Unigene5418	262	2.592	5.366	1.049781336	Up	0.718153809	-	-	-	-	gi|957842840|ref|XP_014671769.1|/7.23006e-09/PREDICTED: keratin-associated protein 19-2-like isoform X2 [Priapulus caudatus]
Unigene18908	1442	3.542	7.332	1.049642574	Up	0.742741581	K13171|1|2e-08|62.8|fab:101817622|serine/arginine repetitive matrix protein 1;K11448|4|9e-08|48.5|acs:100561474|lysine-specific demethylase 6B [EC:1.14.11.-]	-	-	-	gi|970883109|ref|XP_015125031.1|/2.3879e-16/PREDICTED: uncharacterized protein LOC107046826 [Diachasma alloeum]
Unigene15497	228	2.756	5.702	1.048892151	Up	0.72374565	-	-	-	-	-
Unigene5642	2534	21.086	43.614	1.048505869	Up	0.701437175	K13184|1|3e-43|179|dvi:Dvir_GJ18398|ATP-dependent RNA helicase A [EC:3.6.4.13]	-	-	-	gi|659099481|gb|AID60320.1|/0/prophenoloxidase activating factor 2, partial [Nilaparvata lugens]
Unigene8712	346	2.584	5.344	1.048313938	Up	0.717841962	-	-	-	-	-
CL2668.Contig2	4771	8.544	17.664	1.047828525	Up	0.733313882	-	-	-	-	gi|157119860|ref|XP_001659542.1|/3.32044e-11/AAEL001511-PA [Aedes aegypti]
Unigene6239	1269	61.064	126.244	1.047820821	Up	0.710495476	-	-	-	-	-
CL3368.Contig1	1938	3.298	6.818	1.047757201	Up	0.737556614	-	-	-	-	gi|939247868|ref|XP_014243406.1|/9.25316e-25/PREDICTED: uncharacterized protein LOC106663236 [Cimex lectularius]
CL1419.Contig2	1964	27.628	57.102	1.047410148	Up	0.704574388	-	-	-	-	-
Unigene19137	319	1.808	3.736	1.047099777	Up	0.700651801	-	-	-	-	-
CL1471.Contig4	669	10.91	22.52	1.045555726	Up	0.739801114	K15410|1|9e-08|58.9|lcm:102364082|elongation factor 1-delta	-	-	-	gi|677472836|gb|KFQ62250.1|/2.65937e-07/Elongation factor 1-delta, partial [Pelecanus crispus]
CL743.Contig2	3244	5.03	10.37	1.043785589	Up	0.710985331	K02105|1|0.0|1239|hst:105192008|catenin beta 1	-	-	-	gi|37991668|dbj|BAD00045.1|/0/armadillo protein [Gryllus bimaculatus]
CL1660.Contig1	1071	32.262	66.492	1.043344895	Up	0.704223727	K17552|1|1e-08|63.2|aag:AaeL_AAEL001906|protein phosphatase 1 regulatory subunit 10;K15076|2|1e-07|59.7|cqu:CpipJ_CPIJ003427|transcription elongation factor B, polypeptide 3;K05328|3|2e-07|59.3|dsi:Dsim_GD17578|transient receptor potential cation channel subfamily C, invertebrate;K04574|5|6e-07|57.4|acs:103280521|neurofilament heavy polypeptide	-	-	-	gi|641650611|ref|XP_008189802.1|/8.75832e-12/PREDICTED: dentin sialophosphoprotein-like isoform X7 [Acyrthosiphon pisum]
Unigene6872	548	26.988	55.618	1.0432338	Up	0.702455699	-	-	-	-	-
CL769.Contig5	3095	5.272	10.862	1.042867493	Up	0.713172279	K14411|1|1e-38|164|api:100164936|RNA-binding protein Musashi	-	-	-	gi|939646669|ref|XP_014273129.1|/3.56859e-56/PREDICTED: heterogeneous nuclear ribonucleoprotein 27C isoform X1 [Halyomorpha halys]
Unigene2927	2229	10.258	21.134	1.042816373	Up	0.736524707	K08796|1|1e-13|81.3|pxy:105386959|BR serine/threonine kinase [EC:2.7.11.1];K06765|2|1e-13|80.9|soc:105200681|deleted in colorectal carcinoma;K06766|2|1e-13|80.9|soc:105200681|neogenin;K06767|2|1e-13|80.9|soc:105200681|Down syndrome cell adhesion molecule;K06843|2|1e-13|80.9|soc:105200681|netrin 1;K07521|2|1e-13|80.9|soc:105200681|netrin receptor unc-5;K10843|3|4e-13|79.3|pxy:105389371|DNA excisio…	-	-	-	gi|795021764|ref|XP_011860375.1|/7.6426e-18/PREDICTED: uncharacterized protein LOC105557675 [Vollenhovia emeryi]
CL3297.Contig2	1754	2.272	4.674	1.040694899	Up	0.70325874	K11498|1|4e-08|62.4|cfa:100855663|centromeric protein E;K17785|2|6e-08|61.6|xtr:100495226|mitofilin;K19533|3|8e-08|61.2|shr:100929753|synaptonemal complex protein 1;K14437|4|1e-07|60.8|crg:105344217|chromodomain-helicase-DNA-binding protein 7 [EC:3.6.4.12];K09291|5|1e-07|60.8|lve:103090894|nucleoprotein TPR	-	-	-	gi|926610588|ref|XP_013789491.1|/1.76042e-11/PREDICTED: trichohyalin-like [Limulus polyphemus]
Unigene19801	306	2.024	4.162	1.040067675	Up	0.711334922	-	-	-	-	-
Unigene11267	220	2.136	4.392	1.039966407	Up	0.717098078	-	-	-	-	-
Unigene29922	926	6.848	14.066	1.038457516	Up	0.723858076	-	-	-	-	gi|270016198|gb|EFA12644.1|/1.42617e-25/hypothetical protein TcasGA2_TC004170 [Tribolium castaneum]
CL1357.Contig1	218	5.6	11.476	1.035121141	Up	0.715522512	-	-	-	-	-
CL834.Contig1	1834	17.374	35.582	1.034217662	Up	0.743855131	K05748|1|2e-23|113|fab:101816860|WAS protein family, member 2	-	-	-	gi|242023276|ref|XP_002432061.1|/1.37382e-30/hypothetical protein Phum_PHUM567470 [Pediculus humanus corporis]
Unigene17286	2161	2.566	5.25	1.032796252	Up	0.711729482	K00981|1|0.0|735|nvi:100115960|phosphatidate cytidylyltransferase [EC:2.7.7.41]	-	-	-	gi|646701498|gb|KDR11188.1|/0/Phosphatidate cytidylyltransferase, photoreceptor-specific [Zootermopsis nevadensis]
CL386.Contig1	302	9.514	19.456	1.032091203	Up	0.731484287	-	-	-	-	-
Unigene6348	1443	3.166	6.472	1.031550352	Up	0.729296001	K12852|1|2e-17|93.2|pxy:105395227|116 kDa U5 small nuclear ribonucleoprotein component;K01408|2|1e-16|90.1|pxy:105398789|insulysin [EC:3.4.24.56];K11647|3|2e-16|89.7|spu:754750|SWI/SNF-related matrix-associated actin-dependent regulator of chromatin subfamily A member 2/4 [EC:3.6.4.-];K18441|4|5e-16|88.2|dre:100537448|cytohesin;K00915|5|9e-12|73.9|lcm:102351435|inositol-polyphosphate multikinase …	-	-	-	gi|662218209|ref|XP_008483120.1|/6.40243e-78/PREDICTED: RNA-directed DNA polymerase from mobile element jockey-like [Diaphorina citri]
Unigene25024	1774	2.338	4.776	1.030527907	Up	0.702809037	K19607|1|2e-09|67.0|fab:101815890|X-linked retinitis pigmentosa GTPase regulator	-	-	-	gi|820694785|tpe|CEL70524.1|/5.19253e-11/TPA: hypothetical protein BN1204_062070 [Neospora caninum Liverpool]
Unigene28099	253	2.682	5.478	1.030340029	Up	0.715655014	-	-	-	-	-
Unigene8943	297	2.552	5.21	1.029655043	Up	0.71102816	-	-	-	-	-
Unigene19117	823	4.632	9.454	1.029289611	Up	0.703318968	K19607|1|8e-27|122|fab:101815890|X-linked retinitis pigmentosa GTPase regulator	-	-	-	gi|676280873|gb|KFO34667.1|/1.00285e-29/hypothetical protein H920_03917 [Fukomys damarensis]
CL3070.Contig2	1705	2.852	5.82	1.029045171	Up	0.720771722	K00844|1|2e-166|587|aag:AaeL_AAEL009387|hexokinase [EC:2.7.1.1]	-	GO:0005524//ATP binding;GO:0004396//hexokinase activity	GO:0016310//phosphorylation;GO:0006096//glycolytic process	gi|343129702|gb|AEL88644.1|/0/hexokinase [Nilaparvata lugens]
Unigene772	1337	8.858	18.072	1.028703274	Up	0.729250495	K07127|1|5e-33|144|tca:655985|5-hydroxyisourate hydrolase [EC:3.5.2.17]	-	-	-	gi|952529840|gb|KRT83229.1|/3.90123e-34/hypothetical protein AMK59_3620 [Oryctes borbonicus]
Unigene8787	1025	2.672	5.45	1.028336222	Up	0.714997859	K16175|1|3e-56|130|nvi:100119411|protein scribble	-	-	-	gi|939265141|ref|XP_014252602.1|/3.31093e-67/PREDICTED: protein lap4 isoform X7 [Cimex lectularius]
CL2541.Contig2	1105	3.194	6.514	1.028179407	Up	0.729543605	K04575|1|6e-18|94.0|tca:100142202|amyotrophic lateral sclerosis 2 protein	-	-	-	gi|913299105|ref|XP_013195098.1|/9.39936e-41/PREDICTED: MORN repeat-containing protein 3-like [Amyelois transitella]
CL214.Contig1	1320	5.182	10.554	1.026208968	Up	0.708728786	K10401|1|2e-17|92.4|spu:574641|kinesin family member 18/19	-	-	-	gi|1000203358|gb|KXJ75187.1|/4.36418e-38/hypothetical protein RP20_CCG012149 [Aedes albopictus]
CL782.Contig1	2991	2.564	5.222	1.026206196	Up	0.71102816	K01873|1|0.0|1381|tca:659890|valyl-tRNA synthetase [EC:6.1.1.9]	GO:0005737//cytoplasm	GO:0004832//valine-tRNA ligase activity;GO:0002161//aminoacyl-tRNA editing activity;GO:0005524//ATP binding	GO:0006438//valyl-tRNA aminoacylation;GO:0006450//regulation of translational fidelity	gi|1000755677|ref|XP_015600775.1|/0/PREDICTED: valine--tRNA ligase isoform X2 [Cephus cinctus]
Unigene7786	374	2.568	5.226	1.025061922	Up	0.71102816	K14398|1|5e-14|78.2|cfo:105251856|cleavage and polyadenylation specificity factor subunit 6/7	-	-	-	gi|916511248|ref|XP_013355812.1|/4.31943e-14/LOW QUALITY PROTEIN: hypothetical protein, conserved [Eimeria mitis]
Unigene5430	840	5.922	12.05	1.024876751	Up	0.710978639	K03872|1|3e-31|137|phu:Phum_PHUM253690|transcription elongation factor B, polypeptide 1	-	-	GO:0044267//cellular protein metabolic process	gi|242011395|ref|XP_002426436.1|/2.73755e-30/transcription elongation factor B polypeptide, putative [Pediculus humanus corporis]
CL855.Contig2	1944	4.544	9.244	1.024554425	Up	0.74819289	K04634|1|0.0|664|aec:105153690|guanine nucleotide-binding protein G(q) subunit alpha	-	-	-	gi|755930096|ref|XP_011312903.1|/0/PREDICTED: G protein alpha q subunit isoform X2 [Fopius arisanus]
CL664.Contig1	4460	2.226	4.528	1.024420365	Up	0.713535253	K04496|1|0.0|765|tca:660954|C-terminal binding protein	-	-	-	gi|939235974|ref|XP_014253548.1|/0/PREDICTED: C-terminal-binding protein isoform X1 [Cimex lectularius]
Unigene14887	475	3.754	7.634	1.024010536	Up	0.73694898	K11986|1|4e-14|79.0|cmy:102934665|ubiquitin carboxyl-terminal hydrolase 3 [EC:3.4.19.12];K05719|2|2e-12|73.6|tup:102494068|integrin beta 1;K06238|2|2e-12|73.6|tup:102494068|collagen, type VI, alpha;K15619|3|5e-12|72.0|shr:100933182|Kunitz-type protease inhibitor 1	-	-	-	gi|675858038|ref|XP_009014579.1|/2.18446e-13/hypothetical protein HELRODRAFT_191089 [Helobdella robusta]
CL327.Contig1	1060	16.194	32.93	1.023943129	Up	0.738544355	K17284|1|2e-19|99.0|phu:Phum_PHUM299200|perilipin-2	-	-	-	gi|939267516|ref|XP_014253876.1|/1.41011e-30/PREDICTED: lipid storage droplets surface-binding protein 1-like [Cimex lectularius]
CL1339.Contig3	218	6.06	12.318	1.023378334	Up	0.7118486	-	-	-	-	-
Unigene23710	687	3.324	6.756	1.023248946	Up	0.728399272	-	-	-	-	gi|646718095|gb|KDR20697.1|/7.84919e-66/hypothetical protein L798_04847 [Zootermopsis nevadensis]
Unigene1684	1969	33.516	68.118	1.023186097	Up	0.747454093	K13808|1|3e-175|617|tca:657618|arrestin-1	-	-	GO:0007165//signal transduction	gi|124107284|dbj|BAF45419.1|/2.22037e-175/arrestin1 precursor [Dianemobius nigrofasciatus]
Unigene32254	929	3.194	6.488	1.022409507	Up	0.725280797	-	-	-	-	-
Unigene11136	1176	2.194	4.456	1.022185707	Up	0.711748488	K06111|1|2e-77|291|nvi:100124272|exocyst complex component 4	-	-	-	gi|646700562|gb|KDR10672.1|/7.80509e-89/Exocyst complex component 4 [Zootermopsis nevadensis]
Unigene13225	855	3.04	6.174	1.022134159	Up	0.721383372	-	-	-	-	-
CL3446.Contig2	2238	8.804	17.88	1.022115686	Up	0.724924782	K14999|1|1e-113|412|hst:105191871|cytochrome P450, family 6 [EC:1.14.-.-]	-	-	-	gi|510813159|gb|AGN52754.1|/0/cytochrome P450 [Laodelphax striatella]
CL2020.Contig1	2103	4.952	10.046	1.02053796	Up	0.702368703	K08826|1|0.0|858|cfo:105258547|homeodomain interacting protein kinase [EC:2.7.11.1]	-	-	-	gi|646721498|gb|KDR22817.1|/0/Homeodomain-interacting protein kinase 2 [Zootermopsis nevadensis]
Unigene15298	1504	2.73	5.538	1.020464103	Up	0.712499063	-	-	-	-	-
CL2872.Contig2	3422	6.402	12.98	1.019695801	Up	0.713987365	K15043|1|8e-152|540|crg:105330652|importin subunit alpha-2	-	-	-	gi|646700549|gb|KDR10659.1|/0/Importin subunit alpha-4 [Zootermopsis nevadensis]
Unigene18846	298	2.018	4.09	1.019174669	Up	0.702415815	-	-	-	-	-
Unigene32205	1583	2.446	4.954	1.018169465	Up	0.702134483	K10352|1|6e-18|94.7|xtr:100493774|myosin heavy chain	-	-	-	gi|826453396|ref|XP_012532703.1|/4.69463e-77/PREDICTED: cilia- and flagella-associated protein 57 [Monomorium pharaonis]
CL2539.Contig1	1089	2.136	4.326	1.018122018	Up	0.708482788	-	-	-	-	-
Unigene17497	1276	6.608	13.382	1.018008157	Up	0.715058087	K09565|1|9e-40|166|hst:105188980|peptidyl-prolyl isomerase F (cyclophilin D) [EC:5.2.1.8]	-	-	-	gi|749791692|ref|XP_011149055.1|/8.34487e-39/PREDICTED: peptidyl-prolyl cis-trans isomerase-like [Harpegnathos saltator]
Unigene18799	261	2.05	4.15	1.017487427	Up	0.70396836	-	-	-	-	-
CL1525.Contig3	2090	3.014	6.1	1.017129826	Up	0.720394293	K06066|1|7e-06|55.1|rno:362149|CBF1 interacting corepressor	-	-	-	gi|998512476|ref|XP_015516819.1|/1.40718e-175/PREDICTED: uncharacterized protein LOC107222111 isoform X2 [Neodiprion lecontei]
Unigene10366	916	2.48	5.018	1.01677235	Up	0.703260078	K03006|1|2e-07|58.5|cmk:103185088|DNA-directed RNA polymerase II subunit RPB1 [EC:2.7.7.6];K14316|4|3e-06|54.7|tgu:100224289|nuclear pore complex protein Nup121	-	-	-	gi|820699998|tpe|CEL75731.1|/7.72078e-08/TPA: voltage gated chloride channel domain-containing protein [Toxoplasma gondii VEG]
CL2109.Contig2	6152	4.402	8.906	1.016618467	Up	0.745757	K05742|1|1e-97|361|apla:101803574|solute carrier family 9 (sodium/hydrogen exchanger), member 1;K10955|2|2e-12|78.6|asn:102388355|intestinal mucin-2	-	-	-	gi|951536899|ref|XP_014471822.1|/0/PREDICTED: protein FAM46C isoform X1 [Dinoponera quadriceps]
Unigene5464	790	2.472	5	1.016249352	Up	0.702901387	K04911|1|2e-14|81.6|api:100568954|potassium voltage-gated channel Eag-related subfamily H member 8;K00030|2|1e-12|75.9|pxy:105392943|isocitrate dehydrogenase (NAD+) [EC:1.1.1.41];K01273|3|4e-12|73.9|pxy:105386179|membrane dipeptidase [EC:3.4.13.19];K19511|4|1e-11|72.0|pbi:103055937|peroxidase [EC:1.11.1.7];K00306|5|9e-11|69.3|aqu:100633263|sarcosine oxidase / L-pipecolate oxidase [EC:1.5.3.1 1.5.…	-	-	-	gi|913324481|ref|XP_013193561.1|/1.53373e-32/PREDICTED: RNA-directed DNA polymerase from mobile element jockey-like isoform X1 [Amyelois transitella]
Unigene5726	377	7.322	14.808	1.016067122	Up	0.718701215	K04520|1|7e-15|80.9|fpg:101910737|amyloid beta A4 protein;K05719|1|7e-15|80.9|fpg:101910737|integrin beta 1;K06236|1|7e-15|80.9|fpg:101910737|collagen, type I/II/III/V/XI/XXIV/XXVII, alpha;K06256|1|7e-15|80.9|fpg:101910737|CD44 antigen;K06257|1|7e-15|80.9|fpg:101910737|syndecan 1;K06493|1|7e-15|80.9|fpg:101910737|integrin beta 3	-	-	-	gi|641659870|ref|XP_008181286.1|/1.57138e-40/PREDICTED: mucin-2 isoform X15 [Acyrthosiphon pisum]
CL1563.Contig1	2552	6.496	13.128	1.015023606	Up	0.714295198	K08701|1|0.0|1010|tca:660005|nuclear receptor subfamily 1 group D member 3	-	-	-	gi|91680596|emb|CAJ87513.1|/0/ecdysone inducible protein 75 isoform A [Blattella germanica]
Unigene23398	312	3.282	6.63	1.014433631	Up	0.720426415	-	-	-	-	-
CL2796.Contig1	1694	11.414	23.042	1.013461477	Up	0.724768189	K17265|1|1e-07|60.5|hro:HELRODRAFT_115988|Ras GTPase-activating protein-binding protein 1 [EC:3.6.4.12 3.6.4.13]	-	-	-	gi|817198524|ref|XP_012274910.1|/3.33765e-60/PREDICTED: probable nuclear transport factor 2 isoform X1 [Orussus abietinus]
Unigene12811	751	2.246	4.53	1.012153123	Up	0.7066813	-	-	-	-	gi|675876910|ref|XP_009024015.1|/3.68077e-09/hypothetical protein HELRODRAFT_177609 [Helobdella robusta]
Unigene2610	790	5.818	11.734	1.012099696	Up	0.702988383	-	-	-	-	gi|817086441|ref|XP_012265951.1|/3.15024e-54/PREDICTED: uncharacterized protein LOC105691802 [Athalia rosae]
CL3371.Contig1	451	2.266	4.564	1.01015093	Up	0.707564645	-	-	-	-	-
CL223.Contig2	324	11.468	23.094	1.009904267	Up	0.724768189	-	-	-	-	-
CL234.Contig4	1460	2.902	5.84	1.00892085	Up	0.710253226	-	-	-	-	-
CL1461.Contig1	3187	2.716	5.462	1.007945835	Up	0.704464639	K13943|1|6e-47|192|bmor:101736940|cabut	-	-	-	gi|646709176|gb|KDR15174.1|/1.14318e-73/Krueppel-like factor 10 [Zootermopsis nevadensis]
CL1663.Contig1	1344	2.212	4.448	1.007805402	Up	0.70483966	-	-	-	-	-
Unigene17466	362	2.706	5.44	1.007444812	Up	0.703843621	K13100|1|6e-06|51.2|dme:Dmel_CG12750|pre-mRNA-splicing factor CWC22;K04952|2|8e-06|50.8|gfr:102034228|cyclic nucleotide gated channel beta 1	-	-	-	gi|918340923|gb|KOG01090.1|/6.09865e-08/hypothetical protein OCBIM_22035167mg, partial [Octopus bimaculoides]
Unigene3580	987	3.156	6.344	1.007295566	Up	0.716601263	-	-	-	-	-
Unigene19139	1335	3.518	7.066	1.006138266	Up	0.724521923	-	-	-	-	-
Unigene20277	496	4.048	8.122	1.004625737	Up	0.729566358	-	-	-	-	-
CL1385.Contig1	1570	2.29	4.592	1.003775044	Up	0.703971037	K10478|1|3e-25|119|isc:IscW_ISCW006447|BTB/POZ domain-containing protein 3/6	-	-	-	gi|815789795|ref|XP_012215449.1|/1.23956e-29/PREDICTED: BTB/POZ domain-containing protein 6-B-like [Linepithema humile]
CL330.Contig2	3829	5.604	11.236	1.003599669	Up	0.746659082	K17301|1|0.0|1537|phu:Phum_PHUM055740|coatomer, subunit beta	GO:0030126//COPI vesicle coat	GO:0005198//structural molecule activity	GO:0016192//vesicle-mediated transport;GO:0006886//intracellular protein transport	gi|646720911|gb|KDR22484.1|/0/Coatomer subunit beta [Zootermopsis nevadensis]
Unigene2434	890	27.988	56.06	1.002163348	Up	0.734319021	-	-	-	-	gi|642933358|ref|XP_008197382.1|/9.53028e-08/PREDICTED: protamine-like [Tribolium castaneum]
CL176.Contig5	2342	2.782	5.57	1.001554908	Up	0.701987258	K03006|1|1e-13|81.3|tca:103315003|DNA-directed RNA polymerase II subunit RPB1 [EC:2.7.7.6];K15617|2|9e-10|68.2|api:100160089|LIM domain-binding protein 1;K11647|4|9e-10|68.2|mde:101888641|SWI/SNF-related matrix-associated actin-dependent regulator of chromatin subfamily A member 2/4 [EC:3.6.4.-];K12829|5|2e-09|67.4|bmor:101742628|splicing factor 3B subunit 2	-	-	-	gi|939263981|ref|XP_014251976.1|/3.74548e-39/PREDICTED: formin-G-like [Cimex lectularius]
Unigene1161	367	4.834	2.416	-1.000597018	Down	0.708968628	-	-	-	-	-
CL2366.Contig1	233	77.84	38.882	-1.00140928	Down	0.737284919	K04863|1|1e-05|42.0|dre:795492|voltage-dependent calcium channel beta-2;K09035|3|1e-05|36.2|xtr:613051|transcription factor Maf	-	-	-	-
CL326.Contig4	452	14.14	7.04	-1.006134786	Down	0.710284009	-	-	-	-	-
CL2471.Contig2	2897	7.902	3.924	-1.009892805	Down	0.732165533	K08171|1|1e-07|61.6|cbr:CBG04634|MFS transporter, OPA family, solute carrier family 37 (glycerol-6-phosphate transporter), member 4;K08193|2|7e-07|58.9|aga:AgaP_AGAP010370|MFS transporter, ACS family, solute carrier family 17 (sodium-dependent inorganic phosphate cotransporter), other;K12301|3|4e-06|56.6|crg:105342668|MFS transporter, ACS family, solute carrier family 17 (sodium-dependent inorgan…	-	-	-	gi|939686995|ref|XP_014287574.1|/0/PREDICTED: protein spinster homolog 1 [Halyomorpha halys]
CL1758.Contig1	899	175.042	86.89	-1.010439073	Down	0.746331174	K03006|1|5e-07|57.4|api:100165787|DNA-directed RNA polymerase II subunit RPB1 [EC:2.7.7.6]	-	-	-	gi|906462495|gb|KNC24740.1|/2.38728e-14/hypothetical protein FF38_05421 [Lucilia cuprina]
Unigene11116	588	8.218	4.072	-1.013049769	Down	0.734664329	-	-	-	-	-
Unigene5643	1143	11.37	5.63	-1.014025427	Down	0.701587076	K19625|1|9e-23|110|ccw:104683936|retinaldehyde-binding protein 1	-	-	-	gi|939259667|ref|XP_014249663.1|/6.16924e-67/PREDICTED: clavesin-1 [Cimex lectularius]
CL731.Contig2	617	32.524	16.068	-1.017314333	Down	0.738312811	-	-	-	-	-
Unigene7480	366	4.964	2.45	-1.018721366	Down	0.702134483	K08883|1|1e-16|86.7|pxy:105388233|tripartite motif-containing protein 33 [EC:2.3.2.27];K00306|2|3e-15|82.0|aqu:100633263|sarcosine oxidase / L-pipecolate oxidase [EC:1.5.3.1 1.5.3.7];K11647|3|2e-09|63.2|spu:754750|SWI/SNF-related matrix-associated actin-dependent regulator of chromatin subfamily A member 2/4 [EC:3.6.4.-];K00030|5|2e-07|56.2|pxy:105392943|isocitrate dehydrogenase (NAD+) [EC:1.1.1.…	-	-	-	gi|999968546|gb|KXJ07720.1|/8.47027e-18/putative RNA-directed DNA polymerase from transposon BS [Exaiptasia pallida]
CL2356.Contig2	2133	25.03	12.34	-1.020315897	Down	0.733404893	K04520|1|1e-49|200|phu:Phum_PHUM136030|amyloid beta A4 protein;K05719|1|1e-49|200|phu:Phum_PHUM136030|integrin beta 1;K06237|1|1e-49|200|phu:Phum_PHUM136030|collagen, type IV, alpha;K06256|1|1e-49|200|phu:Phum_PHUM136030|CD44 antigen;K06493|1|1e-49|200|phu:Phum_PHUM136030|integrin beta 3;K06591|1|1e-49|200|phu:Phum_PHUM136030|integrin beta 8	-	-	-	gi|939661719|ref|XP_014278638.1|/1.61819e-110/PREDICTED: collagen alpha-1(III) chain-like [Halyomorpha halys]
Unigene28795	296	4.334	2.132	-1.023491715	Down	0.708929814	-	-	-	-	-
CL56.Contig2	1763	5.36	2.636	-1.02388263	Down	0.709610793	K04520|1|4e-09|65.5|pbi:103058446|amyloid beta A4 protein;K05719|1|4e-09|65.5|pbi:103058446|integrin beta 1;K06236|1|4e-09|65.5|pbi:103058446|collagen, type I/II/III/V/XI/XXIV/XXVII, alpha;K06256|1|4e-09|65.5|pbi:103058446|CD44 antigen;K06257|1|4e-09|65.5|pbi:103058446|syndecan 1;K06493|1|4e-09|65.5|pbi:103058446|integrin beta 3;K16628|2|1e-08|64.3|aqu:100636484|collagen, type VII, alpha;K08131|4…	-	-	-	gi|939638229|ref|XP_014270209.1|/2.46192e-29/PREDICTED: uncharacterized protein LOC106677044 [Halyomorpha halys]
CL2366.Contig3	1040	25.916	12.73	-1.025610644	Down	0.738201724	K07604|1|5e-50|200|mmu:107656|type I keratin, acidic	-	-	-	gi|307209190|gb|EFN86301.1|/1.77728e-62/hypothetical protein EAI_03498 [Harpegnathos saltator]
CL3003.Contig1	694	35.596	17.478	-1.026175024	Down	0.743774827	-	-	-	-	-
CL972.Contig3	1917	8.314	4.082	-1.026266566	Down	0.745902886	K15001|1|3e-78|295|aag:AaeL_AAEL004054|cytochrome P450, family 4 [EC:1.14.-.-]	-	-	-	gi|717212995|gb|AIW80013.1|/0/cytochrome P450 CYP417A2 [Nilaparvata lugens]
CL12.Contig4	3134	25.196	12.368	-1.026582492	Down	0.737595428	K05760|1|3e-42|176|mze:101481805|paxillin	-	-	-	gi|939684056|ref|XP_014286609.1|/0/PREDICTED: PDZ and LIM domain protein Zasp isoform X1 [Halyomorpha halys]
CL2226.Contig3	291	160.838	78.706	-1.031062776	Down	0.706929975	-	-	-	-	gi|939644129|ref|XP_014272244.1|/1.2044e-27/PREDICTED: protein takeout-like [Halyomorpha halys]
CL862.Contig2	499	4.028	1.968	-1.033333463	Down	0.705139461	-	-	-	-	-
CL1389.Contig2	1249	103.63	50.514	-1.036686519	Down	0.707474704	-	-	-	-	-
Unigene6477	205	3.846	1.874	-1.03723781	Down	0.702019648	-	-	-	-	-
Unigene28424	3029	8.496	4.138	-1.037850121	Down	0.700039884	K01135|1|2e-148|529|dme:Dmel_CG7402|arylsulfatase B [EC:3.1.6.12];K12375|4|3e-95|352|xtr:100494972|arylsulfatase I/J [EC:3.1.6.-]	-	-	-	gi|646723758|gb|KDR24260.1|/0/Arylsulfatase B [Zootermopsis nevadensis]
CL1157.Contig2	3232	6.902	3.356	-1.040271758	Down	0.736717437	K14401|1|5e-78|295|pxy:105386838|cleavage and polyadenylation specificity factor subunit 1;K16803|2|1e-50|204|pxy:105395769|cytoskeleton-associated protein 5;K00025|3|1e-45|187|soc:105204759|malate dehydrogenase [EC:1.1.1.37];K04612|4|1e-44|184|mze:101472134|calcium-sensing receptor;K16196|5|2e-38|164|lcm:102363377|eukaryotic translation initiation factor 2-alpha kinase 4 [EC:2.7.11.1]	-	-	-	gi|936601007|ref|XP_014214167.1|/0/PREDICTED: uncharacterized protein K02A2.6-like [Copidosoma floridanum]
Unigene4514	449	11.662	5.67	-1.040394588	Down	0.716340275	-	-	-	-	-
Unigene13264	893	28.47	13.79	-1.045820036	Down	0.744797366	-	-	-	-	-
Unigene2990	2294	36.844	17.832	-1.046961176	Down	0.754053483	K19625|1|4e-34|149|tca:662515|retinaldehyde-binding protein 1;K10693|2|2e-32|143|dpe:Dper_GL26848|E3 ubiquitin-protein ligase MYCBP2 [EC:2.3.2.27]	-	-	-	gi|193629582|ref|XP_001944091.1|/1.71848e-105/PREDICTED: alpha-tocopherol transfer protein-like [Acyrthosiphon pisum]
CL2087.Contig1	526	49.488	23.898	-1.050188853	Down	0.702960276	-	-	-	-	-
Unigene17030	492	4.488	2.166	-1.051039433	Down	0.700971412	-	-	-	-	gi|939237572|ref|XP_014261434.1|/1.18329e-11/PREDICTED: uncharacterized protein LOC106673737 [Cimex lectularius]
Unigene6946	1255	4.244	2.044	-1.05402946	Down	0.715400985	-	-	-	-	-
CL175.Contig1	473	123.626	59.51	-1.054778168	Down	0.710401788	-	-	-	-	-
Unigene10774	352	6.932	3.33	-1.057749477	Down	0.740436854	K09291|1|2e-08|59.3|hro:HELRODRAFT_192727|nucleoprotein TPR;K06270|3|1e-06|53.5|ame:726541|protein phosphatase 1 regulatory subunit 12A;K12046|4|2e-06|53.1|der:Dere_GG19499|troponin T, fast skeletal muscle;K11420|5|3e-06|52.4|pbi:103049261|euchromatic histone-lysine N-methyltransferase [EC:2.1.1.43]	-	-	-	gi|579130680|gb|EUR79145.1|/2.94548e-10/hypothetical protein PFBG_00635 [Plasmodium falciparum 7G8]
CL1135.Contig1	448	36.974	17.582	-1.072411938	Down	0.70296563	-	-	-	-	-
Unigene22420	600	4.14	1.966	-1.074367446	Down	0.716193319	K17960|1|2e-35|150|crg:105326656|cytochrome P450, family 49, subfamily A;K00517|3|4e-29|129|cel:CELE_ZK177.5|	-	-	-	gi|717212372|gb|AIW79964.1|/1.50465e-103/cytochrome P450 CYP404B2 [Nilaparvata lugens]
CL2091.Contig4	825	1244.44	590.724	-1.074940541	Down	0.720810536	K10955|1|2e-22|108|hsa:4583|intestinal mucin-2	-	-	-	gi|939643822|ref|XP_014272149.1|/2.3759e-47/PREDICTED: cuticle protein 76-like [Halyomorpha halys]
CL3366.Contig1	617	12.58	5.962	-1.077263642	Down	0.727593554	-	-	-	-	gi|675381781|gb|KFM74683.1|/8.51474e-12/hypothetical protein X975_23290, partial [Stegodyphus mimosarum]
Unigene13577	1174	4.492	2.128	-1.077859777	Down	0.706639542	-	-	-	-	gi|505853177|ref|XP_004620022.1|/1.44655e-18/PREDICTED: androgen-dependent TFPI-regulating protein [Sorex araneus]
Unigene9442	396	4.226	2	-1.079292767	Down	0.700536431	-	-	-	-	-
CL404.Contig1	1880	26.44	12.498	-1.081024932	Down	0.754513893	-	-	-	-	gi|482875738|gb|AGK40898.1|/0/GRP2 [Nilaparvata lugens]
Unigene17382	435	3.926	1.854	-1.082418929	Down	0.712271803	-	-	-	-	-
CL2817.Contig1	460	3.582	1.69	-1.083742091	Down	0.701426736	-	-	-	-	-
CL2572.Contig1	1358	18.562	8.754	-1.084337876	Down	0.741033781	-	-	-	-	gi|501293411|dbj|BAN20595.1|/8.02549e-43/conserved hypothetical protein [Riptortus pedestris]
CL1931.Contig5	707	12.366	5.828	-1.085306128	Down	0.729296001	-	-	-	-	-
CL244.Contig1	480	7.942	3.734	-1.088780433	Down	0.70641469	-	-	-	-	-
Unigene10908	1874	3.596	1.69	-1.089369774	Down	0.704335082	K17341|1|2e-81|305|phu:Phum_PHUM080420|hemicentin	-	-	-	gi|939674739|ref|XP_014283512.1|/6.46913e-84/PREDICTED: hemicentin-1-like [Halyomorpha halys]
CL2622.Contig1	383	39.49	18.556	-1.089601616	Down	0.708693988	-	-	-	-	-
Unigene2857	2956	67.872	31.856	-1.0912514	Down	0.71486268	K01507|1|9e-18|95.1|fpg:101924560|inorganic pyrophosphatase [EC:3.6.1.1];K19613|2|4e-13|79.7|cel:CELE_AC7.2|leucine-rich repeat protein SHOC2	-	-	-	gi|939686313|ref|XP_014287341.1|/6.35838e-79/PREDICTED: leucine-rich repeat protein SHOC-2 isoform X1 [Halyomorpha halys]
Unigene11109	1381	7.054	3.308	-1.092482341	Down	0.748676053	K01307|1|8e-66|253|phu:Phum_PHUM191920|gamma-glutamyl hydrolase [EC:3.4.19.9]	-	-	-	gi|646717002|gb|KDR20013.1|/1.13438e-68/Gamma-glutamyl hydrolase [Zootermopsis nevadensis]
Unigene29602	925	3.512	1.646	-1.093328509	Down	0.701731891	-	-	-	-	-
Unigene29932	685	3.624	1.698	-1.093746496	Down	0.705630655	-	-	-	-	-
Unigene27482	1249	4.35	2.038	-1.093861349	Down	0.706073398	-	-	-	-	-
Unigene11107	3367	7.846	3.674	-1.094605709	Down	0.705816425	K14829|1|1e-27|128|hmg:100196989|pre-rRNA-processing protein IPI3;K13126|2|4e-26|123|api:100159206|polyadenylate-binding protein;K10134|3|1e-17|94.7|api:100159951|etoposide-induced 2.4 mRNA;K00699|5|7e-09|65.9|api:100572074|glucuronosyltransferase [EC:2.4.1.17]	-	-	-	gi|752881745|ref|XP_011258490.1|/1.56596e-129/PREDICTED: zinc finger MYM-type protein 1-like [Camponotus floridanus]
CL1325.Contig1	349	13.386	6.256	-1.097412502	Down	0.735289362	-	-	-	-	-
CL1137.Contig2	406	15.224	7.114	-1.097614587	Down	0.739878741	-	-	-	-	-
Unigene20492	2385	5.144	2.402	-1.098654492	Down	0.725359762	K06258|1|2e-116|422|cfo:105255809|MFS transporter, VNT family, synaptic vesicle glycoprotein 2	-	-	-	gi|939670108|ref|XP_014281859.1|/1.96597e-136/PREDICTED: synaptic vesicle glycoprotein 2B-like [Halyomorpha halys]
Unigene10842	2302	6.516	3.038	-1.100864734	Down	0.74559773	K14157|1|0.0|874|nvi:100123521|alpha-aminoadipic semialdehyde synthase [EC:1.5.1.8 1.5.1.9]	-	-	-	gi|686677861|gb|AIQ77660.1|/0/putative lysine-ketoglutarate reductase/saccharopine dehydrogenase [Nilaparvata lugens]
CL1486.Contig2	1099	4.446	2.07	-1.102877181	Down	0.711348038	-	-	-	-	gi|646710147|gb|KDR15748.1|/5.15845e-23/Dermal papilla-derived protein 6-like protein [Zootermopsis nevadensis]
Unigene8101	1192	4.648	2.164	-1.10290957	Down	0.715517158	-	-	-	-	gi|939654507|ref|XP_014275889.1|/1.1391e-18/PREDICTED: uncharacterized protein LOC106680590 [Halyomorpha halys]
CL2366.Contig2	1025	24.494	11.368	-1.107449933	Down	0.705271695	K07604|1|1e-49|199|mmu:107656|type I keratin, acidic	-	-	-	gi|307209190|gb|EFN86301.1|/6.58814e-62/hypothetical protein EAI_03498 [Harpegnathos saltator]
CL2976.Contig2	200	10.98	5.076	-1.11311408	Down	0.729004229	-	-	-	-	-
Unigene21904	206	5.632	2.584	-1.124041264	Down	0.738058515	-	-	-	-	-
Unigene4086	408	22.29	10.206	-1.12697907	Down	0.706927298	-	-	-	-	gi|807197027|gb|AKC57283.1|/1.181e-19/polyprotein, partial [Bemisia tabaci]
Unigene5733	332	3.762	1.722	-1.127414706	Down	0.717661545	-	-	-	-	-
CL731.Contig1	520	34.59	15.796	-1.130795741	Down	0.715503774	-	-	-	-	-
Unigene14930	1699	22.506	10.274	-1.13131169	Down	0.707220408	-	-	-	-	gi|641675659|ref|XP_008187126.1|/3.37711e-36/PREDICTED: uncharacterized protein LOC100569955 isoform X2 [Acyrthosiphon pisum]
CL1523.Contig2	2377	3.59	1.636	-1.133811096	Down	0.7121567	K13148|1|0.0|1023|bmor:101735470|integrator complex subunit 11 [EC:3.1.27.-]	-	-	-	gi|646708854|gb|KDR15001.1|/0/Integrator complex subunit 11 [Zootermopsis nevadensis]
Unigene5230	258	7.968	3.63	-1.134248099	Down	0.715502436	-	-	-	-	-
Unigene693	1332	3.978	1.808	-1.137648598	Down	0.705899406	-	-	-	-	gi|939639998|ref|XP_014270817.1|/1.17494e-06/PREDICTED: uncharacterized protein LOC106677406 [Halyomorpha halys]
CL773.Contig1	604	16.48	7.49	-1.137678619	Down	0.700193801	-	-	-	-	-
Unigene13249	539	7.36	3.332	-1.143317366	Down	0.712021254	-	-	-	-	-
Unigene7651	1353	14.392	6.508	-1.144980936	Down	0.745675357	K17095|1|2e-46|188|dmo:Dmoj_GI11094|annexin A7/11	-	-	-	gi|910333754|ref|XP_013170277.1|/1.31855e-45/PREDICTED: annexin B10 isoform X5 [Papilio xuthus]
Unigene1517	5289	21.582	9.732	-1.14902034	Down	0.709687082	K12307|1|2e-17|95.1|isc:IscW_ISCW021444|MFS transporter, ceroid-lipofuscinosis neuronal protein 7;K14589|2|4e-07|60.8|isc:IscW_ISCW017275|cap1 methyltransferase [EC:2.1.1.57]	-	-	-	gi|675365423|gb|KFM58325.1|/4.41621e-97/hypothetical protein X975_10654, partial [Stegodyphus mimosarum]
Unigene21428	324	60.066	27.026	-1.152200592	Down	0.726010225	-	-	-	-	-
CL2226.Contig1	316	26.524	11.872	-1.159735363	Down	0.715982922	-	-	-	-	-
CL2091.Contig3	634	557.014	248.106	-1.166756964	Down	0.740091547	K05748|1|1e-19|98.2|fab:101816860|WAS protein family, member 2	-	-	-	gi|939242869|ref|XP_014240725.1|/1.94521e-38/PREDICTED: pupal cuticle protein C1B-like [Cimex lectularius]
CL1116.Contig2	1806	17.184	7.632	-1.170932822	Down	0.706750629	K17095|1|9e-45|184|bmor:778459|annexin A7/11;K17094|4|3e-40|169|asn:102369119|annexin A6	-	-	-	gi|827540709|ref|XP_012553381.1|/5.09512e-46/PREDICTED: annexin isoform X2 [Bombyx mori]
Unigene25461	1657	184.08	81.628	-1.173196874	Down	0.736550137	K05185|1|2e-44|182|rno:65191|gamma-aminobutyric acid receptor subunit epsilon	-	-	-	gi|662204841|ref|XP_008475812.1|/1.71569e-85/PREDICTED: skin secretory protein xP2-like [Diaphorina citri]
CL2391.Contig1	1670	4.966	2.2	-1.174580738	Down	0.734945393	K08145|1|2e-57|225|bfo:BRAFLDRAFT_82927|MFS transporter, SP family, solute carrier family 2 (facilitated glucose transporter), member 8;K14258|2|4e-57|224|pxy:105390693|facilitated trehalose transporter;K06069|4|2e-53|212|mde:101887398|atypical protein kinase C iota type [EC:2.7.11.13]	-	-	-	gi|733604622|dbj|BAQ02378.1|/0/sugar transporter [Nilaparvata lugens]
CL530.Contig1	622	21.38	9.466	-1.175435026	Down	0.714366133	-	-	-	-	-
CL871.Contig3	1523	3.912	1.73	-1.177134332	Down	0.710052465	K01025|1|1e-43|179|pale:102895880|	-	-	-	gi|646702907|gb|KDR11875.1|/3.47826e-138/Sulfotransferase 1C4 [Zootermopsis nevadensis]
Unigene1157	525	4.772	2.108	-1.178719176	Down	0.731891161	-	-	-	-	gi|358339569|dbj|GAA47606.1|/7.89818e-08/hypothetical protein CLF_100574 [Clonorchis sinensis]
Unigene22041	219	3.632	1.6	-1.182692298	Down	0.701382301	-	-	-	-	-
Unigene12157	316	3.818	1.678	-1.186074387	Down	0.708723433	-	-	-	-	gi|94469250|gb|ABF18474.1|/4.36406e-06/probable GGY family antimicrobial peptide [Aedes aegypti]
Unigene3116	588	3.768	1.656	-1.186096292	Down	0.706983511	-	-	-	-	-
Unigene13177	243	253.346	111.196	-1.188004159	Down	0.741064564	-	-	-	-	-
CL366.Contig1	523	7.86	3.448	-1.188769538	Down	0.724335885	-	-	-	-	-
CL731.Contig3	622	32.13	14.054	-1.192940177	Down	0.724412174	-	-	-	-	-
Unigene4243	573	4.098	1.792	-1.193349347	Down	0.717638525	K08145|1|1e-11|71.2|cjc:100393233|MFS transporter, SP family, solute carrier family 2 (facilitated glucose transporter), member 8	-	-	-	gi|733604572|dbj|BAQ02353.1|/2.06958e-56/sugar transporter [Nilaparvata lugens]
CL343.Contig2	1175	7.042	3.078	-1.193991996	Down	0.717176776	-	-	-	-	-
Unigene4442	368	4.998	2.184	-1.194378045	Down	0.738410514	-	-	-	-	-
Unigene25741	488	5.358	2.338	-1.196419651	Down	0.746509181	-	-	-	-	-
Unigene16758	249	3.306	1.442	-1.19701556	Down	0.711828792	-	-	-	-	-
Unigene29325	1363	4.52	1.968	-1.199592552	Down	0.729741689	-	-	-	-	-
Unigene27474	264	3.828	1.666	-1.200202429	Down	0.710950533	-	-	-	-	-
CL28.Contig2	3402	3.87	1.684	-1.200441428	Down	0.712572675	K12657|1|0.0|1184|tca:658917|delta-1-pyrroline-5-carboxylate synthetase [EC:2.7.2.11 1.2.1.41]	-	-	-	gi|939243008|ref|XP_014240797.1|/0/PREDICTED: delta-1-pyrroline-5-carboxylate synthase isoform X3 [Cimex lectularius]
CL947.Contig2	253	7.352	3.19	-1.204580343	Down	0.721968253	-	-	-	-	-
Unigene1944	542	4.306	1.868	-1.204853864	Down	0.724948873	-	-	-	-	-
CL1472.Contig2	3000	3.304	1.432	-1.206182194	Down	0.713691846	-	-	-	-	gi|646708782|gb|KDR14947.1|/2.44831e-94/Ubiquitin domain-containing protein UBFD1 [Zootermopsis nevadensis]
CL3004.Contig1	425	11.388	4.928	-1.208440237	Down	0.748167461	-	-	-	-	-
Unigene21906	201	10.862	4.696	-1.209785455	Down	0.746013973	-	-	-	-	gi|501296294|dbj|BAN20966.1|/3.72085e-13/unkown protein [Riptortus pedestris]
Unigene30413	256	5.902	2.548	-1.211838643	Down	0.707030355	-	-	-	-	-
Unigene16278	783	3.288	1.418	-1.213352766	Down	0.713691846	K07293|1|1e-117|424|phu:Phum_PHUM498310|tyrosine-protein phosphatase non-receptor type 11 [EC:3.1.3.48]	-	GO:0004725//protein tyrosine phosphatase activity;GO:0050254//rhodopsin kinase activity	GO:0035335//peptidyl-tyrosine dephosphorylation	gi|939275902|ref|XP_014258403.1|/5.18895e-118/PREDICTED: tyrosine-protein phosphatase corkscrew isoform X4 [Cimex lectularius]
Unigene18115	342	3.894	1.678	-1.214510168	Down	0.715364581	-	-	-	-	gi|646704990|gb|KDR12910.1|/2.35565e-07/hypothetical protein L798_13136 [Zootermopsis nevadensis]
Unigene17803	233	15.402	6.63	-1.216036926	Down	0.712147064	-	-	-	-	-
Unigene31261	236	3.012	1.288	-1.225589177	Down	0.704563949	-	-	-	-	gi|939241246|ref|XP_014239875.1|/4.76842e-08/PREDICTED: uncharacterized protein LOC106661158 [Cimex lectularius]
Unigene30163	344	4.554	1.942	-1.229591091	Down	0.736567536	-	-	-	-	-
Unigene30941	894	122.614	52.19	-1.232278407	Down	0.745881471	K02183|1|7e-26|119|hro:HELRODRAFT_110019|calmodulin	-	-	-	gi|478345995|gb|AGI96981.1|/6.5053e-81/troponin C5, partial [Nilaparvata lugens]
CL1817.Contig1	942	6.186	2.622	-1.238339148	Down	0.71673778	-	-	-	-	-
CL831.Contig1	651	26.09	11.054	-1.238928426	Down	0.730372076	K01363|1|1e-24|114|cmy:102930234|cathepsin B [EC:3.4.22.1]	-	GO:0004197//cysteine-type endopeptidase activity	GO:0006508//proteolysis;GO:0050790//regulation of catalytic activity	gi|46812327|gb|AAT02230.1|/1.72657e-24/cathepsin B-like proteinase [Triatoma dimidiata]
CL1995.Contig1	2347	14.556	6.138	-1.245773405	Down	0.715481021	K06258|1|9e-58|227|nvi:100123981|MFS transporter, VNT family, synaptic vesicle glycoprotein 2	-	-	-	gi|907685852|ref|XP_013107184.1|/3.71405e-79/PREDICTED: synaptic vesicle glycoprotein 2A-like [Stomoxys calcitrans]
Unigene4340	655	96.932	40.674	-1.252866142	Down	0.747786016	-	-	-	-	gi|817209491|ref|XP_012280800.1|/6.65739e-16/PREDICTED: probable salivary secreted peptide [Orussus abietinus]
CL2361.Contig1	1764	3.818	1.6	-1.254745198	Down	0.720272499	K15890|1|1e-53|213|tca:658671|NADP+-dependent farnesol dehydrogenase [EC:1.1.1.216]	-	-	-	gi|662190334|ref|XP_008467927.1|/9.94859e-55/PREDICTED: dehydrogenase/reductase SDR family member 11-like isoform X2 [Diaphorina citri]
CL1133.Contig2	643	4.768	1.988	-1.262066479	Down	0.746107661	K12751|1|5e-27|122|tca:662551|myosin light chain 6	-	-	-	gi|665812534|ref|XP_008554784.1|/7.97374e-27/PREDICTED: myosin-2 essential light chain isoform X2 [Microplitis demolitor]
CL1966.Contig2	296	18.04	7.51	-1.264314526	Down	0.724248889	-	-	-	-	-
Unigene23266	583	2.926	1.216	-1.266786541	Down	0.706278441	-	-	-	-	gi|646714072|gb|KDR18165.1|/1.89027e-76/hypothetical protein L798_06915, partial [Zootermopsis nevadensis]
Unigene24635	1782	3.014	1.25	-1.269751322	Down	0.710444885	-	-	-	-	-
Unigene7791	846	2.904	1.204	-1.270206061	Down	0.705412495	-	-	-	-	-
Unigene21444	1435	79.608	32.784	-1.279921528	Down	0.765547138	K04650|1|3e-14|82.4|aga:AgaP_AGAP004734|nuclear receptor co-repressor 1	-	-	-	gi|939686717|ref|XP_014287474.1|/4.03001e-32/PREDICTED: putative mediator of RNA polymerase II transcription subunit 26 [Halyomorpha halys]
CL728.Contig1	517	35.692	14.692	-1.280569944	Down	0.741587879	-	-	-	-	-
Unigene5816	336	5.464	2.248	-1.281315448	Down	0.711991809	-	-	-	-	-
Unigene28917	219	4.886	2.01	-1.281458362	Down	0.701514803	-	-	-	-	-
CL182.Contig6	575	4436.146	1824.388	-1.281894262	Down	0.805684191	K10955|1|1e-30|134|cmy:102931860|intestinal mucin-2	-	-	-	gi|969453330|ref|XP_015035609.1|/1.17755e-35/uncharacterized protein Dpse_GA30755 [Drosophila pseudoobscura pseudoobscura]
CL1691.Contig2	3603	14.018	5.762	-1.282638964	Down	0.718452273	-	-	-	-	gi|939648089|ref|XP_014273625.1|/3.39385e-21/PREDICTED: uncharacterized protein LOC106679160 isoform X1 [Halyomorpha halys]
CL1275.Contig2	471	5.31	2.182	-1.283060759	Down	0.70947963	-	-	-	-	gi|939683426|ref|XP_014286396.1|/5.06183e-10/PREDICTED: prisilkin-39-like [Halyomorpha halys]
CL889.Contig1	527	3889.254	1596.68	-1.284418255	Down	0.805658761	K10955|1|5e-21|100|hsa:4583|intestinal mucin-2	-	-	-	gi|939641089|ref|XP_014271187.1|/4.91139e-26/PREDICTED: cuticle protein 16.5, isoform A-like [Halyomorpha halys]
CL889.Contig2	655	5393.39	2213.086	-1.285132845	Down	0.807358531	K10955|1|2e-24|114|hsa:4583|intestinal mucin-2	-	-	-	gi|908556333|ref|XP_005465871.2|/7.09634e-26/PREDICTED: LOW QUALITY PROTEIN: mucin-2-like [Oreochromis niloticus]
CL372.Contig4	2376	3.812	1.564	-1.285307607	Down	0.724998394	K12838|1|0.0|803|api:100168078|poly(U)-binding-splicing factor PUF60	-	-	-	gi|939684019|ref|XP_014286597.1|/0/PREDICTED: poly(U)-binding-splicing factor half pint isoform X5 [Halyomorpha halys]
Unigene6849	1642	11.954	4.904	-1.285462564	Down	0.71375716	K19625|1|1e-25|120|fab:101810427|retinaldehyde-binding protein 1	-	-	-	gi|242007872|ref|XP_002424742.1|/4.49998e-46/conserved hypothetical protein [Pediculus humanus corporis]
CL272.Contig2	800	26.764	10.966	-1.287256371	Down	0.738197709	K08059|1|7e-33|142|tca:103312122|interferon, gamma-inducible protein 30;K18180|2|7e-33|142|hst:105186426|cytochrome c oxidase assembly factor 7	-	-	-	gi|642915047|ref|XP_008190388.1|/3.49947e-32/PREDICTED: gamma-interferon-inducible lysosomal thiol reductase-like isoform X3 [Tribolium castaneum]
Unigene5969	1324	34.42	14.052	-1.292471616	Down	0.742692061	K06927|1|2e-07|59.7|tca:663632|diphthine-ammonia ligase [EC:6.3.1.14]	-	-	-	gi|952530480|gb|KRT83656.1|/1.89948e-41/hypothetical protein AMK59_3531 [Oryctes borbonicus]
CL1102.Contig2	597	6.254	2.546	-1.2965468	Down	0.727175973	-	-	-	-	-
Unigene19321	267	4.582	1.858	-1.302226957	Down	0.748328069	-	-	-	-	gi|908502456|ref|XP_013120055.1|/1.96032e-06/PREDICTED: uncharacterized protein K02A2.6-like [Oreochromis niloticus]
CL1102.Contig1	591	4.178	1.688	-1.307497588	Down	0.740428824	-	-	-	-	-
Unigene28542	202	6.682	2.682	-1.316970745	Down	0.737252797	-	-	-	-	-
CL653.Contig3	426	3.098	1.242	-1.318671971	Down	0.704577065	-	-	-	-	-
CL681.Contig2	331	539.856	216.406	-1.318834138	Down	0.822673323	-	-	-	-	-
Unigene20727	978	2.662	1.066	-1.320303133	Down	0.702019648	K05679|1|3e-57|224|tca:660350|ATP-binding cassette, subfamily G (WHITE), member 1	-	-	-	gi|157119340|ref|XP_001653363.1|/1.64605e-67/AAEL008631-PA [Aedes aegypti]
CL2697.Contig2	256	3.364	1.342	-1.325793034	Down	0.717697414	-	-	-	-	-
Unigene2991	1396	5.936	2.342	-1.341750016	Down	0.731943359	-	-	-	-	-
Unigene9418	345	103.312	40.73	-1.342844118	Down	0.815327105	-	-	-	-	-
Unigene21451	1193	127.402	50.008	-1.349157113	Down	0.823072167	-	-	-	-	-
Unigene14855	266	2.67	1.048	-1.349201025	Down	0.707268858	-	-	-	-	gi|662200328|ref|XP_008473368.1|/8.77909e-15/PREDICTED: UNC93-like protein MFSD11 [Diaphorina citri]
Unigene6890	371	7.95	3.12	-1.349408831	Down	0.705014722	-	-	-	-	-
CL3288.Contig1	490	4.39	1.722	-1.350135797	Down	0.704334814	-	-	-	-	-
CL836.Contig1	2324	30.666	12.022	-1.350963072	Down	0.783543819	-	-	-	-	gi|662220582|ref|XP_008484435.1|/4.13031e-14/PREDICTED: cuticle protein 64-like isoform X1 [Diaphorina citri]
CL1026.Contig2	5092	3.668	1.43	-1.358978492	Down	0.734195888	K10478|1|0.0|832|tca:103313563|BTB/POZ domain-containing protein 3/6	-	-	-	gi|646724140|gb|KDR24501.1|/0/BTB/POZ domain-containing protein 3 [Zootermopsis nevadensis]
CL580.Contig3	202	7.606	2.964	-1.359592491	Down	0.703553188	K17702|1|2e-14|79.3|tru:101076233|signal-induced proliferation-associated 1 like protein 2;K11256|5|1e-10|67.0|dre:564519|nuclear receptor coactivator 3 [EC:2.3.1.48]	-	-	-	gi|583225861|gb|EWC88473.1|/1.7766e-23/hypothetical protein PFNF54_02792 [Plasmodium falciparum NF54]
CL1588.Contig3	2557	15.1	5.858	-1.366068451	Down	0.738100005	K06258|1|0.0|691|tca:662982|MFS transporter, VNT family, synaptic vesicle glycoprotein 2	-	-	-	gi|642914265|ref|XP_008201613.1|/0/PREDICTED: synaptic vesicle glycoprotein 2B-like isoform X2 [Tribolium castaneum]
CL961.Contig1	839	87.3	33.864	-1.36622926	Down	0.823206007	-	-	-	-	-
CL3284.Contig2	729	22.796	8.832	-1.367968621	Down	0.760080036	-	-	-	-	-
CL1141.Contig3	1683	3.076	1.19	-1.37009393	Down	0.711651855	-	-	-	-	-
Unigene11407	777	11.75	4.542	-1.371261146	Down	0.728456823	-	-	-	-	gi|964090592|ref|XP_014760354.1|/3.09051e-06/uncharacterized protein Dana_GF26629 [Drosophila ananassae]
CL1786.Contig2	1499	2.974	1.144	-1.378317595	Down	0.707359602	K17284|1|5e-09|65.1|phu:Phum_PHUM299200|perilipin-2	-	-	-	gi|939267516|ref|XP_014253876.1|/2.61166e-13/PREDICTED: lipid storage droplets surface-binding protein 1-like [Cimex lectularius]
CL1004.Contig2	326	2.778	1.068	-1.379134952	Down	0.717111462	-	-	-	-	-
CL598.Contig1	5509	9.604	3.686	-1.381579333	Down	0.719919161	K13356|1|0.0|706|nvi:100117683|alcohol-forming fatty acyl-CoA reductase [EC:1.2.1.84]	-	-	-	gi|646710619|gb|KDR16086.1|/0/Putative fatty acyl-CoA reductase [Zootermopsis nevadensis]
CL514.Contig1	3197	3.89	1.476	-1.398077434	Down	0.746268269	K00505|1|0.0|652|dme:Dmel_CG42640|tyrosinase [EC:1.14.18.1]	-	-	-	gi|927930647|gb|ALE32752.1|/0/prophenoloxidase 2 [Nilaparvata lugens]
Unigene23124	1484	3.554	1.34	-1.407210681	Down	0.735970609	K01968|1|1e-33|146|nvi:100117061|3-methylcrotonyl-CoA carboxylase alpha subunit [EC:6.4.1.4]	-	-	-	gi|345487104|ref|XP_001601400.2|/1.11164e-32/PREDICTED: methylcrotonoyl-CoA carboxylase subunit alpha, mitochondrial [Nasonia vitripennis]
Unigene6984	399	57.964	21.834	-1.408580699	Down	0.825015525	K14437|1|4e-09|61.6|mde:101899924|chromodomain-helicase-DNA-binding protein 7 [EC:3.6.4.12];K14999|2|1e-08|60.1|dse:Dsec_GM23264|cytochrome P450, family 6 [EC:1.14.-.-]	-	-	-	gi|755943852|ref|XP_011299263.1|/1.55733e-11/PREDICTED: extensin-1-like [Fopius arisanus]
Unigene11396	658	2.572	0.968	-1.40981169	Down	0.708291397	-	-	-	-	-
CL1166.Contig1	1919	2.978	1.116	-1.416006727	Down	0.712553938	K05186|1|4e-14|82.4|ola:105354030|gmma-aminobutyric acid receptor subunit gamma;K14832|2|7e-13|78.2|pxy:105385823|ribosome biogenesis protein MAK21;K00306|3|4e-11|72.4|aqu:100633263|sarcosine oxidase / L-pipecolate oxidase [EC:1.5.3.1 1.5.3.7];K08883|4|6e-10|68.6|pxy:105388233|tripartite motif-containing protein 33 [EC:2.3.2.27];K00030|5|8e-09|64.7|pxy:105392943|isocitrate dehydrogenase (NAD+) [E…	-	-	-	gi|913324481|ref|XP_013193561.1|/5.87225e-48/PREDICTED: RNA-directed DNA polymerase from mobile element jockey-like isoform X1 [Amyelois transitella]
CL3291.Contig2	318	136.936	51.106	-1.421937193	Down	0.847928155	K10955|1|9e-15|80.5|acs:100563509|intestinal mucin-2	-	-	-	gi|170586836|ref|XP_001898185.1|/2.90707e-18/Cell wall protein DAN4 precursor [Brugia malayi]
CL56.Contig4	261	4.066	1.514	-1.42524501	Down	0.705899406	-	-	-	-	-
CL3288.Contig2	714	8.21	3.054	-1.42668216	Down	0.718027999	-	-	-	-	-
Unigene23657	668	5.586	2.068	-1.433579388	Down	0.739418331	-	-	-	-	-
CL1550.Contig1	413	48.114	17.766	-1.437337848	Down	0.832122169	-	-	-	-	-
Unigene15550	350	2.66	0.982	-1.437631316	Down	0.717790032	-	-	-	-	-
Unigene31761	288	8.334	3.076	-1.437953597	Down	0.720149366	-	-	-	-	-
Unigene195	2071	9.312	3.422	-1.444251298	Down	0.726750361	K10955|1|4e-14|82.4|gga:423101|intestinal mucin-2	-	-	-	gi|969521785|ref|XP_002135479.2|/2.92519e-24/uncharacterized protein Dpse_GA28568 [Drosophila pseudoobscura pseudoobscura]
CL1593.Contig2	1672	2.918	1.072	-1.444674977	Down	0.712899245	-	-	-	-	gi|646723469|gb|KDR24066.1|/7.60329e-49/N-acetyltransferase 11 [Zootermopsis nevadensis]
Unigene8693	881	3.932	1.444	-1.445192579	Down	0.704259864	-	-	-	-	-
Unigene5485	303	13.494	4.954	-1.445652293	Down	0.744745168	-	-	-	-	-
Unigene1053	321	7.826	2.872	-1.446219361	Down	0.717186145	-	-	-	-	-
Unigene5904	206	4.122	1.51	-1.448795955	Down	0.710004283	-	-	-	-	-
CL2248.Contig2	578	15.954	5.84	-1.449877909	Down	0.76590583	-	-	-	-	-
Unigene10302	1766	22.386	8.172	-1.453835657	Down	0.805419187	K15127|1|1e-25|120|nvi:100120782|transcriptional adapter 2-beta	-	-	-	gi|554894770|gb|AGZ04917.1|/1.01765e-91/chemosensory protein 7 [Sogatella furcifera]
CL773.Contig2	352	47.63	17.358	-1.45626982	Down	0.839283688	-	-	-	-	-
Unigene29262	433	3.884	1.414	-1.457761081	Down	0.703877081	-	-	-	-	-
CL1725.Contig2	358	6.202	2.252	-1.461526699	Down	0.701803897	-	-	-	-	-
Unigene13294	995	28.314	10.264	-1.463922502	Down	0.816435302	K02183|1|5e-29|130|crg:105328000|calmodulin	-	-	-	gi|478346029|gb|AGI96982.1|/9.60862e-79/troponin C4 [Nilaparvata lugens]
CL699.Contig1	3445	155.172	56.138	-1.466818682	Down	0.70468842	K09553|1|0.0|740|nvi:100119701|stress-induced-phosphoprotein 1	-	-	-	gi|939653524|ref|XP_014275532.1|/0/PREDICTED: stress-induced-phosphoprotein 1 [Halyomorpha halys]
Unigene10801	476	3.06	1.106	-1.468180267	Down	0.722591948	-	-	-	-	-
Unigene131	568	15.378	5.55	-1.470308208	Down	0.772202741	-	-	-	-	-
Unigene22157	1092	4.766	1.716	-1.473729399	Down	0.72898683	K10693|1|8e-18|93.6|dpe:Dper_GL26848|E3 ubiquitin-protein ligase MYCBP2 [EC:2.3.2.27];K19625|2|1e-12|76.3|tca:662515|retinaldehyde-binding protein 1	-	-	-	gi|939691879|ref|XP_014289947.1|/1.51812e-51/PREDICTED: clavesin-1-like isoform X2 [Halyomorpha halys]
Unigene15503	405	3.116	1.116	-1.481358206	Down	0.72731249	-	-	-	-	-
Unigene25876	204	3.028	1.084	-1.482000449	Down	0.722737834	-	-	-	-	gi|579130680|gb|EUR79145.1|/7.49888e-06/hypothetical protein PFBG_00635 [Plasmodium falciparum 7G8]
CL2189.Contig2	4027	2.624	0.934	-1.490273265	Down	0.702197387	K10393|1|0.0|803|soc:105202395|kinesin family member 2/24	-	-	-	gi|780645255|ref|XP_011688997.1|/0/PREDICTED: kinesin-like protein KIF2A isoform X2 [Wasmannia auropunctata]
Unigene28164	253	2.684	0.946	-1.504472583	Down	0.707814658	-	-	-	-	-
Unigene7092	677	81.746	28.744	-1.507887298	Down	0.707129664	K15127|1|6e-29|129|nvi:100120782|transcriptional adapter 2-beta;K04352|2|5e-11|69.7|dan:Dana_GF20186|Ras GTPase-activating protein 1	-	-	-	gi|215254084|gb|ACJ64054.1|/1.73086e-62/putative chemosensory protein CSP8 [Nilaparvata lugens]
Unigene4394	840	6.168	2.168	-1.508438009	Down	0.708913486	-	-	-	-	-
Unigene31987	571	3.3	1.154	-1.5158228	Down	0.740941432	-	-	-	-	gi|161077283|ref|NP_001097385.1|/1.92975e-06/uncharacterized protein Dmel_CG34201 [Drosophila melanogaster]
Unigene19721	728	4.956	1.732	-1.516737257	Down	0.739694041	-	-	-	-	-
CL2438.Contig1	1039	5.034	1.742	-1.530960593	Down	0.742564912	K03098|1|2e-07|59.3|bfo:BRAFLDRAFT_125106|apolipoprotein D and lipocalin family protein	-	-	-	gi|817052067|ref|XP_012254324.1|/1.22194e-71/PREDICTED: apolipoprotein D [Athalia rosae]
Unigene21170	353	2.372	0.82	-1.532408195	Down	0.709794422	-	-	-	-	-
Unigene5644	474	14.748	5.084	-1.536483386	Down	0.805281332	-	-	-	-	-
Unigene29898	369	14.294	4.902	-1.543967304	Down	0.799222656	-	-	-	-	-
Unigene29029	1429	4.468	1.518	-1.557457395	Down	0.73636276	K19625|1|1e-10|70.1|mze:101483584|retinaldehyde-binding protein 1	-	-	-	gi|501294320|dbj|BAN20711.1|/4.5303e-68/conserved hypothetical protein [Riptortus pedestris]
CL2741.Contig1	722	2.234	0.758	-1.559359432	Down	0.705810001	-	-	-	-	-
CL272.Contig1	800	13.898	4.68	-1.570296851	Down	0.816974677	K18180|1|5e-34|146|hst:105186426|cytochrome c oxidase assembly factor 7;K08059|2|5e-33|143|tca:103312122|interferon, gamma-inducible protein 30	-	-	-	gi|642915047|ref|XP_008190388.1|/8.89911e-36/PREDICTED: gamma-interferon-inducible lysosomal thiol reductase-like isoform X3 [Tribolium castaneum]
CL2426.Contig2	2966	3.394	1.142	-1.571423914	Down	0.705693292	K11578|1|1e-106|390|hst:105189032|centromere/kinetochore protein ZW10	-	-	-	gi|646711674|gb|KDR16765.1|/1.00471e-124/Centromere/kinetochore protein zw10-like protein [Zootermopsis nevadensis]
Unigene6868	3682	21.56	7.238	-1.574694165	Down	0.700406874	K10349|1|9e-101|371|xtr:100488880|Fem-1 homolog b	-	-	-	gi|939653801|ref|XP_014275622.1|/0/PREDICTED: protein fem-1 homolog CG6966 isoform X2 [Halyomorpha halys]
CL9.Contig1	477	26.876	9.022	-1.574799244	Down	0.705136785	-	-	-	-	-
CL28.Contig4	3446	6.558	2.194	-1.579692376	Down	0.731635527	K12657|1|0.0|1184|tca:658917|delta-1-pyrroline-5-carboxylate synthetase [EC:2.7.2.11 1.2.1.41]	-	-	-	gi|939243008|ref|XP_014240797.1|/0/PREDICTED: delta-1-pyrroline-5-carboxylate synthase isoform X3 [Cimex lectularius]
Unigene29974	208	2.102	0.698	-1.590463728	Down	0.703394186	-	-	-	-	-
CL1364.Contig3	1748	2.276	0.754	-1.593864129	Down	0.718599764	K11432|1|6e-09|65.1|oaa:100076036|PR domain zinc finger protein 2;K05747|2|3e-06|55.8|mze:101478754|Wiskott-Aldrich syndrome protein;K17552|3|4e-06|55.5|ggo:101125205|protein phosphatase 1 regulatory subunit 10;K14316|4|6e-06|55.1|shr:100934794|nuclear pore complex protein Nup121;K13219|5|6e-06|55.1|pon:100445899|splicing factor, proline- and glutamine-rich	-	-	-	gi|646721998|gb|KDR23142.1|/1.25582e-09/hypothetical protein L798_15224 [Zootermopsis nevadensis]
CL2229.Contig2	1180	95.112	31.494	-1.59455037	Down	0.727454628	K04426|1|5e-71|270|nvi:100123601|mitogen-activated protein kinase kinase kinase 5 [EC:2.7.11.25];K06084|2|2e-18|95.5|bfo:BRAFLDRAFT_117217|F-box protein 20	-	-	-	gi|939672437|ref|XP_014282714.1|/3.42888e-76/PREDICTED: muscle-specific protein 20-like [Halyomorpha halys]
Unigene7141	464	2.436	0.806	-1.595662389	Down	0.713620644	K13356|1|2e-13|76.3|soc:105207613|alcohol-forming fatty acyl-CoA reductase [EC:1.2.1.84]	-	-	-	gi|662218705|ref|XP_008483393.1|/1.57935e-16/PREDICTED: putative fatty acyl-CoA reductase CG5065 [Diaphorina citri]
CL2121.Contig2	1201	2.862	0.946	-1.597111583	Down	0.741130146	K16765|1|7e-20|100|phu:Phum_PHUM063450|centrosomal protein CEP78	-	-	-	gi|930658854|gb|KPJ01036.1|/3.02132e-19/Protein Cep78-like [Papilio xuthus]
CL889.Contig3	293	6.608	2.184	-1.59724083	Down	0.737171155	K08559|1|2e-07|56.2|oas:101122759|nuclear receptor subfamily 4 group A member 3	-	-	-	gi|118787681|ref|XP_316209.3|/8.63205e-18/AGAP006149-PA [Anopheles gambiae str. PEST]
CL3284.Contig1	4393	22.24	7.35	-1.597340633	Down	0.711939879	K13137|1|2e-150|536|tca:658063|serine-threonine kinase receptor-associated protein	-	-	-	gi|646705124|gb|KDR13003.1|/3.93997e-152/Serine-threonine kinase receptor-associated protein [Zootermopsis nevadensis]
CL22.Contig6	316	7.614	2.508	-1.602117222	Down	0.747539751	-	-	-	-	-
Unigene6068	1972	7.048	2.318	-1.604333358	Down	0.742212913	K01324|1|3e-34|149|cjc:100409572|plasma kallikrein [EC:3.4.21.34];K09614|4|5e-32|141|api:100570053|corin [EC:3.4.21.-]	-	-	-	gi|659099751|gb|AID60330.1|/0/stubble-5 [Nilaparvata lugens]
Unigene5514	543	9.998	3.288	-1.604429228	Down	0.808624659	-	-	-	-	-
Unigene15931	200	13.808	4.54	-1.604740167	Down	0.84766449	-	-	-	-	-
Unigene3280	3184	7.216	2.37	-1.606312279	Down	0.746159859	K18764|1|7e-134|481|tca:663596|nocturnin [EC:3.1.13.4]	-	-	-	gi|939248644|ref|XP_014243823.1|/1.84134e-148/PREDICTED: nocturnin isoform X1 [Cimex lectularius]
CL2425.Contig1	2910	2.444	0.802	-1.607570143	Down	0.716413887	K16055|1|0.0|924|api:100165203|trehalose 6-phosphate synthase/phosphatase [EC:2.4.1.15 3.1.3.12]	-	-	-	gi|939664135|ref|XP_014279589.1|/0/PREDICTED: alpha,alpha-trehalose-phosphate synthase [UDP-forming] isoform X2 [Halyomorpha halys]
Unigene3384	547	100.326	32.898	-1.608623752	Down	0.733868248	-	-	-	-	-
Unigene4041	1178	105.208	34.49	-1.608994377	Down	0.734146635	-	-	-	-	gi|807197027|gb|AKC57283.1|/1.26281e-54/polyprotein, partial [Bemisia tabaci]
Unigene23711	677	645.258	210.404	-1.616713991	Down	0.742512982	K10955|1|3e-12|73.9|pbi:103051986|intestinal mucin-2	-	-	-	gi|998498380|ref|XP_015525014.1|/6.66942e-14/PREDICTED: fungus-induced protein 1-like [Neodiprion lecontei]
Unigene6366	743	5.642	1.838	-1.618069899	Down	0.728170405	-	-	-	-	-
CL2253.Contig2	990	54.744	17.776	-1.622770131	Down	0.730304085	K04078|1|3e-39|164|phu:Phum_PHUM397220|chaperonin GroES	GO:0005737//cytoplasm	GO:0005524//ATP binding	GO:0006457//protein folding;GO:0006950//response to stress	gi|423292354|gb|AFX84557.1|/4.17191e-42/10 kDa heat shock protein [Lygus hesperus]
Unigene31780	255	3.864	1.252	-1.625860532	Down	0.738520263	-	-	-	-	-
Unigene16255	221	2.03	0.652	-1.638535858	Down	0.706634456	-	-	-	-	-
CL2692.Contig1	1052	3.936	1.26	-1.643306487	Down	0.742427057	-	-	-	-	-
Unigene25067	241	2.356	0.754	-1.643703111	Down	0.714044917	K00108|1|1e-15|83.6|api:100163673|choline dehydrogenase [EC:1.1.99.1]	-	-	-	gi|939631173|ref|XP_014280526.1|/2.51173e-17/PREDICTED: glucose dehydrogenase [FAD, quinone]-like [Halyomorpha halys]
CL601.Contig1	1113	9.192	2.94	-1.644562643	Down	0.815046041	K08867|1|4e-22|107|dmo:Dmoj_GI13464|WNK lysine deficient protein kinase [EC:2.7.11.1]	-	-	-	gi|268638129|ref|XP_643556.2|/5.0742e-26/hypothetical protein DDB_G0275733 [Dictyostelium discoideum AX4]
Unigene6352	496	5.148	1.646	-1.645047718	Down	0.722567857	-	-	-	-	-
CL854.Contig3	3158	2.352	0.752	-1.645083493	Down	0.714374163	K16756|1|6e-111|404|dmo:Dmoj_GI13735|coiled-coil domain-containing protein 64	-	-	-	gi|939256645|ref|XP_014248117.1|/0/PREDICTED: bicaudal D-related protein homolog isoform X1 [Cimex lectularius]
CL97.Contig2	391	2.778	0.888	-1.645415018	Down	0.742914235	-	-	-	-	gi|939278997|ref|XP_014260062.1|/7.00931e-36/PREDICTED: protein FAM166B-like isoform X1 [Cimex lectularius]
CL563.Contig3	1464	293.886	93.37	-1.654225646	Down	0.743241073	K10955|1|8e-101|369|cfr:102518704|intestinal mucin-2	-	-	-	gi|313244217|emb|CBY15049.1|/9.51526e-154/unnamed protein product [Oikopleura dioica]
Unigene22368	274	3.728	1.182	-1.657171824	Down	0.737098881	-	-	-	-	-
CL914.Contig2	206	3.312	1.05	-1.657313345	Down	0.720684726	-	-	-	-	-
CL1029.Contig2	444	2.922	0.92	-1.667250412	Down	0.703094116	-	-	-	-	-
CL2059.Contig2	292	702.204	220.792	-1.669202315	Down	0.747643075	K17452|1|3e-16|85.5|dwi:Dwil_GK19503|zinc finger protein AEBP2	-	-	-	gi|170040829|ref|XP_001848188.1|/5.22475e-23/predicted protein [Culex quinquefasciatus]
CL3.Contig2	934	18.888	5.92	-1.673800866	Down	0.716724664	-	-	-	-	-
CL15.Contig4	1382	5.576	1.746	-1.675177002	Down	0.733491889	K17284|1|2e-08|62.8|tca:659061|perilipin-2	-	-	-	gi|939267516|ref|XP_014253876.1|/6.75923e-13/PREDICTED: lipid storage droplets surface-binding protein 1-like [Cimex lectularius]
Unigene25254	1273	3.938	1.232	-1.676460855	Down	0.746527919	K00699|1|4e-41|171|phu:Phum_PHUM296780|glucuronosyltransferase [EC:2.4.1.17]	-	-	-	gi|443419062|gb|AGC84403.1|/1.73598e-44/glucosyl glucuronosyl transferases [Locusta migratoria]
CL1068.Contig2	427	721.666	225.414	-1.678754165	Down	0.753956047	-	-	-	-	-
CL749.Contig1	205	3.26	1.008	-1.693376326	Down	0.722087371	-	-	-	-	-
Unigene4271	530	5.874	1.814	-1.69516881	Down	0.740336474	-	-	-	-	-
Unigene6958	1236	982.026	302.744	-1.697662854	Down	0.766635527	K10955|1|3e-32|141|hsa:4583|intestinal mucin-2	-	-	-	gi|939236614|ref|XP_014256816.1|/1.66194e-52/PREDICTED: uncharacterized protein LOC106670746 [Cimex lectularius]
CL2585.Contig3	4149	5.542	1.708	-1.698098736	Down	0.735205043	K06115|1|0.0|749|api:100165619|spectrin beta	-	-	-	gi|939652897|ref|XP_014275325.1|/0/PREDICTED: spectrin beta chain, non-erythrocytic 1 isoform X3 [Halyomorpha halys]
Unigene5503	366	5.186	1.598	-1.698354798	Down	0.729072488	-	-	-	-	-
CL2404.Contig3	434	9.728	2.996	-1.699105605	Down	0.8396919	K10408|1|2e-32|139|dpe:Dper_GL16213|dynein heavy chain, axonemal	-	-	GO:0035556//intracellular signal transduction	gi|646715366|gb|KDR19008.1|/1.35836e-47/Ankyrin-3 [Zootermopsis nevadensis]
CL563.Contig6	326	321.34	98.922	-1.699737263	Down	0.754164838	K17452|1|5e-19|94.7|dwi:Dwil_GK19503|zinc finger protein AEBP2	-	-	-	gi|170040829|ref|XP_001848188.1|/8.40014e-26/predicted protein [Culex quinquefasciatus]
Unigene20083	362	2.93	0.898	-1.706113315	Down	0.707860164	-	-	-	-	-
CL1565.Contig1	1784	3.504	1.072	-1.708697869	Down	0.73416109	K03006|1|2e-07|59.7|rro:104669448|DNA-directed RNA polymerase II subunit RPB1 [EC:2.7.7.6];K08131|3|1e-06|57.4|cmk:103183661|collagen, type IX, alpha	-	-	-	gi|939674911|ref|XP_014283567.1|/1.9818e-26/PREDICTED: uncharacterized protein LOC106685426 [Halyomorpha halys]
Unigene27538	207	3.29	1.004	-1.712328315	Down	0.725892446	-	-	-	-	-
Unigene18253	537	5.02	1.53	-1.714155711	Down	0.727161251	-	-	-	-	-
Unigene25568	391	2.418	0.736	-1.716036573	Down	0.726216339	-	-	-	-	-
CL20.Contig1	2126	33.536	10.206	-1.716293075	Down	0.73430189	K17284|1|4e-82|308|tca:659061|perilipin-2	-	-	-	gi|939236512|ref|XP_014256268.1|/8.5696e-104/PREDICTED: lipid storage droplets surface-binding protein 1-like isoform X1 [Cimex lectularius]
CL1623.Contig2	998	4.084	1.242	-1.717317693	Down	0.705123133	-	-	-	-	-
Unigene28359	1848	15.38	4.66	-1.722653643	Down	0.716171904	K15308|1|1e-41|173|dse:Dsec_GM11580|tristetraprolin	-	-	-	gi|939274043|ref|XP_014257336.1|/2.44514e-43/PREDICTED: protein TIS11 isoform X10 [Cimex lectularius]
Unigene17163	2092	20.262	6.122	-1.726701635	Down	0.724947802	K13356|1|1e-128|462|bmor:101735916|alcohol-forming fatty acyl-CoA reductase [EC:1.2.1.84]	-	-	-	gi|939252595|ref|XP_014245937.1|/7.32472e-132/PREDICTED: putative fatty acyl-CoA reductase CG5065 [Cimex lectularius]
Unigene13231	926	21.63	6.52	-1.730089796	Down	0.726544515	-	-	-	-	-
Unigene20855	235	5.428	1.636	-1.730247972	Down	0.736330639	-	-	-	-	-
Unigene28614	615	348.864	104.776	-1.73535644	Down	0.778153274	-	-	-	-	-
Unigene14456	202	2.068	0.62	-1.737896065	Down	0.719556721	-	-	-	-	-
Unigene14269	463	2.154	0.644	-1.741885656	Down	0.70726056	-	-	-	-	gi|47211783|emb|CAF93751.1|/1.43178e-09/unnamed protein product, partial [Tetraodon nigroviridis]
Unigene1159	1409	7523.502	2246.196	-1.743920535	Down	0.791167354	K10955|1|9e-55|216|cmy:102931860|intestinal mucin-2	-	-	-	gi|999972539|gb|KXJ11713.1|/9.54583e-71/hypothetical protein AC249_AIPGENE10732, partial [Exaiptasia pallida]
Unigene25142	1204	7.046	2.098	-1.747789797	Down	0.79916109	K14937|1|3e-43|178|tca:658858|methyl farnesoate epoxidase / farnesoate epoxidase [EC:1.14.13.202 1.14.13.203];K07422|2|4e-43|177|dre:556280|cytochrome P450, family 2, subfamily U, polypeptide 1;K17856|5|4e-42|174|ola:101156566|cytochrome P450, family 2, subfamily N	-	-	-	gi|408724217|gb|AFU86426.1|/4.25968e-114/cytochrome P450 CYP304H1v4 [Laodelphax striatella]
CL182.Contig1	385	4683.22	1392.762	-1.749552066	Down	0.79185663	K06493|1|7e-20|97.4|bfo:BRAFLDRAFT_129967|integrin beta 3;K06825|1|7e-20|97.4|bfo:BRAFLDRAFT_129967|fibrillin 1	-	-	-	gi|66357786|ref|XP_626071.1|/7.5597e-22/hypothetical protein [Cryptosporidium parvum Iowa II]
Unigene17189	2764	48.216	14.138	-1.769933923	Down	0.743364206	K07297|1|6e-33|145|dvi:Dvir_GJ24663|adiponectin receptor	-	-	-	gi|939659411|ref|XP_014277743.1|/4.41178e-143/PREDICTED: progestin and adipoQ receptor family member 3 isoform X1 [Halyomorpha halys]
Unigene841	1900	9.938	2.914	-1.769954664	Down	0.701944697	K12347|1|3e-13|79.3|dvi:Dvir_GJ10160|natural resistance-associated macrophage protein;K07936|2|5e-06|55.5|phu:Phum_PHUM095420|GTP-binding nuclear protein Ran	-	-	-	gi|662211324|ref|XP_008479343.1|/6.00392e-37/PREDICTED: circadian clock-controlled protein-like [Diaphorina citri]
Unigene1629	345	2.428	0.71	-1.773877492	Down	0.731689063	-	-	-	-	-
Unigene26916	224	2.18	0.636	-1.777229464	Down	0.71189009	-	-	-	-	-
Unigene7557	305	5.736	1.67	-1.780196921	Down	0.745679373	-	-	-	-	gi|242009615|ref|XP_002425578.1|/3.48127e-11/conserved hypothetical protein [Pediculus humanus corporis]
CL1573.Contig1	833	18.346	5.316	-1.787052535	Down	0.72762862	K04632|1|9e-07|56.2|mmu:14683|guanine nucleotide-binding protein G(s) subunit alpha;K11446|2|3e-06|54.7|dwi:Dwil_GK15405|histone demethylase JARID1 [EC:1.14.11.-];K10523|3|8e-06|53.1|dwi:Dwil_GK22480|speckle-type POZ protein;K15157|4|1e-05|52.8|hgl:101697759|mediator of RNA polymerase II transcription subunit 15	-	-	-	gi|646710100|gb|KDR15720.1|/1.69395e-24/Microtubule-associated protein Jupiter [Zootermopsis nevadensis]
Unigene3126	340	4.384	1.268	-1.789693053	Down	0.719967343	-	-	-	-	-
CL317.Contig1	475	10.884	3.138	-1.794291604	Down	0.708573799	-	-	-	-	-
CL209.Contig1	314	96.664	27.786	-1.798620532	Down	0.777837411	K17582|1|1e-11|70.5|dmo:Dmoj_GI15442|antigen KI-67	-	-	-	gi|321471181|gb|EFX82154.1|/6.25772e-37/hypothetical protein DAPPUDRAFT_241286 [Daphnia pulex]
CL1725.Contig1	504	188.37	54.052	-1.801149312	Down	0.79142165	-	-	-	-	-
Unigene2556	1318	147.572	42.208	-1.805830639	Down	0.7913293	K10955|1|6e-07|57.8|fab:101821326|intestinal mucin-2	-	-	-	gi|194744130|ref|XP_001954548.1|/2.24658e-26/uncharacterized protein Dana_GF16687 [Drosophila ananassae]
Unigene29638	715	3.84	1.086	-1.822082208	Down	0.706909899	-	-	-	-	-
CL373.Contig3	271	4.292	1.208	-1.829029621	Down	0.721422185	-	-	-	-	-
Unigene2101	438	19.38	5.424	-1.837139487	Down	0.733940521	-	-	-	-	-
CL1674.Contig4	1153	1.884	0.524	-1.846160248	Down	0.709712779	K04802|1|5e-10|67.8|cqu:CpipJ_CPIJ009046|proliferating cell nuclear antigen	-	-	-	gi|998518045|ref|XP_015519882.1|/2.41284e-10/PREDICTED: proliferating cell nuclear antigen [Neodiprion lecontei]
CL2337.Contig4	5199	6.814	1.884	-1.854702982	Down	0.816233203	K12163|1|5e-14|83.6|xma:102229672|AN1-type zinc finger and ubiquitin domain-containing protein 1	-	-	-	gi|646723527|gb|KDR24101.1|/4.82488e-72/AN1-type zinc finger protein 6 [Zootermopsis nevadensis]
Unigene11121	772	3.22	0.89	-1.855183447	Down	0.735429895	K07763|1|5e-59|229|api:100164006|matrix metalloproteinase-14 (membrane-inserted) [EC:3.4.24.80]	-	-	-	gi|662217772|ref|XP_008482882.1|/1.54855e-58/PREDICTED: matrix metalloproteinase-24-like [Diaphorina citri]
Unigene31006	256	3.974	1.09	-1.866263738	Down	0.714908186	-	-	-	-	-
Unigene29849	257	2.014	0.552	-1.867323511	Down	0.70420499	K14388|1|5e-21|101|phu:Phum_PHUM411070|solute carrier family 5 (sodium-coupled monocarboxylate transporter), member 8/12	-	-	-	gi|939677909|ref|XP_014284646.1|/3.45895e-27/PREDICTED: sodium-coupled monocarboxylate transporter 2-like [Halyomorpha halys]
Unigene25031	206	3.716	1.016	-1.8708501	Down	0.706556561	-	-	-	-	-
CL903.Contig2	257	2.782	0.76	-1.872051096	Down	0.713383746	-	-	-	-	-
Unigene18569	381	5.338	1.454	-1.876272036	Down	0.74789175	-	-	-	-	-
Unigene27256	2535	21.974	5.984	-1.876615432	Down	0.739825472	K19625|1|5e-31|139|fab:101810427|retinaldehyde-binding protein 1	-	-	-	gi|91083015|ref|XP_974607.1|/3.3195e-89/PREDICTED: retinaldehyde-binding protein 1 [Tribolium castaneum]
Unigene26095	252	4.078	1.11	-1.877302099	Down	0.719133519	-	-	-	-	gi|733604572|dbj|BAQ02353.1|/1.50018e-38/sugar transporter [Nilaparvata lugens]
Unigene18088	410	2.39	0.65	-1.878498995	Down	0.737531185	K00108|1|6e-29|127|hst:105183530|choline dehydrogenase [EC:1.1.99.1]	-	-	-	gi|1000748588|ref|XP_015597072.1|/1.34499e-31/PREDICTED: glucose dehydrogenase [FAD, quinone]-like isoform X3 [Cephus cinctus]
CL1855.Contig1	3488	14.636	3.98	-1.878680985	Down	0.728259007	K04520|1|1e-06|58.5|dgr:Dgri_GH11482|amyloid beta A4 protein;K05719|1|1e-06|58.5|dgr:Dgri_GH11482|integrin beta 1;K06237|1|1e-06|58.5|dgr:Dgri_GH11482|collagen, type IV, alpha;K06256|1|1e-06|58.5|dgr:Dgri_GH11482|CD44 antigen;K06493|1|1e-06|58.5|dgr:Dgri_GH11482|integrin beta 3;K06591|1|1e-06|58.5|dgr:Dgri_GH11482|integrin beta 8;K16630|2|2e-06|57.8|ecb:100069427|collagen, type XXII, alpha	-	-	-	gi|939638229|ref|XP_014270209.1|/2.63599e-71/PREDICTED: uncharacterized protein LOC106677044 [Halyomorpha halys]
Unigene20960	275	1.864	0.504	-1.886906221	Down	0.71052385	-	-	-	-	-
Unigene18342	475	7.686	2.074	-1.889817082	Down	0.847855881	-	-	-	-	gi|915123377|ref|XP_013332952.1|/3.37796e-06/hypothetical protein, conserved [Eimeria maxima]
Unigene429	727	4.22	1.138	-1.890742441	Down	0.724147171	-	-	-	-	-
CL710.Contig2	240	5.276	1.418	-1.895587032	Down	0.754121741	-	-	-	-	-
Unigene5062	404	40.778	10.944	-1.897650883	Down	0.778064939	-	-	-	-	gi|675859336|ref|XP_009015228.1|/1.23096e-08/hypothetical protein HELRODRAFT_153150, partial [Helobdella robusta]
Unigene15311	609	146.224	38.818	-1.913382429	Down	0.814929868	-	-	-	-	gi|723942071|gb|AIY24648.1|/8.39471e-25/insulin-like peptide 4 [Nilaparvata lugens]
Unigene20679	366	3.968	1.05	-1.918022698	Down	0.719849564	-	-	-	-	-
Unigene10267	681	1.822	0.48	-1.924416648	Down	0.708585845	-	-	-	-	-
Unigene10586	868	11.826	3.066	-1.94753258	Down	0.725969003	-	-	-	-	-
CL2284.Contig2	969	2.92	0.754	-1.95333194	Down	0.728428717	K07763|1|9e-140|498|api:100164006|matrix metalloproteinase-14 (membrane-inserted) [EC:3.4.24.80]	-	-	-	gi|939698128|ref|XP_014293235.1|/7.60443e-142/PREDICTED: matrix metalloproteinase-19-like [Halyomorpha halys]
CL3364.Contig2	1608	7.402	1.9	-1.961915717	Down	0.701446812	-	-	-	-	-
Unigene2549	3266	30.094	7.708	-1.965047401	Down	0.78461347	K18733|1|3e-117|426|api:100166574|la-related protein 6	-	-	-	gi|939247989|ref|XP_014243474.1|/1.31454e-149/PREDICTED: la-related protein 6 [Cimex lectularius]
Unigene15991	240	5.212	1.334	-1.966078417	Down	0.784401735	-	-	-	-	-
Unigene22385	1750	87.04	22.248	-1.968002907	Down	0.816972268	K01580|1|0.0|686|cqu:CpipJ_CPIJ010034|glutamate decarboxylase [EC:4.1.1.15]	-	GO:0030170//pyridoxal phosphate binding;GO:0004068//aspartate 1-decarboxylase activity	GO:0019752//carboxylic acid metabolic process	gi|646698221|gb|KDR09499.1|/0/Cysteine sulfinic acid decarboxylase, partial [Zootermopsis nevadensis]
Unigene9371	207	5.14	1.294	-1.989930742	Down	0.79228599	K07593|1|4e-06|52.0|ngi:103731696|MFS transporter, SP family, solute carrier family 2 (facilitated glucose transporter), member 2;K08145|4|8e-06|50.8|bfo:BRAFLDRAFT_82927|MFS transporter, SP family, solute carrier family 2 (facilitated glucose transporter), member 8	-	-	-	gi|733604572|dbj|BAQ02353.1|/1.11045e-25/sugar transporter [Nilaparvata lugens]
Unigene4006	1161	57.112	14.312	-1.996568615	Down	0.824900691	-	-	-	-	gi|478346576|gb|AGI96994.1|/4.44977e-129/flightin [Sogatella furcifera]
Unigene12450	704	2.658	0.666	-1.996747022	Down	0.720945714	-	-	-	-	-
Unigene27092	257	2.182	0.546	-1.998678245	Down	0.735381712	-	-	-	-	-
Unigene9712	1862	5.726	1.43	-2.001512523	Down	0.824826811	K01580|1|2e-153|545|ame:408509|glutamate decarboxylase [EC:4.1.1.15];K01594|2|2e-151|538|hst:105192633|sulfinoalanine decarboxylase [EC:4.1.1.29]	-	-	-	gi|939696266|ref|XP_014292261.1|/5.6689e-165/PREDICTED: cysteine sulfinic acid decarboxylase-like [Halyomorpha halys]
Unigene20009	905	2.64	0.658	-2.004378441	Down	0.720020879	-	-	-	-	-
CL158.Contig3	714	5.414	1.348	-2.005874391	Down	0.816606617	-	-	-	-	gi|815779161|ref|XP_012214474.1|/6.87074e-07/PREDICTED: uncharacterized protein LOC105667323 isoform X1 [Linepithema humile]
CL580.Contig1	264	41.874	10.392	-2.010581402	Down	0.823183522	K15542|1|3e-07|55.5|bmor:101737123|polyadenylation factor subunit 2	-	-	-	gi|675859336|ref|XP_009015228.1|/1.96008e-14/hypothetical protein HELRODRAFT_153150, partial [Helobdella robusta]
Unigene25567	339	1.93	0.476	-2.019567369	Down	0.713065207	-	-	-	-	-
CL1712.Contig2	4412	3.194	0.778	-2.037522252	Down	0.706399968	K16507|1|0.0|895|tca:662006|protocadherin-16/23	GO:0016020//membrane	GO:0016491//oxidoreductase activity	GO:0007155//cell adhesion	gi|939255353|ref|XP_014247424.1|/0/PREDICTED: protein dachsous [Cimex lectularius]
Unigene20235	784	10.266	2.5	-2.037874166	Down	0.734143958	-	-	-	-	-
Unigene3790	1513	1.944	0.472	-2.042169454	Down	0.717046951	-	-	-	-	-
Unigene4173	344	3.258	0.776	-2.069858046	Down	0.710973286	-	-	-	-	-
CL3319.Contig1	1005	5.296	1.26	-2.071479388	Down	0.825205578	K18171|1|3e-27|124|aag:AaeL_AAEL006521|COX assembly mitochondrial protein 1	-	-	-	gi|357609600|gb|EHJ66533.1|/5.10989e-27/Cmc1 protein [Danaus plexippus]
Unigene1534	1272	11.634	2.764	-2.073517688	Down	0.741639006	-	-	-	-	-
Unigene29870	484	3.862	0.916	-2.075928661	Down	0.735764495	-	-	-	-	-
CL2272.Contig1	315	1.836	0.434	-2.080799111	Down	0.707331495	K19511|1|3e-09|62.0|aga:AgaP_AGAP007237|peroxidase [EC:1.11.1.7]	-	GO:0020037//heme binding;GO:0004601//peroxidase activity	GO:0055114//oxidation-reduction process;GO:0006979//response to oxidative stress	gi|242009590|ref|XP_002425566.1|/2.16577e-13/conserved hypothetical protein [Pediculus humanus corporis]
CL3112.Contig1	1720	24.868	5.774	-2.106647471	Down	0.822458108	K12741|1|2e-37|159|dre:393467|heterogeneous nuclear ribonucleoprotein A1/A3;K13184|5|2e-36|156|mmu:13211|ATP-dependent RNA helicase A [EC:3.6.4.13]	-	-	-	gi|762092076|ref|XP_011428461.1|/1.25499e-46/PREDICTED: glycine-rich cell wall structural protein-like [Crassostrea gigas]
CL2549.Contig3	3802	5.028	1.154	-2.123341426	Down	0.823481717	-	-	-	-	gi|939654724|ref|XP_014275970.1|/4.08972e-49/PREDICTED: mucin-5AC-like [Halyomorpha halys]
Unigene15237	265	3.98	0.908	-2.132004228	Down	0.742757642	-	-	-	-	-
Unigene12931	3021	2.708	0.616	-2.136225483	Down	0.735895658	K14411|1|4e-150|535|api:100164936|RNA-binding protein Musashi	-	-	-	gi|939646681|ref|XP_014273133.1|/0/PREDICTED: heterogeneous nuclear ribonucleoprotein 27C isoform X3 [Halyomorpha halys]
CL645.Contig1	668	3.318	0.754	-2.137677458	Down	0.718137748	-	-	-	-	-
Unigene14470	374	4.236	0.956	-2.147620066	Down	0.766494727	-	-	-	-	-
Unigene2738	534	3.044	0.684	-2.153900129	Down	0.706007816	-	-	-	-	-
CL2478.Contig1	2152	32.946	7.382	-2.158019674	Down	0.845517961	K15001|1|4e-153|544|mde:101889014|cytochrome P450, family 4 [EC:1.14.-.-]	-	-	-	gi|717212823|gb|AIW80002.1|/0/cytochrome P450 CYP4C62v2 [Nilaparvata lugens]
Unigene6096	754	5.582	1.244	-2.165795639	Down	0.701292896	K02183|1|2e-31|138|cmy:102930460|calmodulin	-	-	-	gi|82704032|gb|ABB89296.1|/1.94193e-58/allergen Bla g 6.0101 [Blattella germanica]
CL2059.Contig1	259	518.03	115.44	-2.165892444	Down	0.87471733	K17452|1|4e-15|81.6|dwi:Dwil_GK19503|zinc finger protein AEBP2	-	-	-	gi|170040829|ref|XP_001848188.1|/5.90086e-19/predicted protein [Culex quinquefasciatus]
Unigene20207	816	3.286	0.73	-2.170364111	Down	0.719077306	K13170|1|7e-06|53.1|spu:594594|splicing factor, arginine/serine-rich 18;K04952|2|7e-06|53.1|phi:102112570|cyclic nucleotide gated channel beta 1	-	-	-	gi|918340155|gb|KOG00734.1|/2.29413e-10/hypothetical protein OCBIM_22035821mg [Octopus bimaculoides]
CL2873.Contig2	2406	25.372	5.636	-2.170493731	Down	0.831426468	K00505|1|0.0|704|dme:Dmel_CG42640|tyrosinase [EC:1.14.18.1]	-	-	-	gi|927930641|gb|ALE32751.1|/0/prophenoloxidase 1 [Nilaparvata lugens]
Unigene6951	805	710.904	154.668	-2.200480011	Down	0.876849403	-	-	-	-	-
Unigene5443	609	5.778	1.254	-2.204032856	Down	0.705996038	-	-	-	-	-
Unigene4167	1013	9.706	2.094	-2.212615418	Down	0.74177017	-	-	-	-	-
CL1313.Contig1	938	2.976	0.64	-2.217230716	Down	0.706544515	-	-	-	-	-
CL340.Contig1	370	584.18	122.642	-2.251959838	Down	0.879532898	-	-	-	-	-
Unigene18136	454	8.394	1.748	-2.263653278	Down	0.736828792	-	-	-	-	-
CL1573.Contig2	3073	11.376	2.366	-2.265471391	Down	0.777605868	K13172|1|8e-07|58.9|ssc:100511011|serine/arginine repetitive matrix protein 2;K15144|2|1e-06|58.2|der:Dere_GG13216|mediator of RNA polymerase II transcription subunit 1	-	-	-	gi|1000735633|ref|XP_015590288.1|/3.44888e-27/PREDICTED: microtubule-associated protein Jupiter isoform X2 [Cephus cinctus]
Unigene4521	510	15.096	3.11	-2.279179843	Down	0.814093367	-	-	-	-	-
Unigene14524	326	4.35	0.886	-2.295636797	Down	0.814204187	-	-	-	-	gi|408723847|gb|AFU86353.1|/8.4392e-10/carboxylesterase [Laodelphax striatella]
CL1068.Contig1	427	1275.578	256.682	-2.313097086	Down	0.805554366	-	-	-	-	-
Unigene25454	639	98.52	19.778	-2.316520083	Down	0.878913218	-	-	-	-	-
Unigene31610	254	1.728	0.342	-2.337034987	Down	0.711492585	-	-	-	-	-
Unigene11120	864	2.926	0.578	-2.339788372	Down	0.714350072	K07763|1|8e-59|229|api:100164006|matrix metalloproteinase-14 (membrane-inserted) [EC:3.4.24.80]	-	-	-	gi|328724695|ref|XP_003248224.1|/1.48318e-58/PREDICTED: matrix metalloproteinase-19 isoform X1 [Acyrthosiphon pisum]
CL1215.Contig2	2448	32.402	6.388	-2.342646648	Down	0.869085336	K10955|1|4e-10|69.3|hsa:4583|intestinal mucin-2	-	-	-	gi|158289373|ref|XP_311111.4|/1.70371e-50/AGAP000047-PA [Anopheles gambiae str. PEST]
CL2478.Contig2	522	3.308	0.644	-2.360826641	Down	0.734667006	K15001|1|6e-35|148|aga:AgaP_AGAP009246|cytochrome P450, family 4 [EC:1.14.-.-]	-	-	-	gi|510813266|gb|AGN52797.1|/1.51878e-88/cytochrome P450 [Laodelphax striatella]
CL182.Contig7	1382	3495.154	672.368	-2.378033054	Down	0.811795332	K06493|1|1e-34|149|bfo:BRAFLDRAFT_129967|integrin beta 3;K06825|1|1e-34|149|bfo:BRAFLDRAFT_129967|fibrillin 1	-	-	-	gi|66358954|ref|XP_626655.1|/1.39637e-42/very large probable mucin, 11700 aa long protein with signal peptide and pronounced Thr repeat (308 aa long) [Cryptosporidium parvum Iowa II]
CL2059.Contig4	203	132.346	24.628	-2.425943213	Down	0.80674822	-	-	-	-	gi|170040829|ref|XP_001848188.1|/1.51097e-06/predicted protein [Culex quinquefasciatus]
Unigene2233	1426	64.53	11.776	-2.454120449	Down	0.802605868	K19625|1|2e-33|145|phi:102114476|retinaldehyde-binding protein 1	-	-	-	gi|939629461|ref|XP_014274666.1|/1.6701e-46/PREDICTED: alpha-tocopherol transfer protein-like [Halyomorpha halys]
Unigene13921	2237	6.464	1.178	-2.456087659	Down	0.732829648	K14621|1|7e-71|271|phu:Phum_PHUM596330|phospholipase B1, membrane-associated [EC:3.1.1.4 3.1.1.5]	-	-	-	gi|1000209330|gb|KXJ79554.1|/5.34469e-112/hypothetical protein RP20_CCG000397 [Aedes albopictus]
CL563.Contig5	344	11.57	2.078	-2.477121305	Down	0.822668237	K17452|1|7e-20|97.4|dwi:Dwil_GK19503|zinc finger protein AEBP2	-	-	-	gi|170040829|ref|XP_001848188.1|/1.73086e-26/predicted protein [Culex quinquefasciatus]
CL2873.Contig1	310	23.808	4.218	-2.496815431	Down	0.870637882	-	-	-	-	-
CL2229.Contig1	1162	39.192	6.94	-2.497551629	Down	0.879261202	K04426|1|6e-70|266|nvi:100123601|mitogen-activated protein kinase kinase kinase 5 [EC:2.7.11.25];K06084|2|2e-18|95.5|bfo:BRAFLDRAFT_117217|F-box protein 20	-	-	-	gi|939672437|ref|XP_014282714.1|/3.69972e-75/PREDICTED: muscle-specific protein 20-like [Halyomorpha halys]
Unigene11408	855	11.232	1.984	-2.50113091	Down	0.817399218	K03514|1|7e-08|60.1|dmo:Dmoj_GI15833|non-canonical poly(A) RNA polymerase PAPD5/7 [EC:2.7.7.19];K09453|2|1e-07|58.9|crg:105328284|snRNA-activating protein complex subunit 4;K13755|3|7e-07|56.6|hro:HELRODRAFT_169948|calcium/calmodulin-dependent 3',5'-cyclic nucleotide phosphodiesterase [EC:3.1.4.17];K15193|4|9e-07|56.2|hro:HELRODRAFT_176961|protein SPT2;K18621|5|9e-07|56.2|hro:HELRODRAFT_194936|ac…	-	-	-	gi|557156145|emb|CDI81113.1|/3.28256e-10/hypothetical protein EPH_0051720 [Eimeria praecox]
Unigene5645	1321	4.958	0.874	-2.504053087	Down	0.711304138	K05631|1|2e-96|354|soc:105199817|atrophin-1 interacting protein 3 (BAI1-associated protein 1);K06786|1|2e-96|354|soc:105199817|junctional adhesion molecule 4;K06787|1|2e-96|354|soc:105199817|endothelial cell adhesion molecule;K00485|2|1e-75|286|dme:Dmel_CG3006|dimethylaniline monooxygenase (N-oxide forming) [EC:1.14.13.8]	-	-	-	gi|939234312|ref|XP_014244539.1|/7.08533e-105/PREDICTED: flavin-containing monooxygenase FMO GS-OX5-like [Cimex lectularius]
CL1657.Contig2	1820	4.462	0.784	-2.508764954	Down	0.700463087	K01014|1|6e-56|221|dme:Dmel_CG16733|aryl sulfotransferase [EC:2.8.2.1];K01016|2|4e-53|211|dpo:Dpse_GA14114|estrone sulfotransferase [EC:2.8.2.4];K01025|3|3e-50|202|mde:101895814|	-	-	-	gi|939273551|ref|XP_014257095.1|/2.25933e-126/PREDICTED: estrogen sulfotransferase-like [Cimex lectularius]
Unigene5795	355	21.246	3.718	-2.514592574	Down	0.868515177	-	-	-	-	-
Unigene12084	454	5.014	0.86	-2.543553431	Down	0.713851116	-	-	-	-	gi|733604572|dbj|BAQ02353.1|/6.61037e-63/sugar transporter [Nilaparvata lugens]
CL1565.Contig2	1630	6.622	1.124	-2.558624975	Down	0.739311526	K03006|1|1e-08|63.5|rro:104669448|DNA-directed RNA polymerase II subunit RPB1 [EC:2.7.7.6];K08131|5|3e-07|59.3|cmk:103183661|collagen, type IX, alpha	-	-	-	gi|939638305|ref|XP_014270238.1|/3.31915e-25/PREDICTED: uncharacterized protein LOC106677066 [Halyomorpha halys]
Unigene17833	322	3.988	0.672	-2.569132272	Down	0.825561593	-	-	-	-	-
CL25.Contig1	1458	2.93	0.49	-2.58004701	Down	0.727007334	-	-	-	-	gi|646714365|gb|KDR18358.1|/2.40277e-56/putative DNA-binding protein C17orf49-like protein [Zootermopsis nevadensis]
CL285.Contig2	2196	3.788	0.62	-2.61109621	Down	0.816939879	-	-	-	-	gi|952513097|gb|KRT79729.1|/3.5828e-28/hypothetical protein AMK59_8722 [Oryctes borbonicus]
Unigene17547	790	7.222	1.174	-2.620966012	Down	0.760084319	-	-	-	-	gi|957841251|ref|XP_014670952.1|/4.1239e-46/PREDICTED: putative phospholipase B-like 2 [Priapulus caudatus]
Unigene31967	1006	99.362	16.032	-2.631739799	Down	0.815320681	-	-	-	-	gi|985394974|ref|XP_015364913.1|/1.74407e-51/PREDICTED: protein takeout-like [Diuraphis noxia]
CL580.Contig2	1554	118.108	19	-2.636035365	Down	0.816612238	K17495|1|2e-28|129|hro:HELRODRAFT_166364|CUB and sushi domain-containing protein	-	-	-	gi|662224569|ref|XP_008486634.1|/6.42296e-55/PREDICTED: putative uncharacterized protein DDB_G0286901, partial [Diaphorina citri]
Unigene8013	427	4.004	0.632	-2.663445511	Down	0.845628781	-	-	-	-	-
Unigene21935	2561	4.77	0.752	-2.665184699	Down	0.715995235	-	-	-	-	gi|242006565|ref|XP_002424120.1|/1.39522e-10/conserved hypothetical protein [Pediculus humanus corporis]
CL182.Contig2	428	106.346	16.76	-2.665671716	Down	0.816795599	K06493|1|1e-22|106|bfo:BRAFLDRAFT_129967|integrin beta 3;K06825|1|1e-22|106|bfo:BRAFLDRAFT_129967|fibrillin 1	-	-	-	gi|195354920|ref|XP_002043944.1|/1.46867e-25/GM17713 [Drosophila sechellia]
Unigene22719	442	3.028	0.468	-2.69378477	Down	0.737209968	K09637|1|5e-21|101|hro:HELRODRAFT_157319|transmembrane protease, serine 6 [EC:3.4.21.-];K09614|2|1e-19|96.7|nvi:100121850|corin [EC:3.4.21.-];K01312|3|3e-18|92.0|dmo:Dmoj_GI21250|trypsin [EC:3.4.21.4];K01324|5|2e-17|89.7|mgp:100549617|plasma kallikrein [EC:3.4.21.34]	-	-	-	gi|659099237|gb|AID60309.1|/1.69764e-58/serine protease 8 [Nilaparvata lugens]
CL514.Contig2	1425	5.692	0.876	-2.699932887	Down	0.734160019	K00505|1|1e-23|113|der:Dere_GG22822|tyrosinase [EC:1.14.18.1];K08745|4|2e-22|109|dse:Dsec_GM15980|solute carrier family 27 (fatty acid transporter), member 1/4 [EC:6.2.1.-]	-	-	-	gi|927930647|gb|ALE32752.1|/1.72028e-59/prophenoloxidase 2 [Nilaparvata lugens]
CL2574.Contig2	1578	8.862	1.362	-2.701905623	Down	0.815324696	K15001|1|3e-74|281|aag:AaeL_AAEL006824|cytochrome P450, family 4 [EC:1.14.-.-]	-	-	-	gi|408724319|gb|AFU86477.1|/0/cytochrome P450 CYP439A1v3 [Laodelphax striatella]
Unigene15881	328	9.468	1.426	-2.731085724	Down	0.824801649	-	-	-	-	-
Unigene4308	786	4.132	0.62	-2.736500134	Down	0.702233792	K00680|1|5e-11|70.1|dme:Dmel_CG33337|	-	-	-	gi|998502253|ref|XP_015511170.1|/1.78666e-25/PREDICTED: nose resistant to fluoxetine protein 6-like [Neodiprion lecontei]
Unigene3522	1072	4.518	0.676	-2.740589119	Down	0.712621125	-	-	-	-	-
Unigene4250	347	6.774	0.998	-2.762896266	Down	0.760046844	-	-	-	-	gi|952520628|gb|KRT80969.1|/1.37144e-15/Acyltransferase, partial [Oryctes borbonicus]
CL285.Contig1	2174	3.5	0.514	-2.767514658	Down	0.806816478	-	-	-	-	gi|952513097|gb|KRT79729.1|/3.53964e-28/hypothetical protein AMK59_8722 [Oryctes borbonicus]
CL905.Contig2	1428	5.682	0.832	-2.771743398	Down	0.736128808	K02895|1|2e-81|305|aga:AgaP_AGAP008405|large subunit ribosomal protein L24	-	-	-	gi|939660902|ref|XP_014278315.1|/8.50425e-83/PREDICTED: probable 39S ribosomal protein L24, mitochondrial [Halyomorpha halys]
Unigene749	459	9863.01	1419.492	-2.796653278	Down	0.829915948	-	-	-	-	-
Unigene20010	1880	4.362	0.624	-2.805371836	Down	0.712045613	K04506|1|7e-08|61.6|dse:Dsec_GM25665|E3 ubiquitin-protein ligase SIAH1 [EC:2.3.2.27]	-	-	-	gi|646724076|gb|KDR24466.1|/1.589e-106/putative E3 ubiquitin-protein ligase sinah, partial [Zootermopsis nevadensis]
CL3121.Contig1	433	1.842	0.26	-2.824689533	Down	0.746194657	-	-	-	-	-
Unigene6188	1634	10.726	1.51	-2.828491704	Down	0.855234488	-	-	-	-	-
Unigene8619	933	11.572	1.624	-2.833014691	Down	0.858660796	K15127|1|6e-27|123|nvi:100120782|transcriptional adapter 2-beta;K04352|2|5e-10|67.4|dan:Dana_GF20186|Ras GTPase-activating protein 1	-	-	-	gi|554894772|gb|AGZ04918.1|/5.23859e-68/chemosensory protein 8 [Sogatella furcifera]
Unigene6202	436	1138.362	155.192	-2.874833314	Down	0.831637133	-	-	-	-	-
Unigene18702	206	1.614	0.22	-2.87506515	Down	0.716709674	-	-	-	-	-
Unigene3462	2415	6.322	0.856	-2.884698334	Down	0.754641308	K00680|1|1e-43|180|dme:Dmel_CG33337|;K01183|2|6e-34|148|api:100169337|chitinase [EC:3.2.1.14];K01191|3|1e-27|127|dwi:Dwil_GK12786|alpha-mannosidase [EC:3.2.1.24];K10769|4|3e-15|86.3|pxy:105389940|alkylated DNA repair protein alkB homolog 7 [EC:1.14.11.-]	-	-	-	gi|189236750|ref|XP_975130.2|/2.28965e-124/PREDICTED: nose resistant to fluoxetine protein 6-like [Tribolium castaneum]
CL2519.Contig1	890	386.038	50.698	-2.928742127	Down	0.831212859	-	-	-	-	-
Unigene20891	378	2.322	0.304	-2.933224743	Down	0.748748327	K08804|1|2e-18|92.4|tca:661947|serine/threonine kinase 17 [EC:2.7.11.1]	-	-	-	gi|939279285|ref|XP_014260216.1|/2.12365e-29/PREDICTED: death-associated protein kinase 3-like isoform X1 [Cimex lectularius]
CL654.Contig3	1784	4.666	0.608	-2.940043079	Down	0.723335029	K15103|1|4e-82|308|lcm:102362082|solute carrier family 25 (mitochondrial uncoupling protein), member 8/9	GO:0016020//membrane	-	-	gi|557007293|ref|XP_006004994.1|/3.67733e-81/PREDICTED: mitochondrial uncoupling protein 2 [Latimeria chalumnae]
CL150.Contig2	2411	1.586	0.204	-2.958751714	Down	0.715265539	K00306|1|2e-30|116|aqu:100633263|sarcosine oxidase / L-pipecolate oxidase [EC:1.5.3.1 1.5.3.7];K00030|3|2e-25|100|pxy:105392943|isocitrate dehydrogenase (NAD+) [EC:1.1.1.41];K04911|5|6e-21|83.2|api:100568954|potassium voltage-gated channel Eag-related subfamily H member 8	-	-	-	gi|913324481|ref|XP_013193561.1|/3.21337e-65/PREDICTED: RNA-directed DNA polymerase from mobile element jockey-like isoform X1 [Amyelois transitella]
Unigene17261	3345	576.944	73.086	-2.980764311	Down	0.833439959	K00501|1|0.0|827|hst:105182098|tyrosine 3-monooxygenase [EC:1.14.16.2]	-	-	-	gi|939693396|ref|XP_014290756.1|/0/PREDICTED: tyrosine 3-monooxygenase [Halyomorpha halys]
Unigene26993	210	1068.248	132.262	-3.013776088	Down	0.835637614	-	-	-	-	-
Unigene7542	1106	15.788	1.908	-3.048695348	Down	0.800831147	-	-	-	-	-
Unigene15467	773	117.856	14.068	-3.066536062	Down	0.829887842	K14000|1|5e-14|80.1|tru:101065193|ribosome-binding protein 1	-	-	-	gi|662204841|ref|XP_008475812.1|/5.19106e-30/PREDICTED: skin secretory protein xP2-like [Diaphorina citri]
CL340.Contig2	383	1124.72	132.378	-3.086830601	Down	0.837388243	-	-	-	-	-
Unigene27325	280	1.824	0.214	-3.091423028	Down	0.701781145	-	-	-	-	-
CL2238.Contig3	1462	8.262	0.958	-3.108393499	Down	0.839180898	K00286|1|5e-66|254|tca:663647|pyrroline-5-carboxylate reductase [EC:1.5.1.2]	-	-	-	gi|91077326|ref|XP_974776.1|/4.8444e-65/PREDICTED: pyrroline-5-carboxylate reductase 3 [Tribolium castaneum]
Unigene16240	206	1.82	0.208	-3.129283017	Down	0.701917662	-	-	-	-	-
Unigene21754	946	3.466	0.396	-3.129699319	Down	0.832016436	-	-	-	-	gi|321444491|gb|EFX60420.1|/3.5638e-96/hypothetical protein DAPPUDRAFT_277575 [Daphnia pulex]
Unigene24029	555	2.984	0.336	-3.150714397	Down	0.759757482	K00108|1|2e-52|206|dmo:Dmoj_GI23491|choline dehydrogenase [EC:1.1.99.1]	-	-	-	gi|939631173|ref|XP_014280526.1|/1.46382e-61/PREDICTED: glucose dehydrogenase [FAD, quinone]-like [Halyomorpha halys]
Unigene16279	215	1.836	0.204	-3.169925001	Down	0.704935757	K07293|1|5e-29|127|tca:660085|tyrosine-protein phosphatase non-receptor type 11 [EC:3.1.3.48]	-	-	-	gi|939631040|ref|XP_014280063.1|/1.48786e-30/PREDICTED: tyrosine-protein phosphatase corkscrew-like isoform X3 [Halyomorpha halys]
CL2076.Contig1	2171	7.056	0.78	-3.177304532	Down	0.816094277	K06069|1|2e-77|292|mde:101887398|atypical protein kinase C iota type [EC:2.7.11.13];K08145|2|2e-76|289|bfo:BRAFLDRAFT_82927|MFS transporter, SP family, solute carrier family 2 (facilitated glucose transporter), member 8;K14258|3|4e-74|281|aec:105147966|facilitated trehalose transporter	-	-	-	gi|291461583|dbj|BAI83426.1|/0/sugar transporter 12 [Nilaparvata lugens]
CL728.Contig10	390	17.698	1.924	-3.20140563	Down	0.807693131	-	-	-	-	-
CL456.Contig2	231	1.444	0.152	-3.247927513	Down	0.719944858	-	-	-	-	-
Unigene22675	335	6.652	0.7	-3.248361341	Down	0.808260881	K00680|1|5e-10|64.7|dme:Dmel_CG33337|;K01183|2|7e-07|54.3|api:100169337|chitinase [EC:3.2.1.14];K01191|3|2e-06|53.1|dwi:Dwil_GK12786|alpha-mannosidase [EC:3.2.1.24]	-	-	-	gi|908449178|ref|XP_013081704.1|/1.13234e-17/PREDICTED: nose resistant to fluoxetine protein 6-like [Biomphalaria glabrata]
Unigene9312	291	5.752	0.602	-3.256228284	Down	0.771753306	-	-	-	-	-
CL2090.Contig1	284	7.546	0.784	-3.266786541	Down	0.832366026	-	-	-	-	-
CL2005.Contig2	1782	30.424	3.1	-3.294869723	Down	0.820690347	K14000|1|2e-10|69.7|oas:101121793|ribosome-binding protein 1	-	-	-	gi|939686717|ref|XP_014287474.1|/1.74018e-14/PREDICTED: putative mediator of RNA polymerase II transcription subunit 26 [Halyomorpha halys]
Unigene29450	456	620.118	61.788	-3.327144186	Down	0.841558702	-	-	-	-	-
CL439.Contig3	1052	32.312	3.162	-3.353160778	Down	0.823070025	-	-	-	-	gi|482875733|gb|AGK40896.1|/1.82802e-06/defensin B [Nilaparvata lugens]
CL182.Contig3	321	7709.708	751.21	-3.359388047	Down	0.84357835	K10955|1|7e-15|80.9|cmy:102931860|intestinal mucin-2	-	-	-	gi|780054463|ref|XP_011669590.1|/9.35171e-17/PREDICTED: mucin-5AC-like [Strongylocentrotus purpuratus]
Unigene14977	515	4.72	0.44	-3.423211431	Down	0.736158253	-	-	-	-	gi|939670427|ref|XP_014281988.1|/1.80967e-06/PREDICTED: nose resistant to fluoxetine protein 6-like [Halyomorpha halys]
Unigene19831	420	2.476	0.224	-3.466440677	Down	0.723119278	K05631|1|2e-23|109|soc:105199817|atrophin-1 interacting protein 3 (BAI1-associated protein 1);K06786|1|2e-23|109|soc:105199817|junctional adhesion molecule 4;K06787|1|2e-23|109|soc:105199817|endothelial cell adhesion molecule;K00485|2|2e-20|99.4|dme:Dmel_CG3006|dimethylaniline monooxygenase (N-oxide forming) [EC:1.14.13.8]	-	-	-	gi|340709203|ref|XP_003393201.1|/3.52171e-24/PREDICTED: senecionine N-oxygenase-like [Bombus terrestris]
Unigene18910	1626	29.41	2.482	-3.566731764	Down	0.824569035	-	-	-	-	gi|939268614|ref|XP_014254464.1|/5.82722e-15/PREDICTED: uncharacterized protein LOC106669475 isoform X2 [Cimex lectularius]
CL439.Contig2	398	12.768	1.056	-3.595850817	Down	0.80402725	-	-	-	-	-
CL2472.Contig2	1156	7.85	0.648	-3.598626936	Down	0.85560924	K19404|1|1e-42|176|dgr:Dgri_GH11187|phosphatidic acid-selective&#160;phospholipase A1 [EC:3.1.1.-];K14073|3|1e-34|149|cfo:105256657|pancreatic triacylglycerol lipase [EC:3.1.1.3];K14075|4|2e-34|148|crg:105331427|pancreatic lipase-related protein 2 [EC:3.1.1.3]	-	-	-	gi|646719635|gb|KDR21675.1|/3.66077e-83/Pancreatic lipase-related protein 2 [Zootermopsis nevadensis]
CL2097.Contig2	2628	6.062	0.5	-3.599793852	Down	0.807293217	K16628|1|1e-06|58.2|xma:102218208|collagen, type VII, alpha	-	-	-	gi|939638229|ref|XP_014270209.1|/9.25362e-42/PREDICTED: uncharacterized protein LOC106677044 [Halyomorpha halys]
Unigene28582	263	6.562	0.538	-3.608457516	Down	0.823643932	-	-	-	-	gi|926620555|ref|XP_013775574.1|/6.75233e-07/PREDICTED: nose resistant to fluoxetine protein 6-like [Limulus polyphemus]
Unigene22023	425	40.494	3.244	-3.641862435	Down	0.830403127	-	-	-	-	-
Unigene17241	270	3.786	0.298	-3.667290175	Down	0.714373093	-	-	-	-	-
Unigene23682	901	3.798	0.298	-3.67185567	Down	0.714753199	K00680|1|2e-15|85.1|dme:Dmel_CG33337|;K01183|2|5e-08|60.5|api:100169337|chitinase [EC:3.2.1.14]	-	-	-	gi|641650007|ref|XP_008187830.1|/5.28143e-38/PREDICTED: nose resistant to fluoxetine protein 6-like [Acyrthosiphon pisum]
Unigene15305	459	1125.592	86.594	-3.700273104	Down	0.847533326	-	-	-	-	-
Unigene31794	218	2.532	0.194	-3.706148847	Down	0.731421382	-	-	-	-	-
Unigene311	391	3.894	0.298	-3.707868648	Down	0.718689437	-	-	-	-	-
Unigene21348	406	2.59	0.194	-3.73882354	Down	0.736227582	-	-	-	-	-
Unigene11247	226	3390.334	250.808	-3.756772136	Down	0.848596017	-	-	-	-	-
Unigene14226	372	1.476	0.106	-3.799556551	Down	0.715669736	K01324|1|2e-15|82.8|shr:100917450|plasma kallikrein [EC:3.4.21.34];K01317|2|4e-15|81.6|amj:102574978|acrosin [EC:3.4.21.10];K09628|3|1e-14|80.1|acs:100551756|protease, serine 27 [EC:3.4.21.-];K09637|5|5e-14|78.2|cmy:102943942|transmembrane protease, serine 6 [EC:3.4.21.-]	-	-	-	gi|659099237|gb|AID60309.1|/8.05259e-61/serine protease 8 [Nilaparvata lugens]
CL439.Contig1	710	38.51	2.712	-3.82780404	Down	0.831841908	-	-	-	-	-
Unigene6841	1453	734.202	50.61	-3.858682665	Down	0.848515713	K10955|1|3e-15|85.5|cmy:102931860|intestinal mucin-2	-	-	-	gi|444706883|gb|ELW48200.1|/6.11274e-28/Neurofilament heavy polypeptide [Tupaia chinensis]
Unigene13963	563	9.112	0.588	-3.953879687	Down	0.872847583	-	-	-	-	-
Unigene28356	252	1.41	0.09	-3.969626351	Down	0.707263237	-	-	-	-	-
CL945.Contig3	1667	19.834	1.258	-3.978771834	Down	0.821051716	-	-	-	-	gi|662218245|ref|XP_008483140.1|/4.18121e-31/PREDICTED: uncharacterized protein LOC103519830 [Diaphorina citri]
Unigene5633	571	7.586	0.424	-4.161203202	Down	0.859632475	K12309|1|7e-18|92.0|bfo:BRAFLDRAFT_122758|beta-galactosidase [EC:3.2.1.23]	-	GO:0004553//hydrolase activity, hydrolyzing O-glycosyl compounds	GO:0008152//metabolic process	gi|260809349|ref|XP_002599468.1|/5.41314e-17/hypothetical protein BRAFLDRAFT_122758 [Branchiostoma floridae]
CL2519.Contig2	435	1057.87	58.864	-4.167632956	Down	0.852055785	-	-	-	-	-
CL2847.Contig2	352	2.198	0.118	-4.219332622	Down	0.710863537	-	-	-	-	-
Unigene5414	592	11.16	0.586	-4.251292552	Down	0.805795278	-	-	-	-	gi|939638267|ref|XP_014270226.1|/7.9143e-25/PREDICTED: uncharacterized protein LOC106677054 [Halyomorpha halys]
CL2005.Contig1	1656	23.668	1.232	-4.263863639	Down	0.82795519	K06061|1|5e-06|55.1|mmu:270118|mastermind	-	-	-	gi|939686717|ref|XP_014287474.1|/6.8731e-18/PREDICTED: putative mediator of RNA polymerase II transcription subunit 26 [Halyomorpha halys]
Unigene14712	756	3.498	0.17	-4.362923638	Down	0.712250388	-	-	-	-	-
Unigene10471	268	3.172	0.154	-4.364390515	Down	0.852961615	K01191|1|2e-11|69.7|dwi:Dwil_GK12786|alpha-mannosidase [EC:3.2.1.24]	-	-	-	gi|641650001|ref|XP_008187815.1|/3.44427e-19/PREDICTED: nose resistant to fluoxetine protein 6-like [Acyrthosiphon pisum]
Unigene22566	747	5.104	0.244	-4.386675276	Down	0.791607688	K01183|1|1e-09|65.5|api:100169337|chitinase [EC:3.2.1.14];K00680|2|3e-07|57.8|dme:Dmel_CG33337|	-	-	-	gi|572305472|ref|XP_006618663.1|/8.31473e-14/PREDICTED: uncharacterized protein LOC102675777 [Apis dorsata]
CL3140.Contig2	248	1.858	0.088	-4.400103168	Down	0.728039242	-	-	-	-	-
CL567.Contig2	3981	4.42	0.194	-4.509917812	Down	0.74321832	K18622|1|0.0|1082|aec:105143929|adducin	-	-	-	gi|646715024|gb|KDR18780.1|/0/Protein hu-li tai shao [Zootermopsis nevadensis]
CL22.Contig4	583	4.606	0.192	-4.584336195	Down	0.754399058	-	-	-	-	-
CL1089.Contig2	411	8.902	0.368	-4.596351829	Down	0.879808609	-	-	-	-	gi|939674911|ref|XP_014283567.1|/6.70614e-15/PREDICTED: uncharacterized protein LOC106685426 [Halyomorpha halys]
Unigene24033	466	73.566	2.944	-4.643189573	Down	0.848373842	-	-	-	-	-
Unigene21491	1443	8.466	0.302	-4.809060034	Down	0.802489427	K04520|1|3e-07|58.9|pxy:105386159|amyloid beta A4 protein;K05719|1|3e-07|58.9|pxy:105386159|integrin beta 1;K06237|1|3e-07|58.9|pxy:105386159|collagen, type IV, alpha;K06256|1|3e-07|58.9|pxy:105386159|CD44 antigen;K06493|1|3e-07|58.9|pxy:105386159|integrin beta 3;K06591|1|3e-07|58.9|pxy:105386159|integrin beta 8;K06236|3|2e-06|56.2|cmk:103180422|collagen, type I/II/III/V/XI/XXIV/XXVII, alpha;K062…	-	-	-	gi|939638229|ref|XP_014270209.1|/2.15476e-25/PREDICTED: uncharacterized protein LOC106677044 [Halyomorpha halys]
Unigene11784	2734	8.598	0.306	-4.812397552	Down	0.803308528	K01183|1|9e-58|228|api:100169337|chitinase [EC:3.2.1.14];K00680|2|4e-44|182|dme:Dmel_CG33337|	-	-	-	gi|646718947|gb|KDR21235.1|/5.20891e-96/Nose resistant to fluoxetine protein 6 [Zootermopsis nevadensis]
Unigene10626	480	1.456	0.05	-4.86393845	Down	0.733871995	-	-	-	-	-
CL690.Contig2	1200	16.654	0.546	-4.930823968	Down	0.832404037	-	-	-	-	gi|925673202|gb|KOX70769.1|/1.00812e-06/Vesicle transport protein SEC20 [Melipona quadrifasciata]
CL2847.Contig1	710	5.31	0.158	-5.070715398	Down	0.846955404	-	-	-	-	-
Unigene29723	1434	12.5	0.364	-5.101845834	Down	0.829882488	K07936|1|7e-12|74.3|phu:Phum_PHUM095420|GTP-binding nuclear protein Ran;K12347|2|8e-11|70.9|dvi:Dvir_GJ10160|natural resistance-associated macrophage protein	-	-	-	gi|662211324|ref|XP_008479343.1|/6.82173e-48/PREDICTED: circadian clock-controlled protein-like [Diaphorina citri]
Unigene9846	1132	55.07	1.576	-5.126927169	Down	0.861304138	K10693|1|7e-30|133|dpe:Dper_GL26848|E3 ubiquitin-protein ligase MYCBP2 [EC:2.3.2.27];K19625|2|6e-18|94.0|tca:662515|retinaldehyde-binding protein 1	-	-	-	gi|242009791|ref|XP_002425666.1|/1.45034e-76/protein C20orf121, putative [Pediculus humanus corporis]
Unigene554	530	9.12	0.256	-5.154818109	Down	0.817994807	-	-	-	-	gi|795357890|ref|XP_011785535.1|/1.91861e-09/PREDICTED: mucin-5AC [Colobus angolensis palliatus]
Unigene19554	2271	18.088	0.458	-5.303541489	Down	0.851896515	K07427|1|1e-104|383|gfr:102033190|cytochrome P450, family 4, subfamily V;K15001|5|7e-103|377|dvi:Dvir_GJ24249|cytochrome P450, family 4 [EC:1.14.-.-]	-	-	-	gi|717212865|gb|AIW80004.1|/0/cytochrome P450 CYP4DE1 [Nilaparvata lugens]
Unigene14888	423	60.952	0.676	-6.494506504	Down	0.930466031	K15127|1|1e-21|103|nvi:100120782|transcriptional adapter 2-beta	-	-	-	gi|656462659|gb|AID16756.1|/1.42298e-33/OS-D protein [Pseudoregma bambucicola]
CL449.Contig1	1294	0.908	0.01	-6.504620392	Down	0.700296857	K09550|1|5e-38|160|hst:105182872|prefoldin subunit 4	-	-	-	gi|998515032|ref|XP_015518228.1|/1.45913e-38/PREDICTED: probable prefoldin subunit 4 [Neodiprion lecontei]
CL195.Contig8	2789	0.926	0.01	-6.532940288	Down	0.707533594	K00965|1|5e-143|511|api:100168691|UDPglucose--hexose-1-phosphate uridylyltransferase [EC:2.7.7.12]	-	-	-	gi|939665170|ref|XP_014279976.1|/4.91712e-150/PREDICTED: probable galactose-1-phosphate uridylyltransferase [Halyomorpha halys]
Unigene25337	201	0.936	0.01	-6.548436625	Down	0.7120159	-	-	-	-	gi|154344449|ref|XP_001568166.1|/3.37318e-06/proteophosphoglycan ppg4 [Leishmania braziliensis MHOM/BR/75/M2904]
Unigene11951	469	8.252	0.086	-6.584263351	Down	0.886359013	-	-	-	-	gi|939674911|ref|XP_014283567.1|/9.88102e-14/PREDICTED: uncharacterized protein LOC106685426 [Halyomorpha halys]
Unigene27560	213	0.964	0.01	-6.590961241	Down	0.719128165	-	-	-	-	-
Unigene23566	2471	54.738	0.53	-6.690406553	Down	0.940285883	K08200|1|2e-144|515|pxy:105386743|MFS transporter, OCT family, solute carrier family 22 (organic cation transporter), member 3;K08202|2|2e-78|296|aga:AgaP_AGAP004309|MFS transporter, OCT family, solute carrier family 22 (organic cation transporter), member 4/5	GO:0016021//integral component of membrane	GO:0022857//transmembrane transporter activity	GO:0055085//transmembrane transport	gi|158296157|ref|XP_316638.4|/0/AGAP006609-PA [Anopheles gambiae str. PEST]
Unigene27473	316	1.034	0.01	-6.692092375	Down	0.743500455	-	-	-	-	-
Unigene10326	326	7.046	0.066	-6.73819464	Down	0.884755608	-	-	-	-	-
Unigene2634	2328	28.88	0.268	-6.751693931	Down	0.934325981	K00680|1|7e-56|221|dme:Dmel_CG33337|;K01183|2|6e-43|178|api:100169337|chitinase [EC:3.2.1.14];K01191|3|2e-25|120|dwi:Dwil_GK12786|alpha-mannosidase [EC:3.2.1.24];K10769|4|2e-14|83.6|pxy:105389940|alkylated DNA repair protein alkB homolog 7 [EC:1.14.11.-]	-	-	-	gi|189236750|ref|XP_975130.2|/7.70222e-178/PREDICTED: nose resistant to fluoxetine protein 6-like [Tribolium castaneum]
CL3315.Contig2	232	1.086	0.01	-6.762880293	Down	0.709740618	-	-	-	-	-
Unigene22725	236	1.12	0.01	-6.807354922	Down	0.71780984	-	-	-	-	-
CL549.Contig1	1496	1.244	0.01	-6.958842675	Down	0.746790246	K19383|1|2e-45|185|ame:726999|homeobox protein TGIF1	-	-	-	gi|755942008|ref|XP_011298638.1|/3.14678e-51/PREDICTED: homeobox protein TGIF2-like isoform X1 [Fopius arisanus]
CL2256.Contig2	463	1.432	0.01	-7.161887682	Down	0.738504203	-	-	-	-	-
CL2307.Contig2	1070	1.446	0.01	-7.175923742	Down	0.742658601	-	-	-	-	-
CL3102.Contig1	603	1.542	0.01	-7.268658955	Down	0.805381712	-	-	-	-	-
CL315.Contig2	322	1.58	0.01	-7.303780748	Down	0.822693399	-	-	-	-	-
CL1736.Contig3	1799	1.586	0.01	-7.309248961	Down	0.824300819	-	-	-	-	-
CL2454.Contig1	3016	1.686	0.01	-7.397460726	Down	0.705206381	K08729|1|0.0|667|cfo:105254280|phosphatidylserine synthase 1 [EC:2.7.8.-]	-	-	-	gi|1000724075|ref|XP_015610513.1|/0/PREDICTED: phosphatidylserine synthase 1 isoform X2 [Cephus cinctus]
CL1696.Contig2	1080	1.704	0.01	-7.412781525	Down	0.70674822	-	-	-	-	gi|939264809|ref|XP_014252421.1|/5.51151e-30/PREDICTED: uncharacterized protein LOC106668311 [Cimex lectularius]
Unigene15285	202	1.73	0.01	-7.434628228	Down	0.711246587	-	-	-	-	-
CL2919.Contig2	2057	1.776	0.01	-7.472487771	Down	0.718266502	-	-	-	-	gi|646713820|gb|KDR18013.1|/1.95103e-129/Sec1 family domain-containing protein 2 [Zootermopsis nevadensis]
Unigene16140	344	1.808	0.01	-7.498250868	Down	0.722703303	-	-	-	-	-
CL1873.Contig2	296	2.214	0.01	-7.790511412	Down	0.830717115	-	-	-	-	-
CL1764.Contig2	1054	46.986	0.19	-7.950087725	Down	0.97269795	K07936|1|3e-08|61.6|phu:Phum_PHUM095420|GTP-binding nuclear protein Ran	-	-	-	gi|985386642|ref|XP_015370791.1|/1.02862e-49/PREDICTED: protein takeout-like [Diuraphis noxia]
CL1691.Contig1	3618	2.602	0.01	-8.023477152	Down	0.804511751	-	-	-	-	gi|939648089|ref|XP_014273625.1|/3.41006e-21/PREDICTED: uncharacterized protein LOC106679160 isoform X1 [Halyomorpha halys]
CL2487.Contig2	215	3.054	0.01	-8.254556252	Down	0.833635366	-	-	-	-	gi|939638269|ref|XP_014270227.1|/5.69334e-06/PREDICTED: uncharacterized protein LOC106677055 [Halyomorpha halys]
CL1764.Contig1	1067	9.532	0.024	-8.633600735	Down	0.941042079	K07936|1|3e-08|61.6|phu:Phum_PHUM095420|GTP-binding nuclear protein Ran	-	-	-	gi|985386642|ref|XP_015370791.1|/1.0484e-49/PREDICTED: protein takeout-like [Diuraphis noxia]
Unigene31119	1334	82.898	0.148	-9.12959631	Down	0.987520745	K07936|1|5e-06|54.7|phu:Phum_PHUM095420|GTP-binding nuclear protein Ran	-	-	-	gi|242022225|ref|XP_002431541.1|/1.20031e-59/protein takeout precursor, putative [Pediculus humanus corporis]
Unigene12019	251	6.028	0.01	-9.235535607	Down	0.915873441	-	-	-	-	-
