# Supplementary material for: Comparative transcriptome analysis of Sogatella furcifera (Horváth) exposed to different insecticides
Source: Sci Rep. 2018 Jun 8;8:8773. doi: 10.1038/s41598-018-27062-4 (PMC5993722; doi:10.1038/s41598-018-27062-4)
Supplement: Supplementary file 5 — Supplementary Table S6 [file 41598_2018_27062_MOESM5_ESM.xls]

Table S6 The differentially expressed genes between deltamethrin-treated and control
GeneID	geneLength	Means-CK	Means-Deltamethrin	log2Ratio(Deltamethrin/CK)	Up-Down-Regulation(Deltamethrin/CK)	Probability	KEGG Orthology	GO Component	GO Function	GO Process	Blast nr
CL434.Contig2	3701	0.01	2.47	7.948367232	Up	0.829211865	K15720|1|3e-51|206|nvi:100119569|NEDD4-binding protein 2 [EC:3.-.-.-]	-	-	-	gi|817079669|ref|XP_012262265.1|/1.04095e-57/PREDICTED: uncharacterized protein LOC105689669 [Athalia rosae]
CL1524.Contig1	2119	0.01	2.102	7.715618859	Up	0.783775232	-	-	-	-	-
CL2711.Contig1	1722	0.01	2.092	7.708739041	Up	0.782642823	K14380|1|1e-139|498|tsp:Tsp_04264|four and a half LIM domains protein 2	-	-	-	gi|939246223|ref|XP_014242510.1|/0/PREDICTED: four and a half LIM domains protein 2 isoform X7 [Cimex lectularius]
Unigene16476	221	0.01	1.846	7.528258743	Up	0.718130696	-	-	-	-	-
CL1147.Contig1	3971	0.01	1.772	7.469234794	Up	0.705874873	-	-	-	-	gi|572266892|ref|XP_006611536.1|/1.43472e-20/PREDICTED: uncharacterized protein LOC102676900 [Apis dorsata]
CL769.Contig1	3971	0.01	1.452	7.181897643	Up	0.70199577	K14411|1|9e-155|550|api:100164936|RNA-binding protein Musashi	-	-	-	gi|939646679|ref|XP_014273132.1|/6.81349e-172/PREDICTED: heterogeneous nuclear ribonucleoprotein 27C isoform X2 [Halyomorpha halys]
CL814.Contig2	829	0.01	1.392	7.121015401	Up	0.749583445	-	-	-	-	-
Unigene12442	510	0.01	1.316	7.040015679	Up	0.727721583	-	-	-	-	-
Unigene23630	209	0.01	1.294	7.015693807	Up	0.719038229	-	-	-	-	-
Unigene25416	287	0.01	1.256	6.972692654	Up	0.710834181	-	-	-	-	-
Unigene16052	4273	0.01	1.252	6.968090752	Up	0.708874552	K12307|1|1e-11|75.5|isc:IscW_ISCW021444|MFS transporter, ceroid-lipofuscinosis neuronal protein 7	-	-	-	gi|751223307|ref|XP_011164933.1|/4.92226e-83/PREDICTED: uncharacterized protein LOC105199495 [Solenopsis invicta]
CL188.Contig1	590	0.01	1.232	6.944858446	Up	0.704223109	K10523|1|1e-12|74.7|tca:655033|speckle-type POZ protein	-	-	-	gi|642913324|ref|XP_008195263.1|/6.83906e-13/PREDICTED: speckle-type POZ protein B isoform X2 [Tribolium castaneum]
CL2036.Contig2	575	0.01	1.126	6.815063017	Up	0.740494726	-	-	-	-	-
Unigene21471	561	0.01	1.046	6.708739041	Up	0.710270654	K04520|1|3e-23|109|cfo:105249735|amyloid beta A4 protein;K05719|1|3e-23|109|cfo:105249735|integrin beta 1;K06237|1|3e-23|109|cfo:105249735|collagen, type IV, alpha;K06256|1|3e-23|109|cfo:105249735|CD44 antigen;K06493|1|3e-23|109|cfo:105249735|integrin beta 3;K06591|1|3e-23|109|cfo:105249735|integrin beta 8;K06236|5|8e-16|85.1|dmo:Dmoj_GI13184|collagen, type I/II/III/V/XI/XXIV/XXVII, alpha;K06257|…	-	-	-	gi|939254679|ref|XP_014247059.1|/5.46094e-27/PREDICTED: LOW QUALITY PROTEIN: collagen alpha-5(IV) chain-like [Cimex lectularius]
CL2830.Contig3	580	0.01	1.024	6.678071905	Up	0.701019971	-	-	-	-	-
CL464.Contig2	224	0.01	1.008	6.655351829	Up	0.732633453	-	-	-	-	-
Unigene31876	257	0.01	1.006	6.652486495	Up	0.729733951	K02432|1|3e-10|65.5|isc:IscW_ISCW004077|frizzled 1/7	-	GO:0004871//signal transducer activity	GO:0007165//signal transduction	gi|675368492|gb|KFM61394.1|/5.01794e-10/Frizzled-7-A, partial [Stegodyphus mimosarum]
Unigene30321	223	0.01	1.004	6.649615459	Up	0.726189377	-	-	-	-	gi|939674733|ref|XP_014283511.1|/4.62778e-08/PREDICTED: xanthine dehydrogenase-like [Halyomorpha halys]
CL2175.Contig2	354	0.01	0.998	6.64096791	Up	0.726189377	-	-	-	-	-
Unigene18720	232	0.01	0.96	6.584962501	Up	0.710206939	-	-	-	-	-
Unigene27318	200	0.01	0.93	6.539158811	Up	0.720952348	-	-	-	-	-
Unigene9587	261	0.01	0.908	6.504620392	Up	0.712218236	-	-	-	-	-
Unigene31063	290	0.01	0.88	6.459431619	Up	0.702223323	K15156|1|4e-41|167|phu:Phum_PHUM128490|mediator of RNA polymerase II transcription subunit 14	GO:0016592//mediator complex	GO:0001104//RNA polymerase II transcription cofactor activity	GO:0006357//regulation of transcription from RNA polymerase II promoter	gi|646699022|gb|KDR09873.1|/5.94972e-43/Mediator of RNA polymerase II transcription subunit 14 [Zootermopsis nevadensis]
Unigene14126	211	0.01	0.876	6.452858965	Up	0.701327836	K06767|1|5e-07|54.7|isc:IscW_ISCW022820|Down syndrome cell adhesion molecule;K06768|3|4e-06|52.0|dpo:Dpse_GA14672|Down syndrome cell adhesion molecule-like protein 1	-	-	-	gi|985417143|ref|XP_015374046.1|/2.48008e-09/PREDICTED: Down syndrome cell adhesion molecule-like protein Dscam2, partial [Diuraphis noxia]
Unigene14804	201	0.034	2.728	6.326165088	Up	0.765158484	-	-	-	-	-
CL326.Contig1	447	0.076	5.804	6.254904291	Up	0.886463297	-	-	-	-	-
CL996.Contig2	440	0.472	20.756	5.458597771	Up	0.910140815	-	-	-	-	-
CL79.Contig3	2066	0.068	2.712	5.317678622	Up	0.758641913	K09275|1|0.0|844|api:100164591|transcription factor CP2 and related proteins	-	-	-	gi|939248102|ref|XP_014243535.1|/0/PREDICTED: protein grainyhead isoform X3 [Cimex lectularius]
CL1070.Contig1	794	0.29	10.726	5.208915448	Up	0.872163624	-	-	-	-	gi|939269037|ref|XP_014254691.1|/2.64951e-16/PREDICTED: uncharacterized protein LOC106669623 [Cimex lectularius]
CL1838.Contig4	1943	0.18	4.402	4.612090334	Up	0.743331102	-	-	-	-	-
Unigene2583	563	0.778	17.136	4.46111642	Up	0.859379986	-	-	-	-	-
Unigene6162	464	0.088	1.8	4.354349573	Up	0.732549928	K05637|1|1e-57|223|api:100162936|laminin, alpha 1/2	-	-	-	gi|646720514|gb|KDR22194.1|/5.53964e-62/Laminin subunit alpha-1, partial [Zootermopsis nevadensis]
Unigene19570	265	0.082	1.644	4.325442579	Up	0.707170584	K14033|1|4e-08|58.5|tca:663422|nuclear receptor subfamily 1 group F member 4	-	-	-	gi|939252082|ref|XP_014245665.1|/7.19842e-09/PREDICTED: probable nuclear hormone receptor HR3 isoform X7 [Cimex lectularius]
CL996.Contig1	456	0.684	13.428	4.295104307	Up	0.848846978	-	-	-	-	-
Unigene3745	724	0.856	16.332	4.253946866	Up	0.854812871	K05692|1|1e-07|58.9|ptr:746570|actin beta/gamma 1	-	-	-	gi|954322780|gb|KRY04112.1|/7.83175e-30/hypothetical protein T12_9701, partial [Trichinella patagoniensis]
Unigene22792	894	0.16	3.048	4.251719093	Up	0.732533865	K04437|1|4e-99|363|api:100167253|filamin	-	-	-	gi|939241865|ref|XP_014240191.1|/6.2572e-100/PREDICTED: filamin-A isoform X2 [Cimex lectularius]
Unigene13912	292	0.076	1.408	4.211504105	Up	0.719516089	K16942|1|9e-20|97.1|pxy:105384021|septin 2	-	-	-	gi|768423156|ref|XP_011552468.1|/1.02195e-18/PREDICTED: septin-1 [Plutella xylostella]
CL952.Contig2	1611	0.486	8.862	4.188604108	Up	0.828957541	K04257|1|2e-07|59.7|apla:101789470|olfactory receptor	-	-	-	gi|403334965|gb|EJY66653.1|/1.84143e-93/hypothetical protein OXYTRI_13058 [Oxytricha trifallax]
CL737.Contig4	2308	0.216	3.928	4.184691712	Up	0.712918295	K14000|1|6e-86|321|phu:Phum_PHUM172740|ribosome-binding protein 1	-	-	-	gi|817193491|ref|XP_012272206.1|/2.50345e-96/PREDICTED: kinectin-like isoform X3 [Orussus abietinus]
Unigene4482	978	0.13	2.364	4.184646507	Up	0.74146651	K13172|1|6e-06|53.9|amj:102573169|serine/arginine repetitive matrix protein 2	-	-	-	gi|443711904|gb|ELU05451.1|/1.40645e-34/hypothetical protein CAPTEDRAFT_61389, partial [Capitella teleta]
Unigene9500	202	0.212	3.43	4.016072406	Up	0.757473363	-	-	-	-	-
Unigene17052	210	0.104	1.67	4.005192669	Up	0.706801146	-	-	-	-	-
Unigene20429	268	0.154	2.426	3.977577294	Up	0.743428816	K07197|1|2e-09|62.8|bfo:BRAFLDRAFT_117231|sterol regulatory element-binding transcription factor 1	-	-	-	gi|646701178|gb|KDR11017.1|/3.67989e-21/Sterol regulatory element-binding protein 1 [Zootermopsis nevadensis]
Unigene31460	205	0.11	1.716	3.963474124	Up	0.711915725	-	-	-	-	-
CL2501.Contig1	830	0.128	1.952	3.930737338	Up	0.7484845	K10779|1|8e-06|53.1|xtr:100380046|transcriptional regulator ATRX [EC:3.6.4.12]	-	-	-	gi|999980420|gb|KXJ19594.1|/1.58123e-06/hypothetical protein AC249_AIPGENE11332, partial [Exaiptasia pallida]
Unigene2769	687	0.11	1.602	3.864298719	Up	0.725877496	-	-	-	-	gi|939698703|ref|XP_014293536.1|/7.12053e-19/PREDICTED: myosin-M heavy chain-like [Halyomorpha halys]
Unigene16643	386	0.106	1.516	3.838133584	Up	0.71063795	-	-	-	-	gi|768444639|ref|XP_011564181.1|/3.87328e-18/PREDICTED: uncharacterized protein LOC105394045 isoform X2 [Plutella xylostella]
Unigene9214	200	0.112	1.564	3.803669875	Up	0.718112491	K01687|1|4e-19|95.1|aqu:100635086|dihydroxy-acid dehydratase [EC:4.2.1.9]	-	-	-	gi|452187326|gb|AGG09876.1|/1.27292e-29/dihydroxy-acid dehydratase, partial [Nilaparvata lugens]
Unigene16043	251	0.164	2.226	3.762685873	Up	0.713903464	-	-	-	-	gi|757813221|gb|AJO25038.1|/1.49996e-46/chitinase [Nilaparvata lugens]
Unigene10655	597	0.732	9.842	3.749035963	Up	0.828519837	K04257|1|1e-09|64.7|ola:101174077|olfactory receptor	-	-	-	gi|915654662|gb|KOC58787.1|/1.1964e-57/Putative uncharacterized protein ART2 [Habropoda laboriosa]
CL926.Contig1	1409	2.404	29.698	3.626856975	Up	0.859869893	-	-	-	-	gi|939641390|ref|XP_014271288.1|/4.38308e-108/PREDICTED: uncharacterized protein LOC106677714 isoform X2 [Halyomorpha halys]
CL2364.Contig3	1477	0.196	2.322	3.566442413	Up	0.720691332	K09643|1|1e-30|136|dre:559754|transmembrane protease, serine 13;K01344|2|6e-30|134|phi:102100991|protein C (activated) [EC:3.4.21.69];K08670|3|2e-29|132|cmk:103180258|suppressor of tumorigenicity protein 14 [EC:3.4.21.109]	-	GO:0003824//catalytic activity	-	gi|659099665|gb|AID60327.1|/1.71912e-110/stubble-2 [Nilaparvata lugens]
CL2833.Contig2	373	0.184	2.154	3.549240578	Up	0.703664935	-	-	-	-	-
Unigene9898	420	0.934	10.692	3.516965383	Up	0.828853135	-	-	-	-	gi|954297013|gb|KRX86393.1|/1.34136e-15/hypothetical protein T12_13365, partial [Trichinella patagoniensis]
CL2549.Contig4	3787	0.284	3.218	3.502201491	Up	0.727859453	-	-	-	-	gi|939654724|ref|XP_014275970.1|/4.07135e-49/PREDICTED: mucin-5AC-like [Halyomorpha halys]
Unigene31183	214	0.198	2.218	3.48568703	Up	0.708863843	-	-	-	-	-
Unigene21739	434	0.258	2.876	3.478620705	Up	0.706877443	-	-	-	-	-
Unigene23334	229	0.182	1.856	3.350186355	Up	0.719077047	-	-	-	-	-
CL2605.Contig1	1795	4.336	44.214	3.350066598	Up	0.865856401	K01759|1|2e-55|219|aag:AaeL_AAEL002957|lactoylglutathione lyase [EC:4.4.1.5];K15105|2|1e-06|57.4|tca:659073|solute carrier family 25 (mitochondrial aspartate/glutamate transporter), member 12/13	-	-	-	gi|170044080|ref|XP_001849688.1|/7.0462e-56/lactoylglutathione lyase [Culex quinquefasciatus]
CL1969.Contig2	285	0.144	1.434	3.315904307	Up	0.708438186	-	-	-	-	-
CL1210.Contig2	4762	0.248	2.418	3.285402219	Up	0.723767414	K06081|1|7e-13|79.7|xla:380160|poliovirus receptor-related protein 1;K06592|1|7e-13|79.7|xla:380160|poliovirus receptor-related protein 3;K06780|1|7e-13|79.7|xla:380160|cell adhesion molecule 3;K06781|1|7e-13|79.7|xla:380160|cell adhesion molecule 1;K06783|1|7e-13|79.7|xla:380160|cell adhesion molecule 4;K06782|2|2e-12|78.2|cmk:103185184|cell adhesion molecule 2	-	-	-	gi|939650976|ref|XP_014274619.1|/1.72346e-76/PREDICTED: fasciclin-3 [Halyomorpha halys]
Unigene12408	292	0.204	1.938	3.247927513	Up	0.728235584	-	-	-	-	-
Unigene28811	296	0.202	1.91	3.24114544	Up	0.724761953	-	-	-	-	-
CL2540.Contig1	494	0.216	2.004	3.213779291	Up	0.742304439	-	-	-	-	-
Unigene5058	2333	2.674	24.486	3.194885746	Up	0.848108101	K04496|1|2e-20|103|ola:101168811|C-terminal binding protein;K14972|2|5e-20|102|dgr:Dgri_GH12332|PAX-interacting protein 1	-	-	-	gi|939263977|ref|XP_014251973.1|/5.21358e-33/PREDICTED: uncharacterized protein LOC106668066 [Cimex lectularius]
CL1655.Contig2	2321	0.848	7.688	3.180472166	Up	0.803799593	-	-	-	-	gi|815925049|ref|XP_012247166.1|/1.91005e-136/PREDICTED: plexin domain-containing protein 2 [Bombus impatiens]
Unigene29568	211	0.2	1.764	3.140778656	Up	0.702258125	-	-	-	-	-
Unigene13718	317	0.248	2.186	3.139881375	Up	0.783498153	-	-	-	-	-
Unigene31419	248	0.172	1.44	3.065588342	Up	0.704091931	-	-	-	-	-
Unigene31342	1145	0.642	5.366	3.063201852	Up	0.73251111	K05748|1|2e-08|62.4|bom:102277401|WAS protein family, member 2	-	-	-	gi|939627579|ref|XP_014283052.1|/1.49242e-12/PREDICTED: zinc finger CCCH domain-containing protein 4-like [Halyomorpha halys]
Unigene18007	224	0.186	1.55	3.058893689	Up	0.700185255	-	-	-	-	gi|482875822|gb|AGK40933.1|/4.31143e-22/serpin-9, partial [Nilaparvata lugens]
Unigene3054	207	0.204	1.694	3.053792817	Up	0.723478824	-	-	-	-	-
Unigene9520	212	0.2	1.656	3.049630768	Up	0.716743053	-	-	-	-	-
Unigene28503	348	0.222	1.812	3.028951374	Up	0.706076993	-	-	-	-	-
CL1013.Contig2	1350	0.19	1.534	3.013227159	Up	0.716474809	K02208|1|0.0|745|tca:660461|cyclin-dependent kinase 8/11 [EC:2.7.11.22 2.7.11.23]	-	-	-	gi|939246820|ref|XP_014242832.1|/0/PREDICTED: cyclin-dependent kinase 8 [Cimex lectularius]
Unigene31638	204	0.208	1.632	2.971985624	Up	0.709572469	-	GO:0005622//intracellular	-	-	gi|646692124|gb|KDR07322.1|/1.71317e-26/TBC1 domain family member 10B [Zootermopsis nevadensis]
Unigene8509	219	0.192	1.496	2.961931959	Up	0.70904187	-	-	-	-	-
Unigene31714	210	0.202	1.564	2.952813315	Up	0.72054543	-	-	-	-	-
Unigene29356	223	0.19	1.466	2.94781378	Up	0.705350163	-	-	-	-	-
Unigene15663	247	0.326	2.512	2.945892595	Up	0.7210514	-	-	-	-	-
Unigene7224	3084	0.188	1.446	2.943262985	Up	0.701578144	K09228|1|3e-71|273|mmu:210503|KRAB domain-containing zinc finger protein	-	-	-	gi|646723292|gb|KDR23947.1|/0/Transcriptional repressor CTCF [Zootermopsis nevadensis]
Unigene21472	1114	0.38	2.9	2.931981577	Up	0.759497243	K04520|1|6e-53|210|bmor:693056|amyloid beta A4 protein;K05719|1|6e-53|210|bmor:693056|integrin beta 1;K06237|1|6e-53|210|bmor:693056|collagen, type IV, alpha;K06256|1|6e-53|210|bmor:693056|CD44 antigen;K06493|1|6e-53|210|bmor:693056|integrin beta 3;K06591|1|6e-53|210|bmor:693056|integrin beta 8	-	-	-	gi|939654256|ref|XP_014275796.1|/2.67747e-59/PREDICTED: collagen alpha-5(IV) chain-like isoform X2 [Halyomorpha halys]
Unigene31703	1025	0.246	1.868	2.924764234	Up	0.70915163	K06813|1|1e-31|139|rno:114102|cadherin 23;K16500|1|1e-31|139|rno:114102|protocadherin-15	-	-	-	gi|939267116|ref|XP_014253664.1|/1.15485e-82/PREDICTED: cadherin-23-like [Cimex lectularius]
Unigene12761	322	0.244	1.848	2.921011704	Up	0.706414306	K01109|1|1e-31|136|phu:Phum_PHUM022110|inositol polyphosphate-4-phosphatase [EC:3.1.3.66]	-	-	-	gi|646704089|gb|KDR12444.1|/1.58778e-32/Type I inositol-3,4-bisphosphate 4-phosphatase [Zootermopsis nevadensis]
Unigene13672	282	0.214	1.596	2.89877795	Up	0.702721797	K10404|1|3e-25|115|phu:Phum_PHUM610170|kinesin family member 26	-	-	-	gi|662204168|ref|XP_008475452.1|/7.08638e-25/PREDICTED: kinesin-like protein CG14535, partial [Diaphorina citri]
Unigene26168	656	0.198	1.466	2.888312768	Up	0.703362424	K04520|1|2e-39|164|api:100159769|amyloid beta A4 protein;K05636|1|2e-39|164|api:100159769|laminin, beta 1;K05695|1|2e-39|164|api:100159769|receptor-type tyrosine-protein phosphatase F [EC:3.1.3.48];K05719|1|2e-39|164|api:100159769|integrin beta 1;K06265|1|2e-39|164|api:100159769|dystroglycan 1;K06525|1|2e-39|164|api:100159769|integrin beta 4;K06534|1|2e-39|164|api:100159769|melanoma cell adhesion…	-	-	-	gi|646710327|gb|KDR15871.1|/7.80961e-41/Laminin subunit beta-1 [Zootermopsis nevadensis]
Unigene7803	488	0.378	2.796	2.886906221	Up	0.7473802	K05637|1|2e-44|179|phu:Phum_PHUM394240|laminin, alpha 1/2	-	-	-	gi|662216584|ref|XP_008482232.1|/5.27616e-44/PREDICTED: laminin subunit alpha-1-like [Diaphorina citri]
CL2653.Contig1	2183	0.408	2.986	2.871573108	Up	0.783035016	K13091|1|1e-07|61.2|aag:AaeL_AAEL005046|RNA-binding protein 39;K13219|3|2e-06|57.4|tca:658143|splicing factor, proline- and glutamine-rich	-	-	-	gi|665795596|ref|XP_008545552.1|/2.14866e-41/PREDICTED: probable RNA-binding protein 18 [Microplitis demolitor]
Unigene4776	415	1.438	10.522	2.871273374	Up	0.811933929	-	-	-	-	-
CL2768.Contig1	955	0.33	2.406	2.866098713	Up	0.710139476	K17231|1|1e-51|205|aec:105146911|iodotyrosine deiodinase [EC:1.21.1.1]	-	-	-	gi|939667427|ref|XP_014280810.1|/1.43901e-60/PREDICTED: iodotyrosine dehalogenase 1 [Halyomorpha halys]
CL2624.Contig2	389	0.35	2.536	2.857127918	Up	0.720585587	K01893|1|3e-46|185|hst:105185391|asparaginyl-tRNA synthetase [EC:6.1.1.22]	-	-	-	gi|972183751|ref|XP_015173312.1|/7.47145e-46/PREDICTED: asparagine--tRNA ligase, cytoplasmic [Polistes dominula]
CL1520.Contig1	1624	0.212	1.534	2.855162313	Up	0.712423034	-	-	-	-	-
CL2052.Contig1	2493	0.534	3.786	2.825762764	Up	0.741182738	K17095|1|3e-142|508|bmor:692381|annexin A7/11	-	GO:0005509//calcium ion binding;GO:0005544//calcium-dependent phospholipid binding	-	gi|827558153|ref|XP_012550244.1|/5.6405e-142/PREDICTED: annexin IX isoform X1 [Bombyx mori]
Unigene10066	270	0.296	2.048	2.790546634	Up	0.726063019	-	-	-	-	-
CL1795.Contig2	1796	3.85	26.026	2.757023247	Up	0.834824383	-	-	-	-	gi|939694861|ref|XP_014291513.1|/3.61882e-52/PREDICTED: uncharacterized protein LOC106690560 isoform X4 [Halyomorpha halys]
Unigene20179	256	0.322	2.168	2.751232163	Up	0.744592012	-	-	-	-	-
Unigene32130	225	0.274	1.814	2.726926658	Up	0.729383252	-	-	-	-	gi|939236959|ref|XP_014258527.1|/2.00739e-11/PREDICTED: transient receptor potential cation channel protein painless [Cimex lectularius]
Unigene8495	229	0.268	1.772	2.725073698	Up	0.722541843	-	-	-	-	gi|915660757|gb|KOC63477.1|/5.2591e-20/Heterogeneous nuclear ribonucleoprotein A1, A2/B1 like protein [Habropoda laboriosa]
CL1196.Contig5	1377	0.384	2.528	2.718818247	Up	0.712680034	-	-	-	-	-
Unigene30124	222	0.28	1.838	2.714638034	Up	0.739151363	-	-	-	-	-
CL709.Contig2	2519	0.264	1.716	2.700439718	Up	0.712636398	K08703|1|4e-148|528|phu:Phum_PHUM516230|estrogen-related receptor ERR	GO:0005634//nucleus	GO:0008270//zinc ion binding;GO:0043565//sequence-specific DNA binding;GO:0003700//transcription factor activity, sequence-specific DNA binding;GO:0003707//steroid hormone receptor activity	GO:0043401//steroid hormone mediated signaling pathway;GO:0006355//regulation of transcription, DNA-templated	gi|646689681|gb|KDR06670.1|/9.0613e-164/Estrogen-related receptor gamma [Zootermopsis nevadensis]
Unigene7431	238	0.26	1.688	2.698731376	Up	0.709501526	-	-	-	-	-
Unigene18492	214	0.386	2.492	2.690631316	Up	0.709907908	-	-	-	-	-
Unigene11886	226	0.364	2.342	2.68573072	Up	0.782614713	-	-	-	-	gi|939629427|ref|XP_014274538.1|/1.64215e-13/PREDICTED: protein melted [Halyomorpha halys]
Unigene27982	237	0.594	3.818	2.684282267	Up	0.728647856	-	-	-	-	-
CL751.Contig2	2040	0.35	2.246	2.681931101	Up	0.749485731	K01468|1|2e-16|90.1|clv:102098075|imidazolonepropionase [EC:3.5.2.7];K10360|2|2e-15|86.7|hst:105181270|myosin IX	-	-	-	gi|939239758|ref|XP_014262612.1|/0/PREDICTED: rho GTPase-activating protein 20-like isoform X2 [Cimex lectularius]
CL2105.Contig1	655	0.39	2.502	2.68153576	Up	0.709815549	-	-	-	-	gi|909552060|ref|XP_013143731.1|/5.45874e-10/PREDICTED: uncharacterized protein LOC106107423 [Papilio polytes]
Unigene5249	298	0.266	1.698	2.674338308	Up	0.709405151	-	-	-	-	-
CL1275.Contig1	456	1.724	10.968	2.669468797	Up	0.805848905	-	-	-	-	gi|939683426|ref|XP_014286396.1|/3.21402e-09/PREDICTED: prisilkin-39-like [Halyomorpha halys]
Unigene27274	342	0.338	2.124	2.651688615	Up	0.732406703	K10413|1|8e-59|226|phu:Phum_PHUM061490|dynein heavy chain 1, cytosolic	-	-	-	gi|759065079|ref|XP_011341962.1|/5.0011e-58/PREDICTED: dynein heavy chain, cytoplasmic isoform X7 [Cerapachys biroi]
Unigene28713	361	0.37	2.31	2.642295676	Up	0.758360818	-	-	-	-	-
Unigene12817	421	0.314	1.954	2.637594003	Up	0.709428709	K10250|1|2e-39|162|mdo:100032201|elongation of very long chain fatty acids protein 7 [EC:2.3.1.199]	-	-	-	gi|665784528|ref|XP_008560605.1|/1.32282e-63/PREDICTED: elongation of very long chain fatty acids protein AAEL008004 [Microplitis demolitor]
Unigene18853	262	0.304	1.888	2.634715536	Up	0.701562082	K01360|1|8e-32|137|nvi:100116354|proprotein convertase subtilisin/kexin type 2 [EC:3.4.21.94]	-	-	-	gi|646715773|gb|KDR19261.1|/1.06807e-36/hypothetical protein L798_06681, partial [Zootermopsis nevadensis]
Unigene30153	235	0.262	1.626	2.633688541	Up	0.718782567	-	-	-	-	-
Unigene27433	279	0.352	2.182	2.632003768	Up	0.741707448	-	-	-	-	gi|939654432|ref|XP_014275867.1|/1.28845e-34/PREDICTED: protein TANC2 isoform X7 [Halyomorpha halys]
Unigene29696	249	0.248	1.53	2.625119627	Up	0.703822884	-	-	-	-	-
Unigene18454	220	0.376	2.314	2.621584297	Up	0.758103818	-	-	-	-	-
Unigene10462	302	0.388	2.382	2.618044856	Up	0.783031001	-	-	-	-	-
Unigene23576	210	0.402	2.46	2.613390909	Up	0.704464047	-	-	-	-	-
Unigene30232	243	0.256	1.564	2.611024797	Up	0.709012422	-	-	-	-	-
Unigene4390	283	0.488	2.966	2.603565545	Up	0.746057718	-	-	-	-	-
CL888.Contig2	3114	0.276	1.668	2.595379117	Up	0.702257322	K03363|1|0.0|677|nvi:100122406|cell division cycle 20, cofactor of APC complex	-	-	-	gi|998509389|ref|XP_015515119.1|/0/PREDICTED: cell division cycle protein 20 homolog [Neodiprion lecontei]
Unigene8470	214	0.482	2.894	2.58595987	Up	0.740617872	K00602|1|5e-06|51.6|ssc:100170854|phosphoribosylaminoimidazolecarboxamide formyltransferase / IMP cyclohydrolase [EC:2.1.2.3 3.5.4.10]	-	-	-	-
Unigene19350	258	0.31	1.852	2.578743978	Up	0.728008567	-	-	-	-	gi|939654432|ref|XP_014275867.1|/3.6875e-29/PREDICTED: protein TANC2 isoform X7 [Halyomorpha halys]
Unigene18217	207	0.302	1.804	2.578578884	Up	0.720230069	-	-	-	-	-
Unigene19274	272	0.292	1.742	2.57670435	Up	0.711490603	-	-	-	-	-
Unigene19992	774	3.162	18.838	2.574736532	Up	0.81921829	-	-	-	-	-
CL549.Contig1	1496	1.244	7.384	2.569416068	Up	0.742950956	K19383|1|2e-45|185|ame:726999|homeobox protein TGIF1	-	-	-	gi|755942008|ref|XP_011298638.1|/3.14678e-51/PREDICTED: homeobox protein TGIF2-like isoform X1 [Fopius arisanus]
Unigene20291	352	0.274	1.624	2.567303834	Up	0.714840445	K15162|1|3e-28|125|pxy:105395556|mediator of RNA polymerase II transcription subunit 12	GO:0016592//mediator complex	GO:0001104//RNA polymerase II transcription cofactor activity	GO:0006357//regulation of transcription from RNA polymerase II promoter	gi|646697048|gb|KDR08967.1|/1.83639e-28/Mediator of RNA polymerase II transcription subunit 12 [Zootermopsis nevadensis]
Unigene31984	563	0.326	1.912	2.552138654	Up	0.700511324	K11655|1|2e-30|134|phu:Phum_PHUM268980|bromodomain adjacent to zinc finger domain protein 1A	-	-	-	gi|321453629|gb|EFX64846.1|/9.79858e-32/hypothetical protein DAPPUDRAFT_229741 [Daphnia pulex]
Unigene3181	585	0.28	1.642	2.551955395	Up	0.716057183	-	-	-	-	gi|939268798|ref|XP_014254562.1|/3.21209e-31/PREDICTED: nose resistant to fluoxetine protein 6 [Cimex lectularius]
Unigene27191	328	0.3	1.756	2.549258439	Up	0.711976495	K10586|1|3e-20|98.6|soc:105205124|baculoviral IAP repeat-containing protein 6 (apollon) [EC:2.3.2.23]	-	-	-	gi|646705663|gb|KDR13250.1|/8.38088e-26/hypothetical protein L798_12638, partial [Zootermopsis nevadensis]
CL2047.Contig2	1232	0.402	2.336	2.538772868	Up	0.748675912	-	-	-	-	gi|662193823|ref|XP_008469835.1|/2.92262e-49/PREDICTED: uncharacterized protein LOC103507162 [Diaphorina citri]
CL3186.Contig2	236	0.6	3.484	2.537710218	Up	0.704419875	-	-	-	-	-
Unigene14562	2911	4.188	24.056	2.522063426	Up	0.822120255	K04632|1|5e-06|56.2|mmu:14683|guanine nucleotide-binding protein G(s) subunit alpha	-	-	-	gi|936592656|ref|XP_014209595.1|/1.904e-27/PREDICTED: microtubule-associated protein Jupiter isoform X3 [Copidosoma floridanum]
CL2474.Contig3	855	0.28	1.598	2.512768676	Up	0.708905338	K14959|1|6e-11|70.1|bom:102269320|histone-lysine N-methyltransferase MLL4 [EC:2.1.1.43]	-	-	-	gi|488542095|ref|XP_004462629.1|/2.49603e-10/PREDICTED: LOW QUALITY PROTEIN: POU domain, class 6, transcription factor 2 [Dasypus novemcinctus]
Unigene12298	211	0.392	2.236	2.511994629	Up	0.734023665	-	-	-	-	-
Unigene24729	329	0.352	1.986	2.496218289	Up	0.705002142	K02599|1|4e-06|52.0|dre:58066|Notch	-	-	-	gi|641668079|ref|XP_008184322.1|/3.38685e-43/PREDICTED: LOW QUALITY PROTEIN: uncharacterized protein LOC100166039 [Acyrthosiphon pisum]
Unigene31325	443	0.298	1.678	2.49335848	Up	0.719707501	-	-	-	-	-
Unigene29710	238	0.346	1.944	2.490184276	Up	0.701041388	K10586|1|1e-12|73.6|nvi:100117554|baculoviral IAP repeat-containing protein 6 (apollon) [EC:2.3.2.23]	-	-	-	gi|939631662|ref|XP_014299682.1|/1.68841e-13/PREDICTED: baculoviral IAP repeat-containing protein 6 isoform X4 [Microplitis demolitor]
CL1926.Contig3	247	0.582	3.25	2.48134866	Up	0.757647374	-	-	-	-	-
Unigene22	1624	3.198	17.814	2.477769655	Up	0.813400974	K03006|1|7e-43|177|tca:103315003|DNA-directed RNA polymerase II subunit RPB1 [EC:2.7.7.6];K13911|5|9e-38|160|spu:577326|basic salivary proline-rich protein 1/2	-	-	-	gi|646696795|gb|KDR08835.1|/1.5093e-78/Stress protein DDR48 [Zootermopsis nevadensis]
Unigene12933	278	0.496	2.754	2.473116534	Up	0.716091985	K16502|1|3e-19|95.5|dgr:Dgri_GH18657|cadherin-related family member 2;K16495|5|4e-12|71.6|ssc:100736974|protocadherin gamma subfamily A	-	-	-	gi|939648685|ref|XP_014273844.1|/3.63909e-29/PREDICTED: cadherin-23 isoform X2 [Halyomorpha halys]
Unigene20990	222	0.284	1.56	2.457583194	Up	0.701733415	-	-	-	-	-
CL2432.Contig1	235	0.73	3.994	2.451865964	Up	0.720404883	-	-	-	-	-
Unigene8440	271	0.294	1.602	2.445986088	Up	0.706960433	-	-	-	-	-
CL2327.Contig2	203	49.21	265.192	2.430013833	Up	0.84089736	K03006|1|7e-07|54.3|api:100165787|DNA-directed RNA polymerase II subunit RPB1 [EC:2.7.7.6];K10955|2|2e-06|53.1|hsa:4583|intestinal mucin-2;K09226|3|5e-06|51.6|phi:102105039|zinc finger protein ZIC 5	-	-	-	gi|270009502|gb|EFA05950.1|/2.83638e-21/hypothetical protein TcasGA2_TC008768 [Tribolium castaneum]
Unigene16316	435	0.342	1.842	2.429204831	Up	0.718005408	K14692|1|2e-07|55.8|tsp:Tsp_11801|solute carrier family 30 (zinc transporter), member 5/7	-	-	-	gi|939273909|ref|XP_014257271.1|/1.71435e-50/PREDICTED: interference hedgehog-like isoform X5 [Cimex lectularius]
Unigene17827	305	0.388	2.088	2.427993154	Up	0.712999946	-	-	-	-	-
CL2468.Contig2	4077	2.21	11.85	2.422768784	Up	0.796647749	K17501|1|3e-44|183|aec:105151496|protein phosphatase 1E [EC:3.1.3.16]	-	-	-	gi|939241658|ref|XP_014240086.1|/8.82061e-74/PREDICTED: microtubule-associated protein futsch-like isoform X4 [Cimex lectularius]
Unigene12080	322	0.3	1.608	2.422233001	Up	0.706827917	-	-	-	-	-
Unigene10719	327	0.526	2.814	2.419487624	Up	0.718461316	-	-	GO:0003824//catalytic activity	-	gi|674565205|emb|CDS20761.1|/1.34425e-07/glioma pathogenesis protein [Echinococcus granulosus]
Unigene21673	327	0.42	2.23	2.408582477	Up	0.727943781	-	-	-	-	gi|939634793|ref|XP_014293105.1|/7.86248e-16/PREDICTED: ecotropic viral integration site 5 ortholog isoform X5 [Halyomorpha halys]
Unigene10345	202	0.412	2.166	2.394317	Up	0.719293891	K03626|1|3e-08|58.9|spu:576369|nascent polypeptide-associated complex subunit alpha	-	-	-	gi|780046475|ref|XP_781778.4|/3.04451e-07/PREDICTED: nascent polypeptide-associated complex subunit alpha [Strongylocentrotus purpuratus]
Unigene7430	308	0.44	2.312	2.393565969	Up	0.741046207	K10771|1|3e-36|152|api:100166616|AP endonuclease 1 [EC:4.2.99.18]	GO:0005622//intracellular	GO:0004519//endonuclease activity;GO:0003677//DNA binding;GO:0003906//DNA-(apurinic or apyrimidinic site) lyase activity	GO:0090305//nucleic acid phosphodiester bond hydrolysis;GO:0006281//DNA repair	gi|939677308|ref|XP_014284424.1|/8.20998e-37/PREDICTED: DNA-(apurinic or apyrimidinic site) lyase [Halyomorpha halys]
Unigene26492	225	0.362	1.9	2.391937816	Up	0.724443915	-	-	-	-	gi|556759950|ref|XP_005975298.1|/1.09659e-17/PREDICTED: threonine dehydratase biosynthetic, chloroplastic-like [Pantholops hodgsonii]
Unigene18638	360	0.422	2.21	2.388731466	Up	0.724680302	-	-	-	-	-
Unigene23528	718	0.526	2.752	2.387345765	Up	0.71284066	K18267|1|2e-34|147|mze:101487744|nebulin	-	-	-	gi|939631986|ref|XP_014283442.1|/4.10262e-84/PREDICTED: LIM and SH3 domain protein F42H10.3 [Halyomorpha halys]
Unigene860	221	1.028	5.37	2.385081824	Up	0.784238368	-	-	-	-	-
CL2393.Contig1	1731	0.682	3.55	2.37997538	Up	0.701185951	K04520|1|2e-70|269|bmor:693056|amyloid beta A4 protein;K05719|1|2e-70|269|bmor:693056|integrin beta 1;K06237|1|2e-70|269|bmor:693056|collagen, type IV, alpha;K06256|1|2e-70|269|bmor:693056|CD44 antigen;K06493|1|2e-70|269|bmor:693056|integrin beta 3;K06591|1|2e-70|269|bmor:693056|integrin beta 8	-	-	-	gi|939654256|ref|XP_014275796.1|/2.80262e-70/PREDICTED: collagen alpha-5(IV) chain-like isoform X2 [Halyomorpha halys]
Unigene25667	204	0.412	2.14	2.376894554	Up	0.716010334	-	-	-	-	-
Unigene21713	414	0.456	2.352	2.366782331	Up	0.743874552	K01183|1|5e-14|78.2|cfo:105248689|chitinase [EC:3.2.1.14]	-	-	-	gi|757813221|gb|AJO25038.1|/8.32632e-66/chitinase [Nilaparvata lugens]
Unigene7374	789	0.634	3.264	2.364086312	Up	0.74842025	-	-	-	-	gi|939648298|ref|XP_014273704.1|/1.92348e-144/PREDICTED: uncharacterized protein LOC106679203 [Halyomorpha halys]
CL1746.Contig2	728	0.326	1.662	2.349976513	Up	0.711112598	K04678|1|2e-93|343|hst:105185553|E3 ubiquitin ligase SMURF1/2 [EC:2.3.2.26]	-	-	-	gi|646700898|gb|KDR10851.1|/5.86749e-102/E3 ubiquitin-protein ligase SMURF2 [Zootermopsis nevadensis]
Unigene13770	403	0.376	1.912	2.346277956	Up	0.723790705	-	-	-	-	-
Unigene10002	221	0.646	3.232	2.322821128	Up	0.742922846	-	-	-	-	gi|820848952|ref|XP_012342228.1|/1.58289e-32/PREDICTED: neurobeachin isoform X4 [Apis florea]
CL112.Contig3	3624	0.568	2.84	2.321928095	Up	0.712175403	K09884|1|1e-75|288|phu:Phum_PHUM434530|aquaporin rerated protein, invertebrate	-	-	-	gi|564584755|gb|AHB86600.1|/1.96614e-85/aquaporin 2-like protein [Bactericera cockerelli]
Unigene5882	398	0.426	2.122	2.316499321	Up	0.710175617	K18461|1|8e-19|94.0|lgi:LOTGIDRAFT_234518|WAS protein family homolog 1	-	-	-	gi|646707039|gb|KDR13973.1|/1.40869e-20/WAS protein family-like protein 1 [Zootermopsis nevadensis]
CL2774.Contig3	2593	0.638	3.168	2.311944006	Up	0.732876533	K10955|1|3e-55|219|umr:103671106|intestinal mucin-2	-	-	-	gi|939636860|ref|XP_014294374.1|/7.0946e-95/PREDICTED: proteoglycan 4-like [Halyomorpha halys]
CL48.Contig2	2525	0.422	2.092	2.309567948	Up	0.705475987	-	-	-	-	-
CL957.Contig2	407	0.554	2.746	2.309373744	Up	0.704852225	-	-	-	-	-
Unigene30404	211	0.494	2.446	2.307841457	Up	0.744490282	-	-	-	-	-
Unigene11759	285	0.486	2.404	2.306408677	Up	0.741687369	K16507|1|3e-17|89.0|api:100167672|protocadherin-16/23	-	-	-	gi|662184219|ref|XP_008470704.1|/3.63445e-24/PREDICTED: LOW QUALITY PROTEIN: protein dachsous [Diaphorina citri]
Unigene28204	906	0.588	2.9	2.30216484	Up	0.712341382	K06530|1|3e-82|306|api:100164261|CD109 antigen	-	-	-	gi|939690584|ref|XP_014289275.1|/2.45004e-83/PREDICTED: CD109 antigen-like isoform X4 [Halyomorpha halys]
CL1246.Contig1	537	0.91	4.462	2.293752063	Up	0.72098715	K06942|1|4e-07|56.2|phu:Phum_PHUM454020|uncharacterized protein	-	-	-	gi|607366007|gb|EZA60179.1|/8.42722e-08/GTP-binding protein [Cerapachys biroi]
Unigene27043	220	3.976	19.492	2.293492466	Up	0.80222948	K05185|1|2e-25|115|rno:65191|gamma-aminobutyric acid receptor subunit epsilon	-	-	-	gi|645009068|ref|XP_008210345.1|/5.44033e-33/PREDICTED: uncharacterized protein LOC100119134 isoform X2 [Nasonia vitripennis]
Unigene29750	250	0.796	3.9	2.292633788	Up	0.703960754	-	-	-	-	-
Unigene17733	1092	1.752	8.566	2.289618902	Up	0.7260068	K01053|1|6e-52|206|nvi:100113493|gluconolactonase [EC:3.1.1.17];K00873|2|5e-46|187|dya:Dyak_GE26429|pyruvate kinase [EC:2.7.1.40]	-	-	-	gi|817067998|ref|XP_012255919.1|/3.60501e-61/PREDICTED: regucalcin-like [Athalia rosae]
Unigene31986	234	0.442	2.16	2.288913038	Up	0.709491621	-	-	-	-	-
Unigene11909	242	0.34	1.658	2.285837355	Up	0.704876318	-	-	-	-	-
Unigene19827	302	0.578	2.816	2.284505936	Up	0.705658029	-	-	-	-	-
Unigene432	769	0.422	2.05	2.280309006	Up	0.733573111	K16673|1|7e-117|421|phu:Phum_PHUM378490|LIX1-like protein	-	-	-	gi|646720904|gb|KDR22477.1|/1.60025e-116/LIX1-like protein [Zootermopsis nevadensis]
Unigene10023	347	0.496	2.408	2.279423366	Up	0.733146919	-	-	-	-	gi|939693139|ref|XP_014290619.1|/9.13529e-36/PREDICTED: transcription factor 25 [Halyomorpha halys]
CL1975.Contig2	910	0.964	4.676	2.278169878	Up	0.726030894	K12891|1|1e-70|268|tca:658451|splicing factor, arginine/serine-rich 2	-	-	-	gi|646705087|gb|KDR12966.1|/6.33764e-71/Splicing factor, arginine/serine-rich 2 [Zootermopsis nevadensis]
Unigene16058	1035	0.36	1.744	2.276331228	Up	0.713989131	K06792|1|2e-76|288|api:100165671|aggrecan 1;K06793|1|2e-76|288|api:100165671|versican core protein;K06794|1|2e-76|288|api:100165671|neurocan core protein;K06795|1|2e-76|288|api:100165671|brevican;K06821|1|2e-76|288|api:100165671|plexin B;K06841|1|2e-76|288|api:100165671|semaphorin 5;K08114|1|2e-76|288|api:100165671|receptor-type tyrosine-protein phosphatase zeta [EC:3.1.3.48];K08115|1|2e-76|288|a…	-	-	-	gi|939639346|ref|XP_014270595.1|/1.63576e-84/PREDICTED: semaphorin-5B [Halyomorpha halys]
Unigene29084	1847	0.84	4.038	2.265179678	Up	0.706522728	K10955|1|2e-16|90.1|dre:100148804|intestinal mucin-2	-	-	-	gi|939246640|ref|XP_014242735.1|/3.85048e-81/PREDICTED: uncharacterized protein LOC106662846 [Cimex lectularius]
Unigene29138	261	0.904	4.32	2.256636635	Up	0.714224715	K06758|1|3e-09|62.0|lve:103086340|L1 cell adhesion molecule like protein;K09525|1|3e-09|62.0|lve:103086340|DnaJ homolog subfamily C member 5;K14033|4|7e-07|54.3|nvi:100119499|nuclear receptor subfamily 1 group F member 4	-	-	-	gi|921127630|ref|XP_013438424.1|/7.21424e-09/hypothetical protein ENH_00076330 [Eimeria necatrix]
Unigene25360	228	0.448	2.14	2.256040159	Up	0.704947261	-	-	-	-	-
Unigene27906	233	0.348	1.656	2.250543462	Up	0.702292927	-	-	-	-	-
Unigene26896	242	0.418	1.984	2.246837178	Up	0.722606093	-	-	-	-	-
Unigene19821	221	0.644	3.056	2.24651195	Up	0.716413236	K05719|1|6e-06|51.2|aag:AaeL_AAEL007226|integrin beta 1;K06826|1|6e-06|51.2|aag:AaeL_AAEL007226|nidogen (entactin)	-	-	-	gi|939270083|ref|XP_014255247.1|/2.70628e-24/PREDICTED: uncharacterized protein LOC106669909 [Cimex lectularius]
Unigene23581	226	0.362	1.71	2.239934723	Up	0.708624244	K09050|1|1e-16|86.7|tca:656052|cAMP response element-binding protein, invertebrate	-	-	-	gi|646722108|gb|KDR23211.1|/2.13517e-21/Cyclic AMP-responsive element-binding protein 1 [Zootermopsis nevadensis]
Unigene31405	271	0.368	1.738	2.239650411	Up	0.71181935	-	-	-	-	-
CL1127.Contig1	242	0.492	2.312	2.232411177	Up	0.719296568	-	-	-	-	-
Unigene23383	333	1.144	5.344	2.223832956	Up	0.744684371	-	-	-	-	-
Unigene18616	393	0.522	2.436	2.222392421	Up	0.732043958	-	-	-	-	-
CL1822.Contig4	5843	0.466	2.168	2.217962897	Up	0.705790545	K06084|1|0.0|719|phu:Phum_PHUM589170|F-box protein 20	-	-	-	gi|939690361|ref|XP_014289150.1|/0/PREDICTED: uncharacterized protein LOC106688948 isoform X4 [Halyomorpha halys]
CL1008.Contig2	2943	0.5	2.322	2.215367972	Up	0.719190823	-	-	-	-	gi|939650808|ref|XP_014274554.1|/5.83048e-16/PREDICTED: uncharacterized protein LOC106679747 [Halyomorpha halys]
CL1597.Contig1	324	0.356	1.652	2.21426454	Up	0.700400225	-	-	-	-	-
CL758.Contig1	3028	1.356	6.292	2.214161492	Up	0.78348209	K18266|1|3e-60|236|cjc:100401077|protein NDRG1	-	-	-	gi|939688591|ref|XP_014288203.1|/0/PREDICTED: protein NDRG3 isoform X2 [Halyomorpha halys]
Unigene7847	622	0.436	2.012	2.206230265	Up	0.723573861	K12856|1|1e-111|404|api:100159359|pre-mRNA-processing factor 8	-	-	-	gi|646704294|gb|KDR12559.1|/8.37987e-116/Pre-mRNA-processing-splicing factor 8 [Zootermopsis nevadensis]
CL1043.Contig3	324	0.46	2.104	2.193428938	Up	0.733496814	-	-	-	-	-
CL1320.Contig1	5335	0.422	1.928	2.191790148	Up	0.712198694	K16723|1|2e-78|297|cqu:CpipJ_CPIJ001662|M-phase inducer phosphatase [EC:3.1.3.48]	-	-	-	gi|817086694|ref|XP_012266090.1|/5.29321e-82/PREDICTED: M-phase inducer phosphatase-like isoform X1 [Athalia rosae]
Unigene31000	494	0.522	2.376	2.186413124	Up	0.722774214	-	-	-	-	gi|985400177|ref|XP_015367745.1|/7.65396e-06/PREDICTED: uncharacterized protein LOC107164431 isoform X2 [Diuraphis noxia]
Unigene18064	544	0.37	1.684	2.186294963	Up	0.701934197	K06550|1|2e-30|133|crg:105324927|L1 cell adhesion molecule;K06756|1|2e-30|133|crg:105324927|neuronal cell adhesion molecule;K06757|1|2e-30|133|crg:105324927|neurofascin;K06759|1|2e-30|133|crg:105324927|contactin 1;K08114|1|2e-30|133|crg:105324927|receptor-type tyrosine-protein phosphatase zeta [EC:3.1.3.48];K06763|2|9e-25|114|crg:105317203|contactin 5;K16667|2|9e-25|114|crg:105317203|receptor-typ…	-	-	-	gi|662220886|ref|XP_008484603.1|/6.50472e-83/PREDICTED: contactin-like, partial [Diaphorina citri]
Unigene15245	252	1.03	4.664	2.178923451	Up	0.719453178	-	-	-	-	-
Unigene15154	350	0.542	2.452	2.177594222	Up	0.729433581	K12231|1|9e-15|80.5|api:100163275|E3 ubiquitin-protein ligase HECTD1 [EC:2.3.2.26]	-	-	-	gi|939653967|ref|XP_014275685.1|/1.51277e-14/PREDICTED: E3 ubiquitin-protein ligase HECTD1 isoform X11 [Halyomorpha halys]
Unigene20063	687	0.964	4.326	2.165928614	Up	0.709491621	K04520|1|4e-27|123|bmor:693056|amyloid beta A4 protein;K05719|1|4e-27|123|bmor:693056|integrin beta 1;K06237|1|4e-27|123|bmor:693056|collagen, type IV, alpha;K06256|1|4e-27|123|bmor:693056|CD44 antigen;K06493|1|4e-27|123|bmor:693056|integrin beta 3;K06591|1|4e-27|123|bmor:693056|integrin beta 8	-	-	-	gi|939654256|ref|XP_014275796.1|/1.00218e-28/PREDICTED: collagen alpha-5(IV) chain-like isoform X2 [Halyomorpha halys]
Unigene593	674	0.794	3.558	2.163855598	Up	0.744278792	-	-	-	-	gi|939654724|ref|XP_014275970.1|/3.6013e-28/PREDICTED: mucin-5AC-like [Halyomorpha halys]
Unigene9493	461	0.52	2.33	2.163746427	Up	0.716279381	K14972|1|2e-07|56.2|dre:449658|PAX-interacting protein 1;K04650|2|1e-06|53.9|aga:AgaP_AGAP004734|nuclear receptor co-repressor 1;K11456|3|6e-06|51.6|dpe:Dper_GL25489|polyhomeotic-like protein 1	-	-	-	gi|939238251|ref|XP_014261801.1|/1.37748e-36/PREDICTED: zinc finger and BTB domain-containing protein 7B [Cimex lectularius]
Unigene12068	707	1.162	5.186	2.158012137	Up	0.733011726	-	-	-	-	gi|66817016|ref|XP_642458.1|/1.0388e-07/hypothetical protein DDB_G0278715 [Dictyostelium discoideum AX4]
Unigene8604	285	0.618	2.744	2.150601738	Up	0.76471141	-	-	-	-	-
Unigene30997	208	0.402	1.782	2.14822993	Up	0.712570274	-	-	-	-	-
Unigene13093	328	0.53	2.344	2.144908305	Up	0.715844354	-	-	-	-	-
CL3012.Contig3	2922	0.624	2.75	2.139813684	Up	0.759423623	K13217|1|6e-163|577|phu:Phum_PHUM226810|pre-mRNA-processing factor 39	-	-	-	gi|646715897|gb|KDR19350.1|/0/Pre-mRNA-processing factor 39 [Zootermopsis nevadensis]
Unigene28732	207	1	4.404	2.138814469	Up	0.709571933	-	-	-	-	gi|939236959|ref|XP_014258527.1|/1.55671e-11/PREDICTED: transient receptor potential cation channel protein painless [Cimex lectularius]
Unigene21644	243	0.412	1.814	2.138458213	Up	0.715453499	K14445|1|7e-07|54.3|hro:HELRODRAFT_174575|solute carrier family 13 (sodium-dependent dicarboxylate transporter), member 2/3/5;K11427|2|7e-07|54.3|mde:101896384|histone-lysine N-methyltransferase, H3 lysine-79 specific [EC:2.1.1.43];K15014|3|1e-06|53.5|hro:HELRODRAFT_194237|solute carrier family 29 (equilibrative nucleoside transporter), member 1/2/3;K17452|4|2e-06|52.8|dwi:Dwil_GK19503|zinc finge…	-	-	-	gi|808860678|gb|KKF12648.1|/7.0631e-12/Wiskott-Aldrich syndrome protein family member 3 [Larimichthys crocea]
Unigene9349	323	0.538	2.366	2.136771996	Up	0.718832093	K00030|1|6e-12|71.2|pxy:105392943|isocitrate dehydrogenase (NAD+) [EC:1.1.1.41];K00306|2|4e-11|68.6|aqu:100633263|sarcosine oxidase / L-pipecolate oxidase [EC:1.5.3.1 1.5.3.7];K15680|3|1e-07|56.6|spu:764876|corticosteroid 11-beta-dehydrogenase isozyme 1 [EC:1.1.1.146];K00294|4|1e-06|53.5|hmg:100211627|1-pyrroline-5-carboxylate dehydrogenase [EC:1.2.1.88];K01294|5|1e-06|53.5|asn:102374554|carboxyp…	-	-	-	gi|999967731|gb|KXJ06905.1|/2.80929e-13/putative RNA-directed DNA polymerase from transposon BS [Exaiptasia pallida]
Unigene13007	416	0.716	3.148	2.136404048	Up	0.715132248	-	-	-	-	-
CL3496.Contig4	353	3.874	17.028	2.136013136	Up	0.764885421	-	-	-	-	-
Unigene25339	256	0.776	3.4	2.131406189	Up	0.72893832	K04257|1|8e-11|67.4|apla:101789470|olfactory receptor	-	-	-	gi|954199744|gb|KRX11492.1|/1.9423e-15/hypothetical protein T07_1223, partial [Trichinella nelsoni]
Unigene14403	316	0.488	2.138	2.1313088	Up	0.733665471	K04520|1|6e-40|164|phu:Phum_PHUM500930|amyloid beta A4 protein;K05635|1|6e-40|164|phu:Phum_PHUM500930|laminin, gamma 1;K05695|1|6e-40|164|phu:Phum_PHUM500930|receptor-type tyrosine-protein phosphatase F [EC:3.1.3.48];K05719|1|6e-40|164|phu:Phum_PHUM500930|integrin beta 1;K06265|1|6e-40|164|phu:Phum_PHUM500930|dystroglycan 1;K06525|1|6e-40|164|phu:Phum_PHUM500930|integrin beta 4;K06534|1|6e-40|164…	-	-	-	gi|242020772|ref|XP_002430825.1|/6.67061e-39/laminin A chain, putative [Pediculus humanus corporis]
Unigene26021	1867	1.12	4.904	2.130460247	Up	0.722450286	-	-	-	-	-
Unigene28472	217	1.038	4.532	2.126341417	Up	0.712001392	K04650|1|1e-06|53.5|dsi:Dsim_GD15920|nuclear receptor co-repressor 1;K11647|2|4e-06|52.0|hgl:101706423|SWI/SNF-related matrix-associated actin-dependent regulator of chromatin subfamily A member 2/4 [EC:3.6.4.-];K04498|4|6e-06|51.2|hst:105187319|E1A/CREB-binding protein [EC:2.3.1.48];K18728|5|6e-06|51.2|aga:AgaP_AGAP000453|eukaryotic translation initiation factor 4E transporter	-	-	-	gi|921119216|ref|XP_013434227.1|/1.76607e-07/ribosomal protein L19, putative [Eimeria necatrix]
Unigene3676	751	0.408	1.772	2.118737547	Up	0.709202495	-	-	-	-	-
CL690.Contig1	1299	0.478	2.076	2.11872392	Up	0.724639343	-	-	-	-	gi|925673202|gb|KOX70769.1|/1.74577e-07/Vesicle transport protein SEC20 [Melipona quadrifasciata]
CL1935.Contig1	1815	1.846	8.012	2.117759868	Up	0.710060502	-	-	-	-	gi|646716885|gb|KDR19943.1|/2.68785e-95/hypothetical protein L798_05219 [Zootermopsis nevadensis]
Unigene27625	351	0.598	2.588	2.113620228	Up	0.742138459	-	-	-	-	-
CL307.Contig2	1767	0.66	2.85	2.11042399	Up	0.783221074	K10250|1|4e-119|431|tca:657055|elongation of very long chain fatty acids protein 7 [EC:2.3.1.199]	-	-	-	gi|985399759|ref|XP_015367517.1|/9.39327e-138/PREDICTED: elongation of very long chain fatty acids protein AAEL008004-like [Diuraphis noxia]
Unigene12683	354	0.434	1.874	2.110354005	Up	0.70114633	-	-	-	-	gi|939678382|ref|XP_014284797.1|/2.40392e-12/PREDICTED: SNF-related serine/threonine-protein kinase isoform X2 [Halyomorpha halys]
Unigene23983	230	0.45	1.934	2.103590888	Up	0.70681239	-	-	-	-	-
Unigene11241	592	0.798	3.406	2.093617783	Up	0.727500723	K05637|1|4e-08|59.7|phu:Phum_PHUM394240|laminin, alpha 1/2	-	-	-	gi|939692293|ref|XP_014290165.1|/5.68494e-15/PREDICTED: laminin subunit alpha-1 [Halyomorpha halys]
Unigene2080	3313	1.536	6.518	2.085251136	Up	0.75882797	K03006|1|1e-38|164|api:100166173|DNA-directed RNA polymerase II subunit RPB1 [EC:2.7.7.6]	-	-	-	gi|662184805|ref|XP_008473800.1|/1.90061e-87/PREDICTED: adhesive plaque matrix protein-like [Diaphorina citri]
Unigene14767	230	0.442	1.858	2.071632227	Up	0.718869572	-	-	-	-	gi|985415268|ref|XP_015373023.1|/2.05887e-24/PREDICTED: espin-like [Diuraphis noxia]
CL1043.Contig4	2663	1.116	4.676	2.066937903	Up	0.712393586	K09228|1|5e-29|132|mze:101486969|KRAB domain-containing zinc finger protein	-	-	-	gi|675378537|gb|KFM71439.1|/4.67303e-33/Zinc finger protein 726, partial [Stegodyphus mimosarum]
Unigene31726	216	1.042	4.362	2.065634492	Up	0.704809391	-	-	-	-	-
Unigene1498	2812	0.914	3.82	2.063306568	Up	0.748575521	K15127|1|3e-09|66.6|nvi:100120782|transcriptional adapter 2-beta	-	-	-	gi|554894763|gb|AGZ04914.1|/1.91619e-93/chemosensory protein 4 [Sogatella furcifera]
Unigene27592	257	0.464	1.938	2.06237186	Up	0.705100391	K12856|1|4e-42|171|tca:655310|pre-mRNA-processing factor 8	GO:0005681//spliceosomal complex	-	GO:0000398//mRNA splicing, via spliceosome	gi|91093216|ref|XP_966931.1|/4.20871e-41/PREDICTED: pre-mRNA-processing-splicing factor 8 [Tribolium castaneum]
Unigene11503	210	0.498	2.074	2.058198247	Up	0.720750763	K06630|1|9e-23|107|hro:HELRODRAFT_64550|14-3-3 protein epsilon	-	GO:0008270//zinc ion binding;GO:0019904//protein domain specific binding	-	gi|470466677|ref|XP_004341732.1|/6.70843e-23/hypothetical protein ACA1_198710 [Acanthamoeba castellanii str. Neff]
Unigene21541	393	0.574	2.388	2.056680195	Up	0.714794935	K02891|1|1e-24|113|cfo:105256222|large subunit ribosomal protein L22e	-	-	-	gi|665796126|ref|XP_008545836.1|/8.01902e-24/PREDICTED: 60S ribosomal protein L22 [Microplitis demolitor]
Unigene2762	464	1.47	6.096	2.052046748	Up	0.7468836	K05637|1|3e-20|99.0|phu:Phum_PHUM394240|laminin, alpha 1/2	-	-	-	gi|662216584|ref|XP_008482232.1|/3.75041e-26/PREDICTED: laminin subunit alpha-1-like [Diaphorina citri]
Unigene3487	370	1.378	5.712	2.051420091	Up	0.741072977	-	-	-	-	-
CL2132.Contig4	1648	0.682	2.824	2.049896444	Up	0.758584355	K01672|1|5e-89|330|api:100165346|carbonic anhydrase [EC:4.2.1.1]	-	-	-	gi|939656915|ref|XP_014276775.1|/6.66464e-90/PREDICTED: carbonic anhydrase 2-like [Halyomorpha halys]
Unigene28121	219	0.652	2.692	2.04573454	Up	0.745581196	-	-	-	-	-
Unigene11584	311	0.498	2.056	2.045622617	Up	0.718091075	K05692|1|5e-47|187|crg:105335713|actin beta/gamma 1	GO:0005856//cytoskeleton;GO:0005737//cytoplasm	GO:0005524//ATP binding	-	gi|426281753|gb|AFY23981.1|/4.47398e-51/actin, partial [Cribraria cancellata]
Unigene22527	758	0.47	1.94	2.045323991	Up	0.70493575	K06233|1|1e-122|441|api:100168855|low density lipoprotein-related protein 2	-	-	-	gi|939666607|ref|XP_014280483.1|/9.22292e-125/PREDICTED: low-density lipoprotein receptor-related protein 2 [Halyomorpha halys]
Unigene8602	206	0.606	2.5	2.044538396	Up	0.723957488	-	-	-	-	gi|939686905|ref|XP_014287539.1|/3.94951e-23/PREDICTED: neuronal PAS domain-containing protein 4 [Halyomorpha halys]
Unigene23208	325	1.122	4.622	2.042444584	Up	0.709654923	K01053|1|1e-08|60.1|phu:Phum_PHUM479620|gluconolactonase [EC:3.1.1.17]	-	-	-	gi|386783534|gb|AFJ24895.1|/1.30198e-10/luciferin-regenerating enzyme, partial [Pyrochroa serraticornis]
Unigene21712	343	0.502	2.064	2.039683701	Up	0.717805965	-	-	-	-	gi|757813221|gb|AJO25038.1|/5.00111e-50/chitinase [Nilaparvata lugens]
Unigene31961	282	0.49	2.012	2.037776651	Up	0.711603041	-	-	-	-	gi|939247713|ref|XP_014243321.1|/3.18093e-25/PREDICTED: uncharacterized protein LOC106663185 isoform X2 [Cimex lectularius]
Unigene2750	434	0.516	2.1	2.024946357	Up	0.718658618	K02258|1|2e-33|142|hmg:100209451|cytochrome c oxidase assembly protein subunit 11	-	-	-	gi|1000732075|ref|XP_015588437.1|/2.5499e-62/PREDICTED: multiple epidermal growth factor-like domains protein 10 isoform X4 [Cephus cinctus]
CL1881.Contig5	340	0.456	1.84	2.012600037	Up	0.708899984	-	-	-	-	-
Unigene24817	460	0.602	2.42	2.007171655	Up	0.712060288	-	-	-	-	-
CL253.Contig6	4196	1.642	6.584	2.003510209	Up	0.745373722	K04574|1|2e-21|107|pon:100441417|neurofilament heavy polypeptide	-	-	-	gi|665787700|ref|XP_008558682.1|/9.85094e-36/PREDICTED: fibrous sheath CABYR-binding protein [Microplitis demolitor]
Unigene17159	285	0.756	3.022	1.999045521	Up	0.782318895	-	-	-	-	gi|646701953|gb|KDR11420.1|/5.23154e-28/hypothetical protein L798_13424 [Zootermopsis nevadensis]
Unigene19050	419	0.534	2.132	1.997295791	Up	0.718127215	K15307|1|7e-18|90.9|aec:105147700|G protein pathway suppressor 2	-	-	-	gi|646718505|gb|KDR20945.1|/2.05984e-32/G protein pathway suppressor 2 [Zootermopsis nevadensis]
Unigene16046	248	0.752	3.002	1.99711941	Up	0.770983027	-	-	-	-	-
Unigene10527	531	0.484	1.928	1.994026099	Up	0.714338491	K01899|1|6e-74|278|ocu:100351138|succinyl-CoA synthetase alpha subunit [EC:6.2.1.4 6.2.1.5]	-	-	-	gi|817201128|ref|XP_012276305.1|/2.97161e-74/PREDICTED: succinyl-CoA ligase [ADP/GDP-forming] subunit alpha, mitochondrial [Orussus abietinus]
Unigene24371	1215	0.676	2.658	1.975245953	Up	0.723206564	K14353|1|4e-43|177|isc:IscW_ISCW023852|solute carrier organic anion transporter family, member 3A;K14354|3|5e-17|91.3|bfo:BRAFLDRAFT_73955|solute carrier organic anion transporter family, member 4A;K14356|4|6e-17|90.9|ola:101157643|solute carrier organic anion transporter family, member 5A;K14352|5|3e-16|88.6|lgi:LOTGIDRAFT_161758|solute carrier organic anion transporter family, member 2B	-	-	-	gi|939280320|ref|XP_014260770.1|/3.60248e-68/PREDICTED: solute carrier organic anion transporter family member 3A1-like [Cimex lectularius]
Unigene31595	217	1.038	4.054	1.965539645	Up	0.74061118	-	-	-	-	-
Unigene26605	321	0.6	2.338	1.962240524	Up	0.7290446	-	-	-	-	-
Unigene29894	1271	1.538	5.964	1.955224754	Up	0.719516089	K06568|1|3e-41|171|cel:CELE_C09F9.2|mucin 1, transmembrane;K05185|2|8e-22|107|rno:65191|gamma-aminobutyric acid receptor subunit epsilon	-	-	-	gi|939236841|ref|XP_014258101.1|/4.53898e-170/PREDICTED: uncharacterized protein LOC106671682 [Cimex lectularius]
CL2165.Contig2	2120	0.514	1.988	1.951477492	Up	0.713948975	-	-	-	-	-
Unigene13985	204	0.712	2.746	1.947382479	Up	0.723804894	K04497|1|1e-22|106|cqu:CpipJ_CPIJ009226|groucho	-	-	-	gi|939276700|ref|XP_014258833.1|/1.77248e-31/PREDICTED: transducin-like enhancer protein 4 isoform X7 [Cimex lectularius]
Unigene30070	274	0.578	2.226	1.945312195	Up	0.715727097	K04630|1|1e-44|179|phu:Phum_PHUM527150|guanine nucleotide-binding protein G(i) subunit alpha	-	GO:0004871//signal transducer activity;GO:0031683//G-protein beta/gamma-subunit complex binding;GO:0003924//GTPase activity;GO:0005525//GTP binding	GO:0007188//adenylate cyclase-modulating G-protein coupled receptor signaling pathway	gi|939260084|ref|XP_014249887.1|/2.35308e-44/PREDICTED: guanine nucleotide-binding protein G(i) subunit alpha isoform X2 [Cimex lectularius]
Unigene15362	713	0.606	2.32	1.936735107	Up	0.723913851	K03251|1|2e-30|134|crg:105324077|translation initiation factor 3 subunit D	-	-	-	gi|751210020|ref|XP_011157687.1|/1.81551e-108/PREDICTED: uncharacterized protein LOC105194467 [Solenopsis invicta]
CL3372.Contig1	1341	0.908	3.466	1.932507452	Up	0.706411629	-	-	-	-	-
Unigene4860	676	0.796	3.038	1.932281534	Up	0.746712266	K10380|1|4e-32|139|ame:409051|ankyrin	-	-	-	gi|939263795|ref|XP_014251873.1|/2.1306e-36/PREDICTED: ankyrin-3-like isoform X8 [Cimex lectularius]
CL1011.Contig2	1870	0.67	2.55	1.928264246	Up	0.70810355	K10593|1|0.0|675|phu:Phum_PHUM303880|E3 ubiquitin-protein ligase EDD1 [EC:2.3.2.26]	-	-	-	gi|646702418|gb|KDR11630.1|/0/E3 ubiquitin-protein ligase hyd [Zootermopsis nevadensis]
Unigene27700	315	0.61	2.32	1.927243658	Up	0.723697007	-	-	-	-	-
CL1866.Contig2	4125	1.546	5.874	1.925802946	Up	0.714603523	-	-	-	-	gi|939246832|ref|XP_014242839.1|/3.70327e-120/PREDICTED: uncharacterized protein LOC106662907 [Cimex lectularius]
Unigene11765	663	0.68	2.58	1.923764414	Up	0.70974996	-	-	-	-	-
Unigene30242	206	0.504	1.912	1.923586884	Up	0.705047652	K11064|1|2e-19|95.9|soc:105205375|monocyte to macrophage differentiation protein	-	-	-	gi|939233095|ref|XP_014262186.1|/4.08711e-20/PREDICTED: monocyte to macrophage differentiation factor 2 isoform X2 [Cimex lectularius]
CL1611.Contig1	5768	2.252	8.516	1.918969122	Up	0.750773411	K03260|1|2e-163|580|ame:725259|translation initiation factor 4G	-	-	-	gi|646706868|gb|KDR13887.1|/0/Eukaryotic translation initiation factor 4 gamma 3 [Zootermopsis nevadensis]
Unigene209	468	0.512	1.93	1.914385132	Up	0.706407614	-	-	-	-	-
Unigene22329	1985	0.794	2.988	1.911969236	Up	0.742886706	K05681|1|8e-73|277|hmg:100213858|ATP-binding cassette, subfamily G (WHITE), member 2	-	-	-	gi|939663558|ref|XP_014279356.1|/0/PREDICTED: protein scarlet-like [Halyomorpha halys]
Unigene27725	289	0.612	2.3	1.910030303	Up	0.720259517	-	-	-	-	-
Unigene7600	1059	0.882	3.304	1.905363126	Up	0.782735182	-	-	-	-	-
Unigene19067	286	0.954	3.548	1.894944838	Up	0.706893505	-	-	-	-	-
CL73.Contig2	1271	0.622	2.302	1.887901348	Up	0.718868769	K09228|1|2e-81|305|ola:101169022|KRAB domain-containing zinc finger protein	-	-	-	gi|585688925|ref|XP_006820770.1|/1.03731e-81/PREDICTED: zinc finger protein 850-like, partial [Saccoglossus kowalevskii]
Unigene16042	968	0.656	2.412	1.878462187	Up	0.728859881	K07604|1|5e-25|117|cfa:490980|type I keratin, acidic	-	-	-	gi|757813221|gb|AJO25038.1|/4.46849e-134/chitinase [Nilaparvata lugens]
CL364.Contig2	254	0.71	2.6	1.872620694	Up	0.707969695	-	-	-	-	-
CL876.Contig5	467	0.686	2.508	1.870256867	Up	0.701468384	-	-	-	-	-
CL3364.Contig1	1595	1.13	4.118	1.865621057	Up	0.727376238	-	-	-	-	-
Unigene20866	630	0.746	2.7	1.855711872	Up	0.712983884	-	-	-	-	gi|939249878|ref|XP_014244480.1|/1.23294e-77/PREDICTED: dmX-like protein 2 isoform X6 [Cimex lectularius]
Unigene10453	299	0.974	3.518	1.852761805	Up	0.70298897	-	-	-	-	-
Unigene12840	237	0.682	2.456	1.848466916	Up	0.729309632	-	-	-	-	gi|815920230|ref|XP_012245062.1|/1.47912e-09/PREDICTED: uncharacterized protein LOC100747221 [Bombus impatiens]
Unigene25968	669	0.778	2.796	1.8455223	Up	0.719633881	-	-	-	-	-
CL3475.Contig2	1213	4.786	17.2	1.845516263	Up	0.717837554	K04381|1|3e-44|181|dme:Dmel_CG31641|stathmin	-	-	-	gi|939256687|ref|XP_014248139.1|/2.94254e-62/PREDICTED: myosin heavy chain, cardiac muscle isoform isoform X2 [Cimex lectularius]
CL3340.Contig1	823	0.682	2.448	1.843759914	Up	0.729060663	K11275|1|7e-60|232|pxy:105397482|histone H1/5;K11253|4|3e-55|217|pxy:105388588|histone H3	-	-	-	gi|768423397|ref|XP_011552603.1|/6.0279e-59/PREDICTED: histone H1B-like [Plutella xylostella]
Unigene3842	346	0.554	1.984	1.840454144	Up	0.706884136	-	-	-	-	-
Unigene1714	1872	3.144	11.208	1.833855738	Up	0.784151363	-	-	-	-	gi|939672933|ref|XP_014282869.1|/8.58909e-20/PREDICTED: uncharacterized protein LOC106684979 [Halyomorpha halys]
Unigene16578	225	0.634	2.258	1.832490741	Up	0.710094501	-	-	-	-	-
CL1058.Contig3	2735	1.19	4.234	1.831059696	Up	0.727678749	K04499|1|1e-20|104|tsp:Tsp_09265|RuvB-like protein 1 (pontin 52)	-	-	-	gi|646691757|gb|KDR07206.1|/1.07004e-149/Cuticlin-1, partial [Zootermopsis nevadensis]
Unigene10788	290	0.866	3.08	1.830491421	Up	0.74199925	-	-	-	-	gi|930650289|gb|KPI92635.1|/6.41598e-13/hypothetical protein RR46_13856 [Papilio xuthus]
Unigene22146	272	0.796	2.818	1.823831276	Up	0.718463993	K09067|1|3e-16|85.5|ame:724458|achaete-scute complex protein	-	-	-	gi|571555893|ref|XP_003251326.2|/3.00407e-15/PREDICTED: achaete-scute complex protein T4-like isoform X1 [Apis mellifera]
Unigene14413	205	0.714	2.524	1.821715931	Up	0.739160732	-	-	-	-	-
CL2680.Contig2	2097	2.748	9.714	1.821683482	Up	0.751081276	K18040|1|1e-07|60.8|dme:Dmel_CG9311|tyrosine-protein phosphatase non-receptor type 23 [EC:3.1.3.48];K11653|2|2e-07|60.1|lcm:102364522|AT-rich interactive domain-containing protein 1;K11651|5|7e-07|58.5|nvi:100122623|SWI/SNF-related matrix-associated actin-dependent regulator of chromatin subfamily E, member 1	-	-	-	gi|939238484|ref|XP_014261933.1|/1.22873e-86/PREDICTED: uncharacterized protein LOC106674017 [Cimex lectularius]
Unigene7303	511	1.07	3.772	1.817718879	Up	0.709554532	-	-	-	-	-
Unigene5367	231	0.872	3.068	1.814898443	Up	0.740189538	K16617|1|9e-15|80.5|tca:659070|collagen, type XIII, alpha	-	-	-	gi|939239773|ref|XP_014262619.1|/1.38101e-20/PREDICTED: collagen alpha chain CG42342 isoform X6 [Cimex lectularius]
Unigene13848	269	0.958	3.368	1.813794577	Up	0.758307276	K13539|1|8e-41|167|nvi:100118215|leishmanolysin-like peptidase [EC:3.4.24.-]	-	-	-	gi|350412280|ref|XP_003489595.1|/3.53177e-40/PREDICTED: leishmanolysin-like peptidase [Bombus impatiens]
Unigene7625	837	0.66	2.318	1.812342637	Up	0.713700541	-	-	-	-	gi|357623784|gb|EHJ74808.1|/1.89142e-39/hypothetical protein KGM_09271 [Danaus plexippus]
Unigene9390	577	0.728	2.556	1.811877481	Up	0.700566204	K19511|1|3e-47|189|phu:Phum_PHUM538080|peroxidase [EC:1.11.1.7]	-	GO:0016491//oxidoreductase activity	-	gi|242022412|ref|XP_002431634.1|/2.52913e-46/Thyroid peroxidase precursor, putative [Pediculus humanus corporis]
Unigene13598	248	0.89	3.124	1.811517212	Up	0.742167907	-	-	-	-	-
CL112.Contig1	3660	1.09	3.818	1.808488968	Up	0.710119398	K09884|1|3e-82|309|pxy:105388556|aquaporin rerated protein, invertebrate	-	-	-	gi|662193939|ref|XP_008469897.1|/3.99747e-94/PREDICTED: aquaporin AQPAe.a [Diaphorina citri]
Unigene22690	324	0.714	2.494	1.804465486	Up	0.728331156	K05747|1|4e-18|91.7|mmu:22376|Wiskott-Aldrich syndrome protein;K02602|5|2e-16|85.9|mdo:100012536|cytoplasmic polyadenylation element-binding protein	GO:0043226//organelle;GO:0044464	GO:0005515//protein binding	GO:0071822;GO:0030029//actin filament-based process	gi|6678581|ref|NP_033541.1|/4.18821e-17/wiskott-Aldrich syndrome protein homolog [Mus musculus]
CL1049.Contig2	250	1.016	3.548	1.804105608	Up	0.78448466	K01539|1|5e-35|147|tca:663833|sodium/potassium-transporting ATPase subunit alpha [EC:3.6.3.9]	-	-	-	gi|407731610|gb|AFU25691.1|/2.2466e-34/Na+,K+ ATPase alpha-subunit 1 [Plagiodera versicolora]
Unigene7896	486	0.716	2.5	1.803896602	Up	0.728331156	-	-	-	GO:0008152//metabolic process	gi|470249817|ref|XP_004367140.1|/5.49809e-17/hypothetical protein DFA_07277 [Dictyostelium fasciculatum]
Unigene26018	487	20.464	71.34	1.801623046	Up	0.746221021	K10955|1|4e-08|58.9|cfa:102154704|intestinal mucin-2;K01021|2|2e-07|57.0|dvi:Dvir_GJ19514|protein-tyrosine sulfotransferase [EC:2.8.2.20];K15014|3|3e-07|56.2|hro:HELRODRAFT_194237|solute carrier family 29 (equilibrative nucleoside transporter), member 1/2/3;K06758|5|2e-06|38.1|oas:101116034|L1 cell adhesion molecule like protein;K09525|5|2e-06|38.1|oas:101116034|DnaJ homolog subfamily C member 5	-	-	-	gi|921120084|ref|XP_013434660.1|/3.12969e-10/LOW QUALITY PROTEIN: hypothetical protein ENH_00085890 [Eimeria necatrix]
Unigene24645	326	0.59	2.054	1.799649322	Up	0.709582642	-	-	-	-	gi|915663273|gb|KOC65605.1|/3.54563e-08/Insulin-like growth factor-binding protein complex acid labile subunit [Habropoda laboriosa]
CL2750.Contig2	4966	0.59	2.052	1.798243871	Up	0.709582642	K06772|1|4e-28|130|crg:105345755|limbic system-associated membrane protein;K06773|1|4e-28|130|crg:105345755|opioid binding protein/cell adhesion molecule-like;K06774|1|4e-28|130|crg:105345755|neurotrimin;K06775|4|7e-26|122|lcm:102352875|neuronal growth regulator 1	-	-	-	gi|646715610|gb|KDR19146.1|/3.44501e-152/Lachesin [Zootermopsis nevadensis]
Unigene12140	239	1.452	5.042	1.795954665	Up	0.750021149	-	-	-	-	-
Unigene24957	234	0.694	2.404	1.792429328	Up	0.719025379	-	-	-	-	-
Unigene3666	254	1.486	5.142	1.790895494	Up	0.756174975	-	-	-	-	-
Unigene31450	574	1.016	3.514	1.790213789	Up	0.782077957	K17555|1|5e-48|192|pxy:105388995|protein phosphatase 1 regulatory subunit 14B	-	-	-	gi|768433917|ref|XP_011558345.1|/3.90189e-47/PREDICTED: protein phosphatase 1 regulatory subunit 14B-like [Plutella xylostella]
Unigene2705	991	0.818	2.822	1.78654524	Up	0.714144402	K12114|1|6e-65|249|tca:660017|vrille	-	-	-	gi|939647290|ref|XP_014273353.1|/4.59443e-73/PREDICTED: nuclear factor interleukin-3-regulated protein [Halyomorpha halys]
Unigene7787	309	0.686	2.366	1.786169592	Up	0.714881137	K14398|1|4e-15|81.6|nvi:100121979|cleavage and polyadenylation specificity factor subunit 6/7	-	-	-	gi|524914058|ref|XP_005111849.1|/1.11477e-17/PREDICTED: serine/arginine repetitive matrix protein 2-like isoform X2 [Aplysia californica]
Unigene11093	576	1.326	4.57	1.78511339	Up	0.733727847	K01053|1|6e-35|148|nvi:100113493|gluconolactonase [EC:3.1.1.17];K00873|3|8e-30|131|dya:Dyak_GE26429|pyruvate kinase [EC:2.7.1.40]	-	-	-	gi|768417890|ref|XP_011549605.1|/5.37854e-36/PREDICTED: regucalcin-like [Plutella xylostella]
CL866.Contig2	237	0.792	2.722	1.781094731	Up	0.707699309	-	-	-	-	-
Unigene22241	267	1.106	3.776	1.771507379	Up	0.704311453	-	-	-	-	-
Unigene28190	320	0.722	2.464	1.770931514	Up	0.720987685	-	-	-	-	-
Unigene29279	302	0.582	1.984	1.769320967	Up	0.700447074	-	-	-	-	-
Unigene27540	207	0.702	2.392	1.768674454	Up	0.71497082	-	-	-	-	-
CL1415.Contig2	243	1.982	6.732	1.764078214	Up	0.71146062	-	-	-	-	-
CL1639.Contig2	1871	0.656	2.228	1.763981513	Up	0.701661669	-	-	-	-	gi|646723791|gb|KDR24285.1|/5.82526e-93/hypothetical protein L798_06747 [Zootermopsis nevadensis]
Unigene22482	504	0.654	2.22	1.763197136	Up	0.701661669	K11984|1|1e-07|57.4|dme:Dmel_CG6686|U4/U6.U5 tri-snRNP-associated protein 1;K12822|2|4e-07|55.8|pxy:105391124|RNA-binding protein 25	-	-	-	gi|662183238|ref|XP_008478679.1|/2.10833e-25/PREDICTED: coiled-coil domain-containing protein 50 [Diaphorina citri]
Unigene11296	793	0.61	2.07	1.76274962	Up	0.708165123	K05694|1|9e-99|361|phu:Phum_PHUM530510|receptor-type tyrosine-protein phosphatase beta [EC:3.1.3.48];K06533|1|9e-99|361|phu:Phum_PHUM530510|cadherin 5, type 2, VE-cadherin	-	-	-	gi|939243255|ref|XP_014240929.1|/1.3695e-105/PREDICTED: tyrosine-protein phosphatase 10D isoform X2 [Cimex lectularius]
CL843.Contig2	964	0.91	3.082	1.759928411	Up	0.728224876	-	-	-	-	-
CL853.Contig2	423	1	3.378	1.756169328	Up	0.748330567	-	-	-	-	-
Unigene29173	281	0.698	2.356	1.755040598	Up	0.71146651	K10408|1|3e-23|108|aga:AgaP_AGAP009568|dynein heavy chain, axonemal	-	GO:0017111//nucleoside-triphosphatase activity	-	gi|674574635|emb|CDS39708.1|/1.92981e-22/dynein heavy chain [Echinococcus multilocularis]
Unigene18750	263	0.604	2.036	1.753117107	Up	0.704061145	K11757|1|2e-20|99.4|cfo:105251433|protein polybromo-1	-	-	-	gi|939629805|ref|XP_014275890.1|/3.94027e-23/PREDICTED: protein polybromo-1 isoform X3 [Halyomorpha halys]
Unigene29083	578	1.382	4.658	1.752953024	Up	0.732365209	K03006|1|3e-09|63.5|rro:104669448|DNA-directed RNA polymerase II subunit RPB1 [EC:2.7.7.6]	-	-	-	gi|63055551|gb|AAY29121.1|/9.53815e-17/cement precursor protein 3B variant 2 [Phragmatopoma californica]
CL2968.Contig1	1449	0.826	2.78	1.750871196	Up	0.708145045	K14662|1|4e-125|450|tca:655408|protein N-terminal asparagine amidohydrolase [EC:3.5.1.-]	-	-	-	gi|91079304|ref|XP_966317.1|/3.48527e-124/PREDICTED: protein N-terminal asparagine amidohydrolase [Tribolium castaneum]
CL3024.Contig2	2386	1.236	4.158	1.750211015	Up	0.714258179	K16944|1|0.0|735|ame:725834|septin 7	-	-	-	gi|998519310|ref|XP_015520583.1|/0/PREDICTED: septin-7 isoform X3 [Neodiprion lecontei]
Unigene13463	531	0.932	3.134	1.74960332	Up	0.731869947	K16677|1|5e-88|324|tca:657914|dachs	-	-	-	gi|939274250|ref|XP_014257440.1|/5.39049e-92/PREDICTED: myosin-I heavy chain [Cimex lectularius]
Unigene7890	293	0.732	2.458	1.747569362	Up	0.719438989	K15283|1|5e-24|111|tca:662690|solute carrier family 35, member E1	-	-	-	gi|939247728|ref|XP_014243329.1|/8.06064e-24/PREDICTED: solute carrier family 35 member E1 homolog [Cimex lectularius]
Unigene1116	556	0.684	2.296	1.747054412	Up	0.705829898	-	-	-	-	-
CL3248.Contig2	2693	1.206	4.046	1.746266413	Up	0.710942603	K05925|1|0.0|733|phu:Phum_PHUM423190|mRNA (2'-O-methyladenosine-N6-)-methyltransferase [EC:2.1.1.62]	-	GO:0008168//methyltransferase activity	GO:0006139//nucleobase-containing compound metabolic process	gi|646717386|gb|KDR20261.1|/0/N6-adenosine-methyltransferase 70 kDa subunit [Zootermopsis nevadensis]
CL1049.Contig3	373	0.72	2.41	1.742964335	Up	0.714171709	K01539|1|3e-12|72.0|pxy:105380390|sodium/potassium-transporting ATPase subunit alpha [EC:3.6.3.9]	-	-	-	gi|939643148|ref|XP_014271920.1|/1.13669e-14/PREDICTED: sodium/potassium-transporting ATPase subunit alpha isoform X2 [Halyomorpha halys]
Unigene7934	444	1.254	4.186	1.739034963	Up	0.714180543	K03013|1|8e-07|54.3|hmg:100208454|DNA-directed RNA polymerases I, II, and III subunit RPABC1	-	-	-	gi|657741119|ref|XP_008305632.1|/1.83919e-12/PREDICTED: uncharacterized protein LOC103376870 [Cynoglossus semilaevis]
CL1484.Contig1	219	58.938	196.672	1.738521567	Up	0.74676447	K05185|1|2e-10|66.2|rno:65191|gamma-aminobutyric acid receptor subunit epsilon	-	-	-	gi|170040829|ref|XP_001848188.1|/1.17913e-19/predicted protein [Culex quinquefasciatus]
CL529.Contig3	2672	1.352	4.502	1.735470905	Up	0.72450763	K10382|1|8e-96|354|clv:102088561|dystonin	-	-	-	gi|641667470|ref|XP_008184099.1|/1.48851e-180/PREDICTED: microtubule-actin cross-linking factor 1 isoform X14 [Acyrthosiphon pisum]
Unigene20878	247	0.972	3.234	1.73429146	Up	0.74001285	-	-	-	-	-
Unigene10840	426	1.398	4.64	1.730760445	Up	0.728010708	-	-	-	-	-
Unigene26835	305	0.634	2.092	1.722328106	Up	0.707449001	K15280|1|2e-10|66.2|aga:AgaP_AGAP005537|solute carrier family 35, member C2	-	-	-	gi|158294336|ref|XP_315538.3|/1.91024e-09/AGAP005537-PA [Anopheles gambiae str. PEST]
CL911.Contig1	1583	2.136	7.034	1.719433688	Up	0.711263854	K06234|1|9e-99|363|tca:664521|Ras-related protein Rab-23	-	GO:0005525//GTP binding	GO:0007264//small GTPase mediated signal transduction;GO:0015031//protein transport	gi|939681319|ref|XP_014285720.1|/8.19127e-114/PREDICTED: ras-related protein Rab-23 isoform X2 [Halyomorpha halys]
Unigene23964	251	1.182	3.888	1.717798183	Up	0.704015634	K13023|1|1e-10|66.6|mcf:102144984|carboxypeptidase N regulatory subunit	-	-	-	gi|939236434|ref|XP_014255824.1|/1.51394e-14/PREDICTED: leucine-rich repeat-containing protein 4C-like [Cimex lectularius]
Unigene21811	223	0.92	3.022	1.715797894	Up	0.719985919	K15100|1|9e-13|73.9|cfo:105250851|solute carrier family 25 (mitochondrial citrate transporter), member 1	-	-	-	gi|951549244|ref|XP_014474625.1|/3.10357e-12/PREDICTED: putative tricarboxylate transport protein, mitochondrial [Dinoponera quadriceps]
Unigene10397	729	1.002	3.27	1.706408127	Up	0.739775928	-	-	-	-	-
Unigene19813	263	0.9	2.934	1.704871964	Up	0.712919634	K00922|1|2e-20|99.4|api:100160001|phosphatidylinositol-4,5-bisphosphate 3-kinase [EC:2.7.1.153]	-	-	-	gi|646718599|gb|KDR21011.1|/8.778e-23/Phosphatidylinositol-4,5-bisphosphate 3-kinase catalytic subunit delta isoform [Zootermopsis nevadensis]
Unigene24066	318	0.67	2.184	1.704739856	Up	0.713258286	-	-	-	-	-
CL2474.Contig2	620	0.912	2.972	1.704328386	Up	0.715212561	K14959|1|1e-11|71.6|bom:102269320|histone-lysine N-methyltransferase MLL4 [EC:2.1.1.43]	-	-	-	gi|594091014|ref|XP_006068900.1|/7.31113e-11/PREDICTED: histone-lysine N-methyltransferase 2B, partial [Bubalus bubalis]
CL1191.Contig4	4113	2.08	6.776	1.703850346	Up	0.706767682	K12471|1|2e-154|549|nvi:100122817|epsin	-	-	-	gi|646710792|gb|KDR16210.1|/2.28002e-170/Epsin-2 [Zootermopsis nevadensis]
Unigene18949	398	0.796	2.59	1.702111762	Up	0.724644697	-	-	-	-	gi|662202093|ref|XP_008474326.1|/8.82345e-23/PREDICTED: homeotic protein spalt-major-like [Diaphorina citri]
CL195.Contig2	1135	0.882	2.854	1.694134774	Up	0.707805054	-	-	-	GO:0006810//transport	gi|939656411|ref|XP_014276591.1|/1.57798e-30/PREDICTED: protein transport protein SFT2 [Halyomorpha halys]
CL1751.Contig4	553	0.694	2.242	1.69177871	Up	0.718785244	-	-	-	-	-
Unigene31817	1002	0.866	2.786	1.685756328	Up	0.703766665	K13803|1|6e-131|469|cqu:CpipJ_CPIJ005741|transient-receptor-potential-like protein	GO:0016021//integral component of membrane	GO:0005262//calcium channel activity	GO:0070588//calcium ion transmembrane transport	gi|459937334|gb|AGG86915.1|/7.31518e-135/putative TRPL channel protein [Periplaneta americana]
Unigene17838	241	0.666	2.142	1.685364398	Up	0.709320287	-	-	-	-	gi|1000753184|ref|XP_015599491.1|/5.97833e-19/PREDICTED: dystrophin-like isoform X10 [Cephus cinctus]
Unigene4813	469	0.748	2.398	1.680721484	Up	0.708476201	-	-	-	-	-
Unigene5401	1165	0.662	2.12	1.679161143	Up	0.706635166	K15502|1|2e-10|69.3|spu:755512|serine/threonine-protein phosphatase 6 regulatory ankyrin repeat subunit A	-	-	-	gi|501296205|dbj|BAN20957.1|/6.29616e-83/conserved hypothetical protein [Riptortus pedestris]
Unigene18534	592	1.102	3.526	1.677908251	Up	0.747479253	-	-	-	-	-
Unigene21127	204	1.428	4.56	1.675037845	Up	0.719716871	K01206|1|1e-07|56.6|crg:105334077|alpha-L-fucosidase [EC:3.2.1.51]	-	-	-	gi|405970893|gb|EKC35757.1|/1.51097e-06/Plasma alpha-L-fucosidase [Crassostrea gigas]
Unigene286	310	1.366	4.36	1.674370651	Up	0.713115061	-	-	-	-	-
Unigene7797	411	0.956	3.05	1.673726719	Up	0.71648284	K00814|1|2e-31|135|nve:NEMVE_v1g236165|alanine transaminase [EC:2.6.1.2]	-	-	-	gi|610259634|gb|AHW58021.1|/2.95455e-71/YLSs alanine aminotransferase [Sogatella furcifera]
CL1674.Contig1	635	0.674	2.15	1.673516163	Up	0.708986989	-	-	-	-	-
Unigene12009	364	1.044	3.328	1.672533722	Up	0.733929967	-	-	-	-	-
Unigene19431	216	1.518	4.834	1.671045682	Up	0.727398993	-	-	-	-	-
CL913.Contig1	2361	1.028	3.27	1.669450371	Up	0.729496493	K04650|1|2e-27|126|aga:AgaP_AGAP004734|nuclear receptor co-repressor 1	-	-	-	gi|916415376|ref|XP_013228919.1|/3.20837e-30/hypothetical protein, conserved [Eimeria tenella]
Unigene15274	316	0.92	2.926	1.669224003	Up	0.710475451	-	-	-	-	gi|939264981|ref|XP_014252515.1|/6.03331e-40/PREDICTED: chaoptin [Cimex lectularius]
Unigene13773	483	0.994	3.158	1.667693414	Up	0.723410023	K12831|1|3e-09|62.8|bfo:BRAFLDRAFT_72046|splicing factor 3B subunit 4;K11657|2|1e-08|60.5|nvi:100121098|remodeling and spacing factor 1;K11651|5|4e-08|58.9|dmo:Dmoj_GI15536|SWI/SNF-related matrix-associated actin-dependent regulator of chromatin subfamily E, member 1	-	-	-	gi|936603327|ref|XP_014215451.1|/3.83616e-10/PREDICTED: titin [Copidosoma floridanum]
Unigene21993	857	1.144	3.628	1.665087404	Up	0.750434759	K12852|1|2e-50|201|pxy:105395227|116 kDa U5 small nuclear ribonucleoprotein component;K05677|2|3e-22|107|pxy:105389555|ATP-binding cassette, subfamily D (ALD), member 3;K01408|3|1e-20|102|pxy:105398789|insulysin [EC:3.4.24.56];K05330|4|2e-18|94.7|pxy:105392736|potassium inwardly-rectifying channel subfamily J, other;K11647|5|2e-15|85.1|spu:754750|SWI/SNF-related matrix-associated actin-dependent …	-	-	-	gi|672374615|gb|AIJ27485.1|/2.08858e-73/endonuclease-reverse transcriptase [Eyprepocnemis plorans plorans]
Unigene31854	255	0.858	2.72	1.664557099	Up	0.732898485	K08626|1|2e-07|56.2|crg:105325830|a disintegrin and metalloproteinase with thrombospondin motifs 12 [EC:3.4.24.-];K08622|2|2e-07|55.8|tup:102483152|a disintegrin and metalloproteinase with thrombospondin motifs 7 [EC:3.4.24.-]	-	-	-	gi|926610692|ref|XP_013790050.1|/1.78472e-07/PREDICTED: A disintegrin and metalloproteinase with thrombospondin motifs 7-like isoform X3 [Limulus polyphemus]
CL2273.Contig2	1199	0.828	2.62	1.661864139	Up	0.723707715	-	-	-	-	-
Unigene10365	210	0.684	2.156	1.656288948	Up	0.707609627	-	-	-	-	-
CL521.Contig1	1550	2.456	7.72	1.652290287	Up	0.711772501	K11430|1|8e-126|452|nvi:100113526|histone-lysine N-methyltransferase EZH2 [EC:2.1.1.43]	-	-	-	gi|646721750|gb|KDR22980.1|/1.64704e-135/Histone-lysine N-methyltransferase EZH2 [Zootermopsis nevadensis]
Unigene11556	308	1.188	3.734	1.652187091	Up	0.75853349	-	-	-	-	-
Unigene9334	637	1.11	3.488	1.651840364	Up	0.744199818	K02976|1|6e-40|165|cmk:103173003|small subunit ribosomal protein S26e	-	-	-	gi|765557696|gb|KJE97956.1|/1.78282e-39/ribosomal protein S26 [Capsaspora owczarzaki ATCC 30864]
CL2327.Contig4	442	7.556	23.716	1.650166095	Up	0.707328532	K03006|1|4e-12|72.0|api:100165787|DNA-directed RNA polymerase II subunit RPB1 [EC:2.7.7.6];K10955|2|1e-10|67.0|hsa:4583|intestinal mucin-2	-	-	-	gi|987906493|ref|XP_015428726.1|/4.65541e-32/PREDICTED: larval cuticle protein A3A-like [Dufourea novaeangliae]
Unigene8982	311	0.874	2.738	1.647417262	Up	0.732658885	K01687|1|6e-40|164|aqu:100635086|dihydroxy-acid dehydratase [EC:4.2.1.9]	-	-	-	gi|452187326|gb|AGG09876.1|/6.66999e-55/dihydroxy-acid dehydratase, partial [Nilaparvata lugens]
Unigene28845	473	0.856	2.678	1.645473259	Up	0.726123789	K11321|1|4e-25|115|pxy:105389000|bromodomain-containing protein 8	-	-	-	gi|913329843|ref|XP_013196415.1|/2.75761e-24/PREDICTED: fibrous sheath CABYR-binding protein-like [Amyelois transitella]
CL906.Contig1	464	0.766	2.394	1.644006855	Up	0.705607699	K06675|1|3e-07|55.8|soc:105199227|structural maintenance of chromosome 4;K10362|2|3e-07|55.8|tgu:100228552|myosin XVIII;K12354|3|5e-07|55.1|fab:101806515|ectonucleotide pyrophosphatase/phosphodiesterase family member 7 [EC:3.1.4.12];K09237|4|7e-07|54.7|ame:410918|tramtrack;K13100|5|2e-06|53.1|mde:101896466|pre-mRNA-splicing factor CWC22	-	-	-	gi|972956119|ref|XP_015195767.1|/6.86663e-12/PREDICTED: zonadhesin-like [Lepisosteus oculatus]
Unigene24394	210	0.69	2.154	1.642349983	Up	0.706018097	-	-	-	-	-
CL1555.Contig1	2439	3.036	9.45	1.638142539	Up	0.725093912	K00072|1|2e-61|239|api:100162307|sepiapterin reductase [EC:1.1.1.153]	-	-	GO:0008152//metabolic process	gi|646711387|gb|KDR16573.1|/6.63312e-71/Sepiapterin reductase [Zootermopsis nevadensis]
Unigene25343	213	0.678	2.11	1.63788582	Up	0.70216175	-	-	-	-	-
CL1438.Contig1	331	2.368	7.354	1.634860096	Up	0.706971141	-	-	-	-	-
CL1466.Contig3	307	1.046	3.246	1.633780148	Up	0.724697703	-	-	-	-	-
Unigene12842	214	0.68	2.11	1.633636347	Up	0.701864593	-	-	-	-	-
Unigene14284	249	0.724	2.244	1.632011074	Up	0.713089629	-	-	-	-	-
Unigene25927	346	1.048	3.248	1.631912916	Up	0.724697703	K00615|1|1e-11|70.1|lcm:102356292|transketolase [EC:2.2.1.1]	-	GO:0046872//metal ion binding;GO:0004802//transketolase activity	GO:0008152//metabolic process	gi|528233731|gb|EPY27530.1|/5.70873e-46/transketolase [Angomonas deanei]
Unigene16224	257	0.924	2.858	1.62904116	Up	0.70298897	K16683|1|4e-10|65.1|phu:Phum_PHUM351790|protein expanded;K16821|4|6e-09|61.2|bta:616869|FERM domain-containing protein 1	-	-	-	gi|646713266|gb|KDR17685.1|/7.2291e-17/hypothetical protein L798_08086, partial [Zootermopsis nevadensis]
Unigene22045	1062	0.828	2.56	1.628441137	Up	0.715358998	K07196|1|3e-62|241|pss:102457880|thyroid hormone receptor interactor 10	-	-	-	gi|646710743|gb|KDR16161.1|/1.90037e-152/Formin-binding protein 1-like protein [Zootermopsis nevadensis]
Unigene13836	737	0.896	2.77	1.628315339	Up	0.732883761	-	-	-	-	gi|646709743|gb|KDR15464.1|/1.32084e-48/Protein kintoun [Zootermopsis nevadensis]
Unigene31322	777	0.716	2.212	1.627319893	Up	0.710723082	-	-	-	-	gi|646698890|gb|KDR09819.1|/2.35537e-22/Storkhead-box protein 1, partial [Zootermopsis nevadensis]
Unigene7958	221	0.836	2.58	1.625796218	Up	0.71629464	-	-	-	-	-
Unigene15335	267	0.814	2.512	1.625735765	Up	0.712499866	-	-	-	-	gi|998512988|ref|XP_015517099.1|/1.39512e-28/PREDICTED: transcription factor 25 [Neodiprion lecontei]
CL526.Contig7	2680	3.666	11.308	1.625065097	Up	0.741216202	K13963|1|4e-64|249|tca:100142160|serpin B	-	-	-	gi|646698031|gb|KDR09407.1|/1.06918e-69/Serpin B10 [Zootermopsis nevadensis]
CL563.Contig1	555	2.472	7.602	1.620700282	Up	0.707942924	K10955|1|6e-40|165|cfr:102518704|intestinal mucin-2	-	-	-	gi|313244217|emb|CBY15049.1|/5.95682e-55/unnamed protein product [Oikopleura dioica]
Unigene10215	287	1.632	5.018	1.620471413	Up	0.72585019	-	-	-	-	gi|662207559|ref|XP_008477286.1|/4.02768e-15/PREDICTED: MATH and LRR domain-containing protein PFE0570w-like [Diaphorina citri]
CL1740.Contig1	305	1.716	5.276	1.620395012	Up	0.733419982	-	-	-	-	-
Unigene9042	411	0.858	2.638	1.620395012	Up	0.720307705	K15307|1|4e-37|154|ame:551526|G protein pathway suppressor 2	-	-	-	gi|646718505|gb|KDR20945.1|/1.93766e-38/G protein pathway suppressor 2 [Zootermopsis nevadensis]
Unigene17811	829	1.48	4.534	1.615187215	Up	0.712843337	K05637|1|4e-47|190|api:100162936|laminin, alpha 1/2	-	-	-	gi|939692293|ref|XP_014290165.1|/3.03627e-58/PREDICTED: laminin subunit alpha-1 [Halyomorpha halys]
CL245.Contig1	3498	1.374	4.204	1.613380665	Up	0.702857793	K13161|1|4e-161|571|crg:105325261|heterogeneous nuclear ribonucleoprotein R	-	-	-	gi|817082091|ref|XP_012263589.1|/0/PREDICTED: heterogeneous nuclear ribonucleoprotein R isoform X6 [Athalia rosae]
Unigene16013	1382	1.034	3.162	1.612601182	Up	0.716003641	K08040|1|2e-46|188|tca:659869|class B basic helix-loop-helix protein 8	-	-	-	gi|939277543|ref|XP_014259281.1|/5.10384e-61/PREDICTED: class A basic helix-loop-helix protein 15-like isoform X2 [Cimex lectularius]
CL1831.Contig1	4363	0.932	2.85	1.612560059	Up	0.70008299	K10592|1|0.0|1152|aec:105147676|E3 ubiquitin-protein ligase HUWE1 [EC:2.3.2.26]	-	-	-	gi|815816232|ref|XP_012229199.1|/0/PREDICTED: LOW QUALITY PROTEIN: E3 ubiquitin-protein ligase HUWE1 [Linepithema humile]
Unigene12864	529	0.828	2.526	1.609151966	Up	0.710512127	K02925|1|2e-66|253|xla:380033|large subunit ribosomal protein L3e	GO:0005840//ribosome	GO:0003735//structural constituent of ribosome	GO:0006412//translation	gi|188572498|gb|ACD65155.1|/1.30728e-66/putative 60S ribosomal protein RPL3 [Phoronis muelleri]
Unigene16287	645	0.864	2.634	1.608152128	Up	0.718025486	-	-	-	-	gi|939666967|ref|XP_014280624.1|/4.78719e-104/PREDICTED: zinc finger protein castor homolog 1-like [Halyomorpha halys]
CL2338.Contig2	2558	0.998	3.042	1.607908432	Up	0.709507683	-	-	-	-	gi|939685915|ref|XP_014287213.1|/1.66793e-80/PREDICTED: protein preli-like [Halyomorpha halys]
Unigene16135	521	1.21	3.674	1.602344579	Up	0.743070086	-	-	-	-	-
Unigene9259	800	0.956	2.9	1.600970377	Up	0.739295925	K05719|1|9e-28|125|xma:102217130|integrin beta 1;K06255|1|9e-28|125|xma:102217130|heparan sulfate proteoglycan 2 (perlecan);K06265|1|9e-28|125|xma:102217130|dystroglycan 1	-	-	-	gi|759035168|ref|XP_011337988.1|/1.60682e-69/PREDICTED: basement membrane-specific heparan sulfate proteoglycan core protein [Cerapachys biroi]
Unigene23509	503	1.134	3.428	1.595946469	Up	0.725440595	K15162|1|3e-69|262|hst:105190745|mediator of RNA polymerase II transcription subunit 12	-	-	-	gi|646697048|gb|KDR08967.1|/4.0578e-69/Mediator of RNA polymerase II transcription subunit 12 [Zootermopsis nevadensis]
Unigene28384	887	0.802	2.424	1.595715557	Up	0.700038015	-	-	-	-	gi|939630347|ref|XP_014277656.1|/8.65934e-86/PREDICTED: uncharacterized protein LOC106681705 [Halyomorpha halys]
CL3352.Contig1	4849	0.9	2.72	1.595609745	Up	0.720163142	K06756|1|0.0|726|phu:Phum_PHUM062540|neuronal cell adhesion molecule;K06820|1|0.0|726|phu:Phum_PHUM062540|plexin A;K06842|1|0.0|726|phu:Phum_PHUM062540|semaphorin 6	-	-	-	gi|939647761|ref|XP_014273519.1|/0/PREDICTED: semaphorin-1A-like [Halyomorpha halys]
Unigene19417	294	1.118	3.378	1.59524914	Up	0.723693795	-	-	-	-	-
CL1766.Contig1	826	0.736	2.222	1.594081145	Up	0.702473631	-	-	-	-	-
Unigene6448	507	1.162	3.504	1.592392706	Up	0.724819511	-	-	-	-	-
CL25.Contig2	1649	0.76	2.29	1.591276275	Up	0.707185308	-	-	-	-	gi|646714365|gb|KDR18358.1|/2.83322e-56/putative DNA-binding protein C17orf49-like protein [Zootermopsis nevadensis]
CL2780.Contig1	3313	0.94	2.832	1.591088604	Up	0.723862987	K10955|1|5e-07|59.7|tup:102470397|intestinal mucin-2	-	-	-	gi|939234843|ref|XP_014247263.1|/4.58717e-41/PREDICTED: uncharacterized protein LOC106665385 isoform X1 [Cimex lectularius]
Unigene26869	204	1.082	3.254	1.588513752	Up	0.712603737	-	-	-	-	-
Unigene31929	284	0.758	2.278	1.587497994	Up	0.706036837	-	-	-	-	gi|939253747|ref|XP_014246555.1|/2.96377e-31/PREDICTED: zinc finger protein 530 [Cimex lectularius]
Unigene8728	235	0.856	2.566	1.583838469	Up	0.705297157	K06784|1|7e-31|134|api:100569275|roundabout, axon guidance receptor 4;K07521|1|7e-31|134|api:100569275|netrin receptor unc-5;K16362|1|7e-31|134|api:100569275|leucine-rich repeat transmembrane protein FLRT	-	-	-	gi|939267402|ref|XP_014253817.1|/3.28639e-33/PREDICTED: netrin receptor UNC5C isoform X3 [Cimex lectularius]
Unigene28587	1014	0.784	2.35	1.583735197	Up	0.711064411	K14951|1|1e-96|355|soc:105196781|cation-transporting ATPase 13A3/4/5 [EC:3.6.3.-]	-	-	-	gi|939646706|ref|XP_014273141.1|/6.3665e-110/PREDICTED: probable cation-transporting ATPase 13A3 [Halyomorpha halys]
CL563.Contig4	362	69.878	209.418	1.583475229	Up	0.71638111	K17452|1|1e-21|103|dwi:Dwil_GK19503|zinc finger protein AEBP2	-	-	-	gi|170040829|ref|XP_001848188.1|/3.43901e-27/predicted protein [Culex quinquefasciatus]
Unigene11501	370	1.382	4.124	1.577286717	Up	0.756753226	-	-	-	-	gi|914570788|gb|KOB74072.1|/1.30672e-10/Zinc finger DNA binding protein [Operophtera brumata]
CL2260.Contig2	1776	0.748	2.23	1.575933535	Up	0.700646517	K11294|1|3e-07|59.3|hmg:100202812|nucleolin;K14807|2|3e-06|56.2|bfo:BRAFLDRAFT_84239|ATP-dependent RNA helicase DDX51/DBP6 [EC:3.6.4.13];K17552|4|8e-06|54.7|dwi:Dwil_GK24443|protein phosphatase 1 regulatory subunit 10	-	-	-	gi|968117038|ref|XP_015030399.1|/5.767e-10/uncharacterized protein Dvir_GJ11255, isoform C [Drosophila virilis]
CL3233.Contig1	499	1.132	3.362	1.570445766	Up	0.709865075	-	-	-	-	-
Unigene14629	589	1.328	3.944	1.570404405	Up	0.740807946	K12571|1|2e-68|260|hst:105186884|PAB-dependent poly(A)-specific ribonuclease subunit 2 [EC:3.1.13.4]	-	-	-	gi|646710753|gb|KDR16171.1|/3.17506e-71/PAB-dependent poly(A)-specific ribonuclease subunit 2 [Zootermopsis nevadensis]
CL1166.Contig2	1905	1.72	5.098	1.567522808	Up	0.708605504	K05186|1|4e-14|82.4|ola:105354030|gmma-aminobutyric acid receptor subunit gamma;K14832|2|7e-13|78.2|pxy:105385823|ribosome biogenesis protein MAK21;K00306|3|4e-11|72.4|aqu:100633263|sarcosine oxidase / L-pipecolate oxidase [EC:1.5.3.1 1.5.3.7];K08883|4|6e-10|68.6|pxy:105388233|tripartite motif-containing protein 33 [EC:2.3.2.27];K00030|5|8e-09|64.7|pxy:105392943|isocitrate dehydrogenase (NAD+) [E…	-	-	-	gi|913324481|ref|XP_013193561.1|/5.82431e-48/PREDICTED: RNA-directed DNA polymerase from mobile element jockey-like isoform X1 [Amyelois transitella]
Unigene1833	2113	1.558	4.612	1.56569728	Up	0.783092574	K05323|1|2e-107|392|nvi:100120322|potassium channel subfamily K, invertebrate	-	-	-	gi|998506040|ref|XP_015513268.1|/1.54044e-137/PREDICTED: two pore potassium channel protein sup-9 [Neodiprion lecontei]
CL2362.Contig2	3265	1.082	3.186	1.558045768	Up	0.733096589	-	-	-	-	-
CL2907.Contig2	2465	1.54	4.532	1.55721751	Up	0.757217701	K13203|1|1e-174|545|dre:321659|zinc finger RNA-binding protein	-	-	-	gi|675369107|gb|KFM62009.1|/4.03452e-179/Zinc finger RNA-binding protein, partial [Stegodyphus mimosarum]
CL2843.Contig2	327	2.472	7.262	1.554688187	Up	0.740554961	-	-	-	-	-
Unigene26017	693	3.026	8.866	1.550871375	Up	0.758243026	K17452|1|2e-19|97.8|dwi:Dwil_GK19503|zinc finger protein AEBP2	-	-	-	gi|658903811|ref|XP_008434649.1|/7.24334e-35/PREDICTED: keratin-associated protein 5-1-like [Poecilia reticulata]
Unigene30483	231	1.314	3.844	1.54864306	Up	0.720910853	-	-	-	-	gi|328712974|ref|XP_003244959.1|/5.09475e-07/PREDICTED: androgen-dependent TFPI-regulating protein-like [Acyrthosiphon pisum]
CL2991.Contig2	2965	1.658	4.84	1.545563041	Up	0.765610912	K05948|1|1e-135|486|tca:100141773|fringe [EC:2.4.1.222]	GO:0016020//membrane	GO:0016757//transferase activity, transferring glycosyl groups	-	gi|939242328|ref|XP_014240426.1|/6.47444e-140/PREDICTED: fringe glycosyltransferase [Cimex lectularius]
Unigene22092	605	1.218	3.552	1.544117448	Up	0.70736735	K00699|1|1e-37|157|cfo:105252612|glucuronosyltransferase [EC:2.4.1.17]	-	-	-	gi|998518577|ref|XP_015520179.1|/5.70025e-42/PREDICTED: UDP-glucuronosyltransferase 1-9-like [Neodiprion lecontei]
Unigene17267	1460	1.086	3.166	1.543637152	Up	0.723933929	K14825|1|3e-21|105|bfo:BRAFLDRAFT_125388|protein ERP2	GO:0016021//integral component of membrane	-	GO:0006810//transport	gi|646718588|gb|KDR21000.1|/2.01061e-95/Transmembrane emp24 domain-containing protein 6 [Zootermopsis nevadensis]
CL3136.Contig2	395	1.25	3.642	1.542802827	Up	0.7106508	K11294|1|4e-15|81.6|tca:100142152|nucleolin	-	-	-	gi|657554426|ref|XP_008281677.1|/3.4781e-19/PREDICTED: nucleolar and coiled-body phosphoprotein 1-like isoform X1 [Stegastes partitus]
Unigene8005	496	1.892	5.508	1.541616471	Up	0.705939123	-	-	-	-	gi|662202284|ref|XP_008474432.1|/2.69547e-22/PREDICTED: uncharacterized protein LOC103511487 [Diaphorina citri]
CL1561.Contig4	895	1.46	4.25	1.541494472	Up	0.739470739	-	-	-	-	-
Unigene8529	256	1.172	3.406	1.539105865	Up	0.70155405	-	-	-	-	-
CL3152.Contig2	2336	2.054	5.964	1.537844076	Up	0.712749639	K10361|1|0.0|761|api:100166524|myosin XV	-	-	-	gi|939257577|ref|XP_014248612.1|/0/PREDICTED: unconventional myosin-XV isoform X4 [Cimex lectularius]
Unigene17667	721	0.994	2.886	1.537753543	Up	0.707749371	K00549|1|2e-51|204|nve:NEMVE_v1g148225|5-methyltetrahydropteroyltriglutamate--homocysteine methyltransferase [EC:2.1.1.14]	-	GO:0008270//zinc ion binding;GO:0003871//5-methyltetrahydropteroyltriglutamate-homocysteine S-methyltransferase activity	GO:0009086//methionine biosynthetic process	gi|290975779|ref|XP_002670619.1|/9.86159e-86/predicted protein [Naegleria gruberi]
CL2122.Contig3	220	3.352	9.732	1.537714171	Up	0.770901376	-	-	-	-	-
Unigene8683	214	0.864	2.502	1.533978572	Up	0.704786636	-	-	-	-	-
Unigene25801	1988	3.836	11.096	1.532365067	Up	0.70106682	K16882|1|1e-06|57.8|chx:102171838|protein piccolo;K05628|3|4e-06|55.8|lcm:102351359|arginine-glutamic acid dipeptide repeats protein;K17554|4|4e-06|55.8|fab:101812303|apoptosis-stimulating of p53 protein 1	-	-	-	gi|939267288|ref|XP_014253753.1|/7.29604e-33/PREDICTED: flocculation protein FLO11-like isoform X2 [Cimex lectularius]
Unigene1008	2731	2.338	6.726	1.524473849	Up	0.721159822	K15127|1|3e-09|66.6|nvi:100120782|transcriptional adapter 2-beta	-	-	-	gi|554894763|gb|AGZ04914.1|/8.30518e-94/chemosensory protein 4 [Sogatella furcifera]
Unigene27648	364	0.886	2.542	1.520585426	Up	0.70628179	K17255|1|9e-29|127|acs:100558979|Rab GDP dissociation inhibitor	-	-	-	gi|443733558|gb|ELU17873.1|/3.66563e-29/hypothetical protein CAPTEDRAFT_148575 [Capitella teleta]
Unigene30558	427	1.046	3	1.520079649	Up	0.710983295	K05741|1|4e-13|75.1|hst:105182802|diaphanous 2;K02184|4|4e-13|75.1|fab:101811440|formin 2	-	-	-	gi|646719155|gb|KDR21363.1|/2.67034e-35/Bromo adjacent-like proteiny domain-containing 1 protein [Zootermopsis nevadensis]
Unigene28633	266	1.186	3.398	1.518581843	Up	0.733787278	-	-	-	-	-
Unigene21248	598	13.93	39.908	1.518482722	Up	0.744830273	-	-	-	-	gi|659100465|gb|AID60353.1|/8.76634e-72/trypsin-19 [Nilaparvata lugens]
Unigene19595	465	3.778	10.796	1.514802275	Up	0.782909193	-	-	-	-	-
CL676.Contig3	1840	1.276	3.646	1.514686232	Up	0.707644429	K14316|1|2e-07|60.1|ocu:100349090|nuclear pore complex protein Nup121;K11855|3|8e-06|54.7|cmk:103178705|ubiquitin carboxyl-terminal hydrolase 36/42 [EC:3.4.19.12]	-	-	-	gi|330789560|ref|XP_003282867.1|/2.14815e-07/hypothetical protein DICPUDRAFT_146480 [Dictyostelium purpureum]
Unigene27718	288	2.228	6.366	1.514637924	Up	0.714922097	-	-	-	-	-
Unigene21145	265	1.494	4.254	1.509639885	Up	0.729160518	K00033|1|2e-33|142|rno:100360180|6-phosphogluconate dehydrogenase [EC:1.1.1.44 1.1.1.343]	GO:0043231//intracellular membrane-bounded organelle;GO:0005737//cytoplasm	GO:0031406//carboxylic acid binding;GO:0004616//phosphogluconate dehydrogenase (decarboxylating) activity;GO:0050661//NADP binding;GO:0030246//carbohydrate binding	GO:0019322//pentose biosynthetic process;GO:0019521//D-gluconate metabolic process;GO:0009051//pentose-phosphate shunt, oxidative branch	gi|188549546|dbj|BAG32443.1|/7.16422e-33/6-phosphogluconate dehydrogenase [Diplonema papillatum]
Unigene29202	265	0.968	2.752	1.507401517	Up	0.717949992	-	-	-	-	-
Unigene7898	347	1.102	3.13	1.506038433	Up	0.716605183	K10091|1|2e-19|96.3|pxy:105395569|galectin-4;K10093|5|4e-15|81.6|crg:105322757|galectin-9	-	-	-	gi|913320007|ref|XP_013191099.1|/1.56549e-19/PREDICTED: galectin-4-like [Amyelois transitella]
Unigene26994	1823	1.766	5.004	1.502596447	Up	0.757692884	K05719|1|7e-13|78.2|crg:105329078|integrin beta 1;K06238|1|7e-13|78.2|crg:105329078|collagen, type VI, alpha;K17280|2|2e-10|70.1|xma:102220163|chordin-like protein 2	-	-	-	gi|646714649|gb|KDR18539.1|/1.37368e-123/Putative epidermal cell surface receptor [Zootermopsis nevadensis]
CL176.Contig7	2528	1.202	3.392	1.496699274	Up	0.731926701	K03006|1|3e-10|70.1|tca:103315003|DNA-directed RNA polymerase II subunit RPB1 [EC:2.7.7.6];K09292|2|7e-09|65.5|cel:CELE_Y63D3A.5|protein TFG;K04520|4|8e-09|54.3|fpg:101910737|amyloid beta A4 protein;K05719|4|8e-09|54.3|fpg:101910737|integrin beta 1;K06236|4|8e-09|54.3|fpg:101910737|collagen, type I/II/III/V/XI/XXIV/XXVII, alpha;K06256|4|8e-09|54.3|fpg:101910737|CD44 antigen;K06257|4|8e-09|54.3|fp…	-	-	-	gi|939263981|ref|XP_014251976.1|/1.41135e-31/PREDICTED: formin-G-like [Cimex lectularius]
CL2112.Contig2	679	2.798	7.884	1.494531814	Up	0.733433367	-	-	-	-	-
CL2106.Contig1	3092	1.07	3.012	1.493110973	Up	0.709303421	K01641|1|1e-164|583|mde:101892992|hydroxymethylglutaryl-CoA synthase [EC:2.3.3.10]	-	-	-	gi|924556232|gb|ALC41505.1|/3.94805e-164/Hmgs [Drosophila busckii]
Unigene2589	891	1.82	5.12	1.49220536	Up	0.758904267	-	-	-	-	-
CL2722.Contig2	1210	1.22	3.432	1.492168405	Up	0.732674948	K09553|1|2e-39|165|pxy:105381760|stress-induced-phosphoprotein 1;K13140|2|2e-26|122|ame:411177|integrator complex subunit 3	-	-	-	gi|805786908|ref|XP_012140753.1|/1.60097e-76/PREDICTED: serine/threonine-protein phosphatase 5-like isoform X2 [Megachile rotundata]
Unigene26750	593	1.076	3.026	1.49173391	Up	0.710018204	-	-	-	-	-
Unigene26277	490	0.976	2.732	1.485004431	Up	0.714630294	K18488|1|3e-16|85.9|phu:Phum_PHUM031280|homeobox protein DLX2	-	-	-	gi|441494180|gb|AGC50804.1|/5.80489e-51/distal-less protein [Nilaparvata lugens]
Unigene10366	916	2.48	6.938	1.48417972	Up	0.719739626	K03006|1|2e-07|58.5|cmk:103185088|DNA-directed RNA polymerase II subunit RPB1 [EC:2.7.7.6];K14316|4|3e-06|54.7|tgu:100224289|nuclear pore complex protein Nup121	-	-	-	gi|820699998|tpe|CEL75731.1|/7.72078e-08/TPA: voltage gated chloride channel domain-containing protein [Toxoplasma gondii VEG]
Unigene16091	717	1.202	3.362	1.483882829	Up	0.727246935	K11067|1|2e-23|110|spu:591447|N-acetylglutamate synthase [EC:2.3.1.1]	GO:0005737//cytoplasm	GO:0016620//oxidoreductase activity, acting on the aldehyde or oxo group of donors, NAD or NADP as acceptor;GO:0016301//kinase activity;GO:0000166//nucleotide binding	GO:0008652//cellular amino acid biosynthetic process	gi|281205332|gb|EFA79524.1|/3.05465e-31/acetylglutamate kinase [Polysphondylium pallidum PN500]
CL3263.Contig1	445	1.39	3.884	1.482458318	Up	0.712595706	-	-	-	-	-
CL2466.Contig1	2302	3.83	10.694	1.481385285	Up	0.759386143	K01759|1|1e-22|110|aag:AaeL_AAEL002957|lactoylglutathione lyase [EC:4.4.1.5];K15105|2|3e-07|60.1|tca:659073|solute carrier family 25 (mitochondrial aspartate/glutamate transporter), member 12/13	-	-	-	gi|939244051|ref|XP_014241354.1|/6.22804e-55/PREDICTED: uncharacterized protein LOC106662064 [Cimex lectularius]
Unigene4457	634	1.088	3.024	1.474779583	Up	0.708541789	K04409|1|1e-64|248|ame:724453|p21-activated kinase 1 [EC:2.7.11.1]	-	-	-	gi|646700972|gb|KDR10895.1|/4.30478e-70/Serine/threonine-protein kinase PAK 3 [Zootermopsis nevadensis]
Unigene17948	316	1.272	3.534	1.474203369	Up	0.739751031	-	-	-	-	-
CL2821.Contig2	2009	1.46	4.056	1.474089283	Up	0.718366279	K01634|1|0.0|652|api:100162296|sphinganine-1-phosphate aldolase [EC:4.1.2.27]	-	-	-	gi|646707358|gb|KDR14164.1|/0/Sphingosine-1-phosphate lyase [Zootermopsis nevadensis]
Unigene31456	1183	1.102	3.058	1.472464183	Up	0.710024897	-	-	-	-	-
Unigene13191	627	1.066	2.958	1.472414614	Up	0.704657333	K08008|1|2e-14|81.3|hmg:101236489|NADPH oxidase	-	-	-	gi|943973304|ref|XP_014368051.1|/3.40466e-27/PREDICTED: NADPH oxidase 4-like [Papilio machaon]
Unigene16487	202	0.932	2.578	1.467850404	Up	0.703968785	-	-	-	-	-
Unigene9805	234	1.12	3.098	1.467838412	Up	0.711455801	-	-	-	-	-
Unigene31303	380	1.236	3.418	1.467473654	Up	0.728052739	-	-	-	-	-
Unigene24857	223	1.096	3.012	1.458473972	Up	0.706523264	K00922|1|7e-21|100|api:100160001|phosphatidylinositol-4,5-bisphosphate 3-kinase [EC:2.7.1.153]	-	-	-	gi|646718599|gb|KDR21011.1|/7.85727e-24/Phosphatidylinositol-4,5-bisphosphate 3-kinase catalytic subunit delta isoform [Zootermopsis nevadensis]
CL795.Contig3	1848	2.4	6.586	1.456368106	Up	0.712289179	-	-	-	-	-
CL1365.Contig3	2217	1.706	4.662	1.450331358	Up	0.740277882	K01189|1|3e-156|554|api:100168844|alpha-galactosidase [EC:3.2.1.22];K01204|2|1e-151|539|api:100163871|alpha-N-acetylgalactosaminidase [EC:3.2.1.49]	-	-	-	gi|985397466|ref|XP_015366280.1|/1.734e-155/PREDICTED: alpha-N-acetylgalactosaminidase-like [Diuraphis noxia]
CL935.Contig2	2316	1.112	3.038	1.449965082	Up	0.706863254	K11827|1|2e-76|289|pxy:105384218|AP-2 complex subunit sigma-1	GO:0030122//AP-2 adaptor complex	GO:0008565//protein transporter activity	GO:0016192//vesicle-mediated transport;GO:0006886//intracellular protein transport	gi|752507672|ref|NP_001291537.1|/1.8773e-75/AP-2 complex subunit sigma [Solenopsis invicta]
Unigene1456	2813	2.47	6.742	1.448665586	Up	0.712973176	K05679|1|4e-91|338|clv:102094344|ATP-binding cassette, subfamily G (WHITE), member 1	-	-	-	gi|939679760|ref|XP_014285221.1|/0/PREDICTED: protein white-like [Halyomorpha halys]
CL165.Contig2	495	1.02	2.78	1.446515731	Up	0.713133801	-	-	-	-	-
Unigene17041	270	1.098	2.99	1.44526743	Up	0.703765862	-	-	-	-	-
CL1521.Contig2	3055	1.452	3.95	1.4438112	Up	0.710791348	K11651|1|5e-158|561|nvi:100122623|SWI/SNF-related matrix-associated actin-dependent regulator of chromatin subfamily E, member 1	-	-	-	gi|970880703|ref|XP_015113277.1|/1.16839e-168/PREDICTED: extensin [Diachasma alloeum]
Unigene8085	1998	1.752	4.746	1.437709326	Up	0.740627242	K12741|1|7e-16|88.2|hro:HELRODRAFT_180844|heterogeneous nuclear ribonucleoprotein A1/A3;K12898|3|7e-16|88.2|dwi:Dwil_GK11105|heterogeneous nuclear ribonucleoprotein F/H	-	-	-	gi|508083713|gb|AGN03941.1|/3.19069e-28/silk sericin MG-2 [Galleria mellonella]
Unigene18797	256	1.316	3.564	1.437337848	Up	0.732523692	-	-	-	-	-
Unigene25630	288	0.952	2.578	1.437218785	Up	0.700879424	-	-	-	-	-
Unigene3937	1143	14.056	38.056	1.436937834	Up	0.728906195	K15076|1|2e-07|58.9|cqu:CpipJ_CPIJ003427|transcription elongation factor B, polypeptide 3;K11478|2|1e-06|56.2|dmo:Dmoj_GI11951|protein Jumonji;K17272|3|3e-06|55.5|pale:102897649|brain acid soluble protein 1;K18626|4|6e-06|54.3|myd:102770051|trichohyalin;K15040|5|7e-06|53.9|dwi:Dwil_GK23975|voltage-dependent anion channel protein 2	-	-	-	gi|908511563|ref|XP_013129276.1|/2.54568e-12/PREDICTED: suppressor protein SRP40-like isoform X1 [Oreochromis niloticus]
CL2601.Contig1	5521	3.024	8.186	1.436700527	Up	0.728149917	K06813|1|4e-161|572|bfo:BRAFLDRAFT_130106|cadherin 23;K16500|1|4e-161|572|bfo:BRAFLDRAFT_130106|protocadherin-15	-	-	-	gi|939657674|ref|XP_014277080.1|/0/PREDICTED: cadherin EGF LAG seven-pass G-type receptor 2 [Halyomorpha halys]
Unigene23750	287	0.954	2.58	1.435309894	Up	0.700879424	-	-	-	-	-
CL1005.Contig2	1656	1.78	4.806	1.432959407	Up	0.741174707	-	-	-	-	-
Unigene28194	229	1.408	3.798	1.431592572	Up	0.704407828	-	-	-	-	-
CL1490.Contig2	523	2.158	5.818	1.430828432	Up	0.783681533	-	-	-	-	-
Unigene21362	260	1.302	3.506	1.429096548	Up	0.725939069	-	-	-	-	-
CL2250.Contig2	1646	1.1	2.96	1.428093652	Up	0.700316432	K01080|1|9e-81|303|soc:105205186|phosphatidate phosphatase [EC:3.1.3.4]	-	-	-	gi|646697095|gb|KDR08980.1|/3.42286e-86/Putative phosphatidate phosphatase [Zootermopsis nevadensis]
Unigene26928	364	1.714	4.612	1.428025404	Up	0.729608931	K13170|1|4e-22|105|aec:105154191|splicing factor, arginine/serine-rich 18	-	-	-	gi|646721158|gb|KDR22628.1|/2.08147e-24/Splicing factor, arginine/serine-rich 18 [Zootermopsis nevadensis]
Unigene17443	238	1.008	2.704	1.423599513	Up	0.706477218	K11422|1|1e-07|57.0|lve:103077679|histone-lysine N-methyltransferase SETD1 [EC:2.1.1.43];K12495|3|8e-06|50.8|lve:103087647|IQ motif and SEC7 domain-containing protein	-	-	-	gi|602726705|ref|XP_007448809.1|/1.17198e-06/PREDICTED: histone-lysine N-methyltransferase SETD1B [Lipotes vexillifer]
Unigene1849	2898	3.95	10.592	1.423050469	Up	0.746777855	K01681|1|0.0|1384|api:100167414|aconitate hydratase [EC:4.2.1.3]	-	-	-	gi|939243160|ref|XP_014240878.1|/0/PREDICTED: cytoplasmic aconitate hydratase-like isoform X2 [Cimex lectularius]
Unigene18144	655	1.016	2.724	1.422826301	Up	0.70731247	K18625|1|1e-39|164|tca:100141885|protein Shroom	-	-	-	gi|662216698|ref|XP_008482295.1|/5.06204e-40/PREDICTED: protein Shroom3-like [Diaphorina citri]
Unigene17520	254	1.488	3.988	1.422290883	Up	0.709119505	-	-	-	-	-
Unigene21123	553	0.986	2.642	1.421970915	Up	0.702677089	K12385|1|1e-09|64.3|tsp:Tsp_03239|Niemann-Pick C1 protein;K11101|2|9e-09|61.6|mmu:19207|patched 2;K06225|3|1e-08|61.2|tru:101078434|patched 1	-	-	-	gi|939698287|ref|XP_014293320.1|/8.94738e-80/PREDICTED: patched domain-containing protein 3 [Halyomorpha halys]
Unigene31153	211	0.982	2.628	1.420170346	Up	0.701758848	-	-	-	-	-
Unigene18771	225	1.988	5.314	1.418480471	Up	0.749301012	-	-	-	-	-
Unigene30924	1485	1.126	3.008	1.41759774	Up	0.701217273	K00020|1|6e-131|469|cqu:CpipJ_CPIJ000400|3-hydroxyisobutyrate dehydrogenase [EC:1.1.1.31];K15195|5|1e-51|206|bfo:BRAFLDRAFT_88413|AF4/FMR2 family member 3	-	-	-	gi|755929190|ref|XP_011309895.1|/1.10846e-157/PREDICTED: putative oxidoreductase GLYR1 homolog [Fopius arisanus]
Unigene3471	1053	10.338	27.606	1.417024755	Up	0.718646035	-	-	-	-	gi|815814194|ref|XP_012228113.1|/3.4236e-29/PREDICTED: uncharacterized protein LOC105675492 [Linepithema humile]
Unigene1698	2024	3.262	8.708	1.416584625	Up	0.729156503	K14360|1|8e-114|413|api:100167296|organic solute transporter subunit alpha	-	-	-	gi|646690811|gb|KDR06960.1|/1.08765e-116/Organic solute transporter alpha-like protein [Zootermopsis nevadensis]
CL1318.Contig1	564	1.038	2.77	1.416079533	Up	0.709068641	K18274|1|2e-09|63.9|xtr:100492097|uromodulin	-	-	-	gi|759055534|ref|XP_011336998.1|/4.9187e-55/PREDICTED: uncharacterized protein LOC105279126 [Cerapachys biroi]
Unigene3922	1869	1.66	4.424	1.414168144	Up	0.720473149	K00680|1|5e-11|72.0|dme:Dmel_CG33337|	-	-	-	gi|328782190|ref|XP_394861.4|/5.56728e-19/PREDICTED: nose resistant to fluoxetine protein 6-like [Apis mellifera]
CL350.Contig4	948	1.392	3.708	1.413482033	Up	0.734097821	-	-	-	-	-
Unigene27341	294	0.994	2.646	1.412495305	Up	0.701200675	-	-	-	-	-
Unigene30318	295	0.992	2.64	1.412125904	Up	0.701200675	-	-	GO:0016787//hydrolase activity	-	gi|226442996|ref|NP_001140008.1|/1.41308e-36/C30D10.14 [Salmo salar]
Unigene26882	1347	1.276	3.394	1.411358236	Up	0.718567597	K00327|1|6e-34|147|tad:TRIADDRAFT_63169|NADPH-ferrihemoprotein reductase [EC:1.6.2.4]	-	GO:0005488	-	gi|984142343|ref|XP_015331524.1|/3.2819e-89/PREDICTED: sulfite reductase [NADPH] flavoprotein component, partial [Marmota marmota marmota]
CL39.Contig2	437	1.154	3.064	1.408773073	Up	0.702953365	K02921|1|6e-35|147|phu:Phum_PHUM603320|large subunit ribosomal protein L37Ae	GO:0005840//ribosome	GO:0003735//structural constituent of ribosome	GO:0006412//translation	gi|826451241|ref|XP_012532298.1|/6.52856e-34/PREDICTED: 60S ribosomal protein L37a [Monomorium pharaonis]
Unigene5280	495	2.654	7.044	1.408226538	Up	0.711013546	-	-	-	-	gi|678336953|emb|CDW75723.1|/2.29778e-39/UNKNOWN [Stylonychia lemnae]
Unigene8798	498	1.552	4.114	1.406413236	Up	0.711259838	-	-	-	-	-
CL131.Contig2	2384	2.348	6.22	1.405482172	Up	0.70127831	K17601|1|1e-40|171|soc:105197099|WD repeat-containing protein 81;K14401|2|4e-26|122|pxy:105386838|cleavage and polyadenylation specificity factor subunit 1;K12354|3|2e-24|117|mze:101486585|ectonucleotide pyrophosphatase/phosphodiesterase family member 7 [EC:3.1.4.12];K16196|4|2e-23|113|lcm:102363377|eukaryotic translation initiation factor 2-alpha kinase 4 [EC:2.7.11.1];K08029|5|1e-18|97.4|api:10…	-	-	-	gi|669319540|gb|KFD59941.1|/3.57454e-146/hypothetical protein M514_07281 [Trichuris suis]
Unigene4053	1500	2.746	7.248	1.40025133	Up	0.711941158	K11718|1|1e-124|449|tca:657804|UDP-glucose:glycoprotein glucosyltransferase [EC:2.4.1.-]	-	-	-	gi|642923178|ref|XP_008193642.1|/1.06521e-123/PREDICTED: UDP-glucose:glycoprotein glucosyltransferase [Tribolium castaneum]
CL182.Contig2	428	106.346	280.51	1.399286433	Up	0.745368368	K06493|1|1e-22|106|bfo:BRAFLDRAFT_129967|integrin beta 3;K06825|1|1e-22|106|bfo:BRAFLDRAFT_129967|fibrillin 1	-	-	-	gi|195354920|ref|XP_002043944.1|/1.46867e-25/GM17713 [Drosophila sechellia]
Unigene9428	366	1.082	2.854	1.399284836	Up	0.711338812	-	-	GO:0008168//methyltransferase activity	GO:0008652//cellular amino acid biosynthetic process	gi|74897236|sp|Q54X49.1|METE_DICDI/2.15398e-21/RecName: Full=5-methyltetrahydropteroyltriglutamate--homocysteine methyltransferase; AltName: Full=Cobalamin-independent methionine synthase; AltName: Full=Methionine synthase, vitamin-B12 independent isozyme
Unigene31087	2071	1.02	2.688	1.397963986	Up	0.702614178	K16726|1|0.0|1121|hst:105192146|ankyrin repeat domain-containing protein 17	-	-	-	gi|998518547|ref|XP_015520162.1|/0/PREDICTED: ankyrin repeat domain-containing protein 17 [Neodiprion lecontei]
Unigene1854	1576	9.578	25.234	1.397572574	Up	0.713268994	-	-	-	-	gi|939674103|ref|XP_014283290.1|/6.41141e-135/PREDICTED: uncharacterized protein LOC106685241 isoform X2 [Halyomorpha halys]
Unigene14452	488	1.13	2.976	1.397051754	Up	0.718735718	K00710|1|1e-06|54.3|nvi:100118787|polypeptide N-acetylgalactosaminyltransferase [EC:2.4.1.41]	-	-	-	gi|939684214|ref|XP_014286655.1|/1.77278e-07/PREDICTED: polypeptide N-acetylgalactosaminyltransferase 11 [Halyomorpha halys]
CL681.Contig1	578	10.11	26.614	1.396402362	Up	0.71441345	K10373|1|3e-68|259|nvi:100113505|tropomyosin 1	-	-	-	gi|985387142|ref|XP_015373423.1|/6.95972e-68/PREDICTED: tropomyosin-1 isoform X1 [Diuraphis noxia]
Unigene10086	329	1.282	3.374	1.396063712	Up	0.71503507	K02872|1|9e-21|100|spu:579300|large subunit ribosomal protein L13Ae	-	-	-	gi|72044438|ref|XP_784515.1|/8.97499e-20/PREDICTED: 60S ribosomal protein L13a [Strongylocentrotus purpuratus]
CL3156.Contig1	1754	1.742	4.582	1.395232835	Up	0.723786154	K17452|1|5e-13|78.6|dwi:Dwil_GK19503|zinc finger protein AEBP2	-	-	-	gi|557153712|emb|CDI79193.1|/1.53507e-23/hypothetical protein EPH_0049300 [Eimeria praecox]
Unigene18722	691	1.062	2.79	1.393481356	Up	0.707407507	K00026|1|3e-43|176|cel:CELE_F20H11.3|malate dehydrogenase [EC:1.1.1.37]	-	GO:0016614//oxidoreductase activity, acting on CH-OH group of donors	GO:0044710;GO:0044238//primary metabolic process;GO:0044237//cellular metabolic process;GO:0071704//organic substance metabolic process	gi|955181071|emb|CUE70278.1|/2.03182e-45/lactate dehydrogenase, putative [Bodo saltans]
Unigene19794	202	1.134	2.978	1.392923114	Up	0.716311506	-	-	-	-	-
Unigene11133	378	1.042	2.734	1.391657965	Up	0.703876426	K14326|1|1e-63|242|ame:409839|regulator of nonsense transcripts 1 [EC:3.6.4.-]	-	-	-	gi|646699937|gb|KDR10316.1|/1.72532e-63/Regulator of nonsense transcripts 1 [Zootermopsis nevadensis]
CL1361.Contig2	996	8.984	23.49	1.38661688	Up	0.710270654	-	-	-	-	-
CL970.Contig3	822	3.772	9.854	1.385379796	Up	0.733954061	-	-	-	-	-
Unigene6992	215	1.238	3.232	1.384415884	Up	0.706865931	-	-	-	-	-
Unigene26469	348	2.18	5.688	1.38359333	Up	0.750156342	-	-	-	-	-
Unigene2805	1328	5.928	15.462	1.38310959	Up	0.772068587	K10955|1|6e-56|220|hsa:4583|intestinal mucin-2	-	-	-	gi|641659862|ref|XP_008181282.1|/0/PREDICTED: mucin-2 isoform X11 [Acyrthosiphon pisum]
CL1901.Contig1	3071	4.448	11.592	1.381900807	Up	0.745625368	-	-	-	-	gi|915657182|gb|KOC60631.1|/1.80767e-68/hypothetical protein WH47_07992 [Habropoda laboriosa]
Unigene17615	2344	1.6	4.166	1.380590934	Up	0.709245328	K01652|1|1e-104|383|lgi:LOTGIDRAFT_114388|acetolactate synthase I/II/III large subunit [EC:2.2.1.6];K12261|2|2e-36|157|xtr:550086|2-hydroxyacyl-CoA lyase 1 [EC:4.1.-.-]	-	-	-	gi|929752925|ref|XP_014151445.1|/0/acetolactate synthase, mitochondrial [Sphaeroforma arctica JP610]
Unigene6690	328	1.194	3.102	1.37739585	Up	0.701144991	-	-	-	-	-
Unigene23501	251	1.07	2.774	1.374356991	Up	0.703852332	-	-	-	-	gi|939239004|ref|XP_014262207.1|/3.38054e-06/PREDICTED: muscle-specific protein 20 [Cimex lectularius]
Unigene19747	611	1.57	4.068	1.37355512	Up	0.705277882	K11653|1|5e-42|172|ame:412046|AT-rich interactive domain-containing protein 1	-	-	-	gi|970908437|ref|XP_015120302.1|/1.82567e-43/PREDICTED: trithorax group protein osa-like isoform X8 [Diachasma alloeum]
CL1658.Contig2	5155	2.216	5.738	1.372590087	Up	0.749578091	-	-	-	-	gi|1000752087|ref|XP_015598904.1|/8.61437e-114/PREDICTED: PHD finger protein rhinoceros isoform X2 [Cephus cinctus]
Unigene17668	282	2.014	5.206	1.370111628	Up	0.740841409	-	-	-	-	gi|281208281|gb|EFA82459.1|/1.47774e-14/5-methyltetrahydropteroyltriglutamate-homocysteine-S-methyltransferase [Polysphondylium pallidum PN500]
Unigene32259	1057	1.886	4.86	1.365626638	Up	0.725806018	K14398|1|3e-92|340|soc:105207734|cleavage and polyadenylation specificity factor subunit 6/7	-	-	-	gi|970910265|ref|XP_015121304.1|/3.75155e-92/PREDICTED: cleavage and polyadenylation specificity factor subunit CG7185 isoform X3 [Diachasma alloeum]
Unigene31486	492	1.76	4.528	1.363298529	Up	0.715987578	K14455|1|1e-41|170|cbr:CBG05011|aspartate aminotransferase, mitochondrial [EC:2.6.1.1]	-	-	-	gi|939255990|ref|XP_014247769.1|/4.45497e-43/PREDICTED: aspartate aminotransferase, mitochondrial [Cimex lectularius]
Unigene6191	3326	1.296	3.33	1.361456459	Up	0.70857793	K00232|1|0.0|893|api:100159207|acyl-CoA oxidase [EC:1.3.3.6]	-	-	-	gi|939690124|ref|XP_014289024.1|/0/PREDICTED: probable peroxisomal acyl-coenzyme A oxidase 1 [Halyomorpha halys]
Unigene7268	1692	1.214	3.116	1.359926812	Up	0.720380789	K02977|1|2e-07|59.7|myb:102240307|small subunit ribosomal protein S27Ae;K10839|2|3e-07|59.3|cfo:105257167|UV excision repair protein RAD23;K11728|4|4e-07|58.9|oaa:100079560|nucleosome-remodeling factor subunit BPTF	-	-	-	gi|646714776|gb|KDR18630.1|/1.17614e-89/Large proline-rich protein BAT3 [Zootermopsis nevadensis]
Unigene30938	818	1.156	2.958	1.355480655	Up	0.71166274	-	-	-	-	gi|646694902|gb|KDR08161.1|/6.12207e-104/hypothetical protein L798_01900 [Zootermopsis nevadensis]
Unigene25506	469	1.108	2.832	1.353863384	Up	0.704452	-	-	-	-	gi|1000762050|ref|XP_015604078.1|/1.16424e-14/PREDICTED: uncharacterized protein LOC107271954 isoform X5 [Cephus cinctus]
CL1474.Contig4	2156	2.24	5.724	1.35352494	Up	0.746918402	-	-	-	-	-
Unigene20943	1577	1.094	2.794	1.352719283	Up	0.70279622	K12231|1|0.0|798|phu:Phum_PHUM154190|E3 ubiquitin-protein ligase HECTD1 [EC:2.3.2.26]	GO:0005622//intracellular	GO:0046872//metal ion binding;GO:0004842//ubiquitin-protein transferase activity	GO:0016567//protein ubiquitination	gi|242008012|ref|XP_002424807.1|/0/hect E3 ubiquitin ligase, putative [Pediculus humanus corporis]
Unigene11200	658	1.62	4.136	1.352242373	Up	0.704833485	-	-	-	-	gi|939244117|ref|XP_014241391.1|/3.35209e-07/PREDICTED: uncharacterized protein LOC106662096 [Cimex lectularius]
CL2649.Contig2	387	6.55	16.676	1.348206465	Up	0.770887991	K09282|1|2e-07|56.2|cfo:105254521|high mobility group AT-hook protein 1;K09283|2|4e-07|55.1|api:100159520|high mobility group AT-hook protein 2;K04007|3|8e-06|50.8|oas:105611355|membrane cofactor protein	-	-	-	gi|985402650|ref|XP_015369102.1|/7.30414e-09/PREDICTED: ABC transporter F family member 4-like [Diuraphis noxia]
CL781.Contig3	3847	1.4	3.564	1.34807051	Up	0.716112598	K08585|1|0.0|1154|api:100166784|calpain, invertebrate [EC:3.4.22.-]	-	-	-	gi|808115134|ref|XP_012171438.1|/0/PREDICTED: calpain-A-like isoform X4 [Bombus terrestris]
Unigene14144	275	2.504	6.364	1.345699273	Up	0.765452964	-	-	-	-	-
CL2912.Contig2	238	4.952	12.58	1.345048703	Up	0.745383092	-	-	-	-	-
Unigene10681	400	1.22	3.098	1.344455996	Up	0.716097339	-	-	-	-	gi|761902297|ref|XP_011408559.1|/3.03228e-15/PREDICTED: sideroflexin-5-like [Amphimedon queenslandica]
Unigene31859	253	1.18	2.994	1.343287362	Up	0.710757884	-	-	-	-	-
CL1496.Contig3	293	1.33	3.374	1.343033728	Up	0.707408042	-	-	-	-	-
CL296.Contig1	358	7.278	18.442	1.341381166	Up	0.782304171	-	-	-	-	-
Unigene14750	245	1.224	3.098	1.339733586	Up	0.715373186	-	-	-	-	-
Unigene26194	201	1.142	2.89	1.339506842	Up	0.705980618	-	-	-	-	-
Unigene4377	702	1.306	3.302	1.338185223	Up	0.704776463	K02977|1|3e-71|270|nve:NEMVE_v1g159364|small subunit ribosomal protein S27Ae	GO:0005840//ribosome	GO:0003735//structural constituent of ribosome	GO:0006412//translation	gi|260766535|gb|ACX50289.1|/2.90634e-71/ubiquitin [Scylla paramamosain]
Unigene16267	222	2.474	6.252	1.337472278	Up	0.757399743	-	-	-	-	-
Unigene4569	263	2.254	5.688	1.335433949	Up	0.744426032	-	-	-	-	-
Unigene11237	919	1.254	3.164	1.335212252	Up	0.719407667	K10955|1|3e-10|68.2|asn:102388355|intestinal mucin-2	-	-	GO:0008152//metabolic process	gi|984143446|ref|XP_015332125.1|/1.80808e-65/PREDICTED: phosphoadenosine phosphosulfate reductase [Marmota marmota marmota]
Unigene2639	1815	1.506	3.798	1.334518135	Up	0.722401296	K14353|1|1e-118|429|isc:IscW_ISCW023852|solute carrier organic anion transporter family, member 3A	GO:0016020//membrane	GO:0005215//transporter activity	GO:0006810//transport	gi|939280320|ref|XP_014260770.1|/3.65659e-177/PREDICTED: solute carrier organic anion transporter family member 3A1-like [Cimex lectularius]
Unigene4821	1380	1.832	4.612	1.33197301	Up	0.712319966	-	-	-	-	gi|646722053|gb|KDR23178.1|/1.15399e-113/Lipoma HMGIC fusion partner-like 3 protein [Zootermopsis nevadensis]
Unigene16118	460	1.568	3.946	1.331465397	Up	0.728015259	K02983|1|4e-15|82.0|loa:LOAG_06871|small subunit ribosomal protein S30e	GO:0005840//ribosome	GO:0003735//structural constituent of ribosome	GO:0006412//translation	gi|594148265|emb|CCW67979.1|/2.99368e-15/unnamed protein product [Phytomonas sp. isolate Hart1]
CL1263.Contig1	1624	2.022	5.084	1.330181033	Up	0.723976227	-	-	GO:0003677//DNA binding	-	gi|242025321|ref|XP_002433074.1|/9.26339e-36/conserved hypothetical protein [Pediculus humanus corporis]
Unigene13314	501	1.65	4.144	1.328557979	Up	0.700374793	K01940|1|1e-33|143|cfo:105250087|argininosuccinate synthase [EC:6.3.4.5]	-	-	-	gi|66505538|ref|XP_396374.2|/1.01572e-32/PREDICTED: argininosuccinate synthase-like [Apis mellifera]
CL243.Contig1	220	3.122	7.838	1.328015036	Up	0.706533437	-	-	-	-	-
CL782.Contig1	2991	2.564	6.426	1.325524719	Up	0.757058414	K01873|1|0.0|1381|tca:659890|valyl-tRNA synthetase [EC:6.1.1.9]	GO:0005737//cytoplasm	GO:0004832//valine-tRNA ligase activity;GO:0002161//aminoacyl-tRNA editing activity;GO:0005524//ATP binding	GO:0006438//valyl-tRNA aminoacylation;GO:0006450//regulation of translational fidelity	gi|1000755677|ref|XP_015600775.1|/0/PREDICTED: valine--tRNA ligase isoform X2 [Cephus cinctus]
CL2844.Contig2	2272	1.188	2.976	1.32483969	Up	0.706169353	-	-	-	-	-
Unigene30849	957	1.576	3.942	1.322660242	Up	0.724868234	K00615|1|5e-12|73.9|rno:290685|transketolase [EC:2.2.1.1]	-	GO:0003824//catalytic activity	-	gi|514698740|ref|XP_004996939.1|/5.28769e-71/transketolase [Salpingoeca rosetta]
CL1986.Contig1	2140	6.136	15.32	1.320045909	Up	0.74646062	K08145|1|6e-64|248|bfo:BRAFLDRAFT_82927|MFS transporter, SP family, solute carrier family 2 (facilitated glucose transporter), member 8	-	-	-	gi|291461591|dbj|BAI83430.1|/0/sugar transporter 16 [Nilaparvata lugens]
Unigene2832	525	1.718	4.286	1.318901814	Up	0.702319698	-	-	-	-	-
CL3416.Contig2	1407	2.55	6.354	1.317167843	Up	0.748861969	-	-	-	-	-
CL1916.Contig2	1013	13.61	33.872	1.315426108	Up	0.70584944	K01873|1|8e-16|86.7|tca:662504|valyl-tRNA synthetase [EC:6.1.1.9];K01183|4|1e-08|62.8|pxy:105394199|chitinase [EC:3.2.1.14]	GO:0005576//extracellular region	GO:0008061//chitin binding	GO:0006030//chitin metabolic process	gi|939264426|ref|XP_014252214.1|/1.37056e-112/PREDICTED: probable chitinase 3 [Cimex lectularius]
CL1978.Contig1	743	2.332	5.796	1.313489806	Up	0.739583177	-	-	-	-	-
CL638.Contig3	2504	1.92	4.76	1.309855263	Up	0.711100551	-	-	-	-	gi|985414291|ref|XP_015372588.1|/2.1622e-16/PREDICTED: uncharacterized protein LOC107167888 [Diuraphis noxia]
CL452.Contig2	414	1.246	3.088	1.309368684	Up	0.708604166	-	-	-	-	-
Unigene30545	695	1.192	2.954	1.30928559	Up	0.702370563	K02958|1|2e-61|237|nvi:100113507|small subunit ribosomal protein S15e	-	-	-	gi|457867063|emb|CCQ18642.1|/5.37939e-62/40S ribosomal protein S15 [Sycon ciliatum]
CL1058.Contig2	3080	2.01	4.968	1.305469672	Up	0.715247363	K04499|1|2e-20|104|tsp:Tsp_09265|RuvB-like protein 1 (pontin 52)	-	-	-	gi|646691757|gb|KDR07206.1|/1.22737e-149/Cuticlin-1, partial [Zootermopsis nevadensis]
Unigene19398	899	1.738	4.29	1.303549566	Up	0.733073834	-	-	-	-	-
Unigene5881	424	1.936	4.776	1.302723884	Up	0.709207849	K05637|1|1e-08|47.8|hst:105190900|laminin, alpha 1/2	-	-	-	gi|828224883|ref|XP_012563137.1|/6.27987e-58/PREDICTED: uncharacterized protein LOC105847861 [Hydra vulgaris]
Unigene13977	441	2.354	5.796	1.299943275	Up	0.732130963	-	-	-	-	-
CL658.Contig5	3145	1.512	3.722	1.299619916	Up	0.711185415	K15176|1|3e-18|96.7|tca:657922|RNA polymerase-associated protein CTR9;K15174|5|6e-18|95.9|soc:105198570|RNA polymerase II-associated factor 1	-	-	-	gi|939646874|ref|XP_014273193.1|/5.72101e-102/PREDICTED: cyclin-L1 [Halyomorpha halys]
Unigene14684	757	2.012	4.952	1.299381009	Up	0.712666649	K02966|1|3e-39|164|bfo:BRAFLDRAFT_126768|small subunit ribosomal protein S19e	GO:0005622//intracellular	-	-	gi|167521618|ref|XP_001745147.1|/3.14231e-40/hypothetical protein [Monosiga brevicollis MX1]
Unigene22462	825	1.334	3.282	1.298816572	Up	0.714946191	K10593|1|5e-97|355|hst:105184759|E3 ubiquitin-protein ligase EDD1 [EC:2.3.2.26]	-	-	-	gi|646702418|gb|KDR11630.1|/8.58398e-106/E3 ubiquitin-protein ligase hyd [Zootermopsis nevadensis]
CL2189.Contig3	4220	2.632	6.468	1.29716019	Up	0.745934572	K10393|1|0.0|880|api:100162821|kinesin family member 2/24	-	-	-	gi|665784707|ref|XP_008543363.1|/0/PREDICTED: kinesin-like protein Klp10A isoform X3 [Microplitis demolitor]
Unigene18579	1217	1.456	3.572	1.294721725	Up	0.704499384	K11540|1|8e-131|469|tca:660900|carbamoyl-phosphate synthase / aspartate carbamoyltransferase / dihydroorotase [EC:6.3.5.5 2.1.3.2 3.5.2.3]	-	-	-	gi|970882226|ref|XP_015120937.1|/1.4357e-133/PREDICTED: CAD protein [Diachasma alloeum]
Unigene14224	813	1.362	3.336	1.292392585	Up	0.714769503	K02960|1|2e-56|221|tsp:Tsp_11551|small subunit ribosomal protein S16e	-	-	-	gi|954365190|gb|KRY31832.1|/7.98579e-56/40S ribosomal protein S16, partial [Trichinella spiralis]
Unigene23270	276	1.422	3.482	1.291994738	Up	0.700742089	K08892|1|2e-16|86.3|phu:Phum_PHUM378190|fyn-related kinase [EC:2.7.10.2]	-	-	-	gi|939272192|ref|XP_014256379.1|/3.54077e-16/PREDICTED: tyrosine-protein kinase Src42A [Cimex lectularius]
CL2201.Contig4	1492	2.514	6.152	1.291070854	Up	0.739770573	-	-	-	-	-
Unigene8576	459	1.454	3.55	1.287791755	Up	0.703266585	K02969|1|1e-36|153|gfr:102044111|small subunit ribosomal protein S20e	-	-	-	gi|543252599|ref|XP_005418445.1|/1.16907e-35/PREDICTED: 40S ribosomal protein S20 [Geospiza fortis]
CL2291.Contig2	4919	1.458	3.554	1.285452962	Up	0.703266585	K17582|1|5e-15|87.0|nvi:100120806|antigen KI-67	-	-	-	gi|939271040|ref|XP_014255762.1|/8.95315e-44/PREDICTED: uncharacterized protein LOC106670181 [Cimex lectularius]
Unigene28857	497	1.364	3.318	1.282470242	Up	0.712321304	-	-	-	-	gi|646707929|gb|KDR14442.1|/1.34085e-13/Noggin-2 [Zootermopsis nevadensis]
CL2792.Contig2	3244	3.448	8.386	1.282223056	Up	0.784840713	K10408|1|1e-08|65.1|pxy:105395291|dynein heavy chain, axonemal	-	-	-	gi|939241299|ref|XP_014239904.1|/1.40217e-127/PREDICTED: uncharacterized protein LOC106661176 isoform X1 [Cimex lectularius]
CL3460.Contig1	2695	1.716	4.17	1.280997831	Up	0.722523103	K13803|1|0.0|784|bmor:101735306|transient-receptor-potential-like protein	-	-	-	gi|459937334|gb|AGG86915.1|/0/putative TRPL channel protein [Periplaneta americana]
CL2426.Contig1	2981	1.438	3.494	1.280815932	Up	0.72062842	K11578|1|1e-106|390|hst:105189032|centromere/kinetochore protein ZW10	-	-	-	gi|646711674|gb|KDR16765.1|/1.01072e-124/Centromere/kinetochore protein zw10-like protein [Zootermopsis nevadensis]
CL999.Contig1	4035	4.994	12.13	1.280311824	Up	0.719730256	K04209|1|6e-80|302|tca:656041|neuropeptide Y receptor, invertebrate;K10955|2|9e-06|55.8|fab:101821326|intestinal mucin-2	-	-	-	gi|939245997|ref|XP_014242391.1|/1.09356e-100/PREDICTED: uncharacterized protein LOC106662672 [Cimex lectularius]
Unigene2806	2683	3.844	9.33	1.279268745	Up	0.705936446	K10955|1|3e-44|182|hsa:4583|intestinal mucin-2	-	-	-	gi|641659870|ref|XP_008181286.1|/0/PREDICTED: mucin-2 isoform X15 [Acyrthosiphon pisum]
CL36.Contig2	1600	2.324	5.64	1.279085094	Up	0.722744766	K01113|1|1e-43|179|cel:CELE_Y105C5B.3|alkaline phosphatase D [EC:3.1.3.1]	-	-	-	gi|193624668|ref|XP_001943217.1|/2.76348e-117/PREDICTED: iron/zinc purple acid phosphatase-like protein [Acyrthosiphon pisum]
Unigene11238	288	1.288	3.122	1.277337944	Up	0.703679659	-	-	-	-	-
Unigene18582	599	1.798	4.356	1.276610933	Up	0.728562724	K18932|1|3e-43|176|nvi:100117986|palmitoyltransferase [EC:2.3.1.225]	-	-	-	gi|1000772128|ref|XP_015609312.1|/8.68377e-43/PREDICTED: palmitoyltransferase ZDHHC15-like isoform X3 [Cephus cinctus]
Unigene23113	1070	3.618	8.764	1.276397076	Up	0.702366547	K10955|1|2e-06|55.8|hsa:4583|intestinal mucin-2	-	-	-	gi|930675657|gb|KPJ15913.1|/5.28866e-09/hypothetical protein RR48_09959 [Papilio machaon]
Unigene27028	300	1.414	3.424	1.275900582	Up	0.716389142	-	-	-	-	gi|939268798|ref|XP_014254562.1|/1.50298e-38/PREDICTED: nose resistant to fluoxetine protein 6 [Cimex lectularius]
Unigene6192	295	106.496	257.122	1.271653812	Up	0.711783209	K10955|1|4e-11|68.6|acs:100563509|intestinal mucin-2	-	-	-	gi|965836801|ref|XP_014962483.1|/1.37813e-15/PREDICTED: anthrax toxin receptor-like [Ovis aries musimon]
Unigene21955	1473	2.232	5.388	1.271412824	Up	0.715377202	K11152|1|2e-46|189|oas:101115127|retinol dehydrogenase 11 [EC:1.1.1.300];K11170|5|2e-45|185|cmk:103177089|dehydrogenase/reductase SDR family member X [EC:1.1.-.-]	-	-	-	gi|939657607|ref|XP_014277051.1|/1.15781e-82/PREDICTED: dehydrogenase/reductase SDR family member on chromosome X-like [Halyomorpha halys]
CL1257.Contig1	3183	2.158	5.19	1.266039674	Up	0.711503453	-	-	-	-	gi|939690138|ref|XP_014289031.1|/3.2032e-84/PREDICTED: uncharacterized protein LOC106688869 [Halyomorpha halys]
Unigene25040	200	1.48	3.554	1.263846506	Up	0.7198186	-	-	-	-	-
CL2248.Contig3	890	6.204	14.89	1.263073162	Up	0.725946565	-	-	-	-	gi|291240670|ref|XP_002740241.1|/8.92007e-06/PREDICTED: E3 ubiquitin-protein ligase synoviolin A-like, partial [Saccoglossus kowalevskii]
Unigene30047	269	1.828	4.386	1.262639742	Up	0.7259297	-	-	-	-	gi|242006199|ref|XP_002423941.1|/1.95148e-14/conserved hypothetical protein [Pediculus humanus corporis]
Unigene6737	894	2.578	6.182	1.26182139	Up	0.728463136	-	-	-	-	gi|662225674|ref|XP_008487249.1|/4.15096e-19/PREDICTED: uncharacterized protein LOC103524019, partial [Diaphorina citri]
CL2312.Contig2	3428	2.732	6.548	1.261096838	Up	0.740098517	-	-	-	-	gi|662209745|ref|XP_008478486.1|/8.88001e-72/PREDICTED: uncharacterized protein LOC103515323 [Diaphorina citri]
Unigene9797	239	1.286	3.082	1.260976219	Up	0.700188735	-	-	-	-	-
Unigene2540	479	1.926	4.612	1.25978481	Up	0.734000107	K08064|1|1e-24|113|tca:661458|nuclear transcription factor Y, alpha	-	-	-	gi|189236433|ref|XP_972706.2|/6.1119e-24/PREDICTED: nuclear transcription factor Y subunit alpha isoform X1 [Tribolium castaneum]
CL1273.Contig1	2419	2.166	5.176	1.256804374	Up	0.710040424	K12385|1|8e-95|350|isc:IscW_ISCW020300|Niemann-Pick C1 protein;K13911|2|2e-24|116|mmu:381833|basic salivary proline-rich protein 1/2	-	-	-	gi|157116872|ref|XP_001652885.1|/5.06144e-156/AAEL001275-PA [Aedes aegypti]
Unigene6833	1599	234.706	560.338	1.255442611	Up	0.712689404	K10955|1|2e-49|199|hsa:4583|intestinal mucin-2	-	-	-	gi|734547579|gb|KHN75860.1|/2.20944e-74/Sialidase [Toxocara canis]
Unigene5059	281	4.212	10.052	1.254905235	Up	0.705921722	-	-	-	-	-
CL1647.Contig3	1830	2.826	6.744	1.254843071	Up	0.741168014	K10250|1|5e-111|404|mde:101889495|elongation of very long chain fatty acids protein 7 [EC:2.3.1.199]	-	-	-	gi|939273244|ref|XP_014256938.1|/1.62597e-132/PREDICTED: elongation of very long chain fatty acids protein AAEL008004-like [Cimex lectularius]
Unigene5531	558	1.726	4.118	1.254511365	Up	0.715354982	K17255|1|1e-07|57.8|aqu:100635722|Rab GDP dissociation inhibitor	-	-	-	gi|987910870|ref|XP_015431136.1|/1.04324e-30/PREDICTED: rab proteins geranylgeranyltransferase component A 2 [Dufourea novaeangliae]
CL1773.Contig1	1331	1.382	3.296	1.253958627	Up	0.707699309	K15306|1|5e-65|250|aec:105151955|Ran-binding protein 1	-	-	-	gi|1000740704|ref|XP_015592959.1|/1.01038e-66/PREDICTED: ran-specific GTPase-activating protein-like [Cephus cinctus]
CL3186.Contig1	1575	4.16	9.914	1.25288373	Up	0.705148043	K14648|1|2e-55|219|tca:656443|poly(U)-specific endoribonuclease [EC:3.1.-.-]	-	-	-	gi|939261329|ref|XP_014250564.1|/7.4705e-59/PREDICTED: poly(U)-specific endoribonuclease homolog [Cimex lectularius]
Unigene11354	328	1.518	3.616	1.252222887	Up	0.700080848	-	-	-	-	-
Unigene22723	938	1.55	3.69	1.251352601	Up	0.702472828	-	-	-	-	-
CL323.Contig3	2794	1.702	4.05	1.250690871	Up	0.713486374	K13524|1|0.0|699|aag:AaeL_AAEL012609|4-aminobutyrate aminotransferase / (S)-3-amino-2-methylpropionate transaminase [EC:2.6.1.19 2.6.1.22]	-	GO:0030170//pyridoxal phosphate binding;GO:0003867//4-aminobutyrate transaminase activity	GO:0009448//gamma-aminobutyric acid metabolic process	gi|157132998|ref|XP_001656148.1|/0/AAEL012609-PA [Aedes aegypti]
CL2060.Contig1	585	29.586	70.396	1.250578797	Up	0.701898056	K12823|1|3e-10|67.0|cbr:CBG11408|ATP-dependent RNA helicase DDX5/DBP2 [EC:3.6.4.13];K13184|4|2e-09|63.9|mmu:13211|ATP-dependent RNA helicase A [EC:3.6.4.13]	-	-	-	gi|934154813|gb|KPM05292.1|/6.96317e-10/hypothetical protein QR98_0037530 [Sarcoptes scabiei]
Unigene14809	2103	9.55	22.716	1.250136179	Up	0.745144831	K14713|1|6e-29|131|pss:102454955|solute carrier family 39 (zinc transporter), member 7	-	-	-	gi|939233270|ref|XP_014239522.1|/1.85228e-58/PREDICTED: histidine-rich glycoprotein-like [Cimex lectularius]
Unigene22323	253	3.702	8.802	1.249526477	Up	0.78349146	-	-	-	-	-
Unigene8958	812	1.6	3.804	1.249445341	Up	0.705775017	K02873|1|9e-57|222|nve:NEMVE_v1g242697|large subunit ribosomal protein L13e	GO:0005622//intracellular	-	-	gi|156385450|ref|XP_001633643.1|/7.98579e-56/predicted protein [Nematostella vectensis]
Unigene2628	4805	1.87	4.442	1.248171123	Up	0.725588371	K17582|1|5e-27|126|nvi:100120806|antigen KI-67	-	-	-	gi|939639493|ref|XP_014270646.1|/2.53141e-175/PREDICTED: cytospin-A-like isoform X2 [Halyomorpha halys]
CL1875.Contig1	379	4.61	10.944	1.24730148	Up	0.709764684	K16882|1|6e-11|67.8|mmu:26875|protein piccolo;K05741|4|2e-10|66.2|hst:105182802|diaphanous 2;K00658|5|2e-10|66.2|ame:409155|2-oxoglutarate dehydrogenase E2 component (dihydrolipoamide succinyltransferase) [EC:2.3.1.61]	-	-	-	gi|514456140|ref|XP_003467195.2|/1.69453e-10/PREDICTED: LOW QUALITY PROTEIN: gametogenetin [Cavia porcellus]
CL341.Contig3	1822	2.256	5.354	1.246850071	Up	0.711981314	K14209|1|2e-134|482|aec:105144124|solute carrier family 36 (proton-coupled amino acid transporter)	-	-	-	gi|817053433|ref|XP_012261977.1|/1.32147e-134/PREDICTED: proton-coupled amino acid transporter 4 isoform X3 [Athalia rosae]
CL326.Contig3	3018	35.532	84.14	1.243672922	Up	0.701781603	K03006|1|4e-48|196|tca:103315003|DNA-directed RNA polymerase II subunit RPB1 [EC:2.7.7.6];K13911|2|2e-22|110|spu:577326|basic salivary proline-rich protein 1/2	-	-	-	gi|985386986|ref|XP_015372679.1|/5.71469e-59/PREDICTED: sialidase-like [Diuraphis noxia]
Unigene15687	222	1.744	4.128	1.243042931	Up	0.713972265	-	-	-	-	-
CL234.Contig4	1460	2.902	6.85	1.239056469	Up	0.740628581	-	-	-	-	-
Unigene14760	383	1.374	3.242	1.238502087	Up	0.704047759	-	-	-	-	-
Unigene23938	626	3.086	7.28	1.238200389	Up	0.744816887	-	-	-	-	gi|936678009|ref|XP_014224303.1|/6.79891e-12/PREDICTED: uncharacterized protein LOC106650667 [Trichogramma pretiosum]
Unigene6123	417	1.67	3.936	1.236882118	Up	0.708547144	-	-	-	-	-
Unigene4156	445	1.998	4.708	1.236557737	Up	0.733029662	K00019|1|2e-12|72.8|dme:Dmel_CG13377|3-hydroxybutyrate dehydrogenase [EC:1.1.1.30]	-	-	-	gi|662189239|ref|XP_008467337.1|/3.23146e-25/PREDICTED: uncharacterized protein LOC103504817 [Diaphorina citri]
CL1671.Contig1	2345	6.238	14.658	1.232532812	Up	0.71957097	K08788|1|6e-07|58.9|phi:102112970|dystrophia myotonica-protein kinase [EC:2.7.11.1];K12316|2|6e-07|58.9|fab:101807850|lysosomal alpha-glucosidase [EC:3.2.1.20];K02633|3|1e-06|58.2|dan:Dana_GF20905|period circadian protein	-	-	-	gi|769839625|ref|XP_011630978.1|/1.43549e-14/PREDICTED: zinc finger protein 512B-like [Pogonomyrmex barbatus]
Unigene2021	4604	4.398	10.324	1.231082537	Up	0.703824222	K18756|1|2e-16|91.3|nvi:100121881|protein bicaudal C	-	-	-	gi|646720729|gb|KDR22351.1|/0/Vigilin [Zootermopsis nevadensis]
Unigene22044	538	1.73	4.06	1.23070769	Up	0.710378273	-	-	-	-	-
Unigene16286	410	1.402	3.29	1.230601235	Up	0.704462708	-	-	-	-	gi|939666967|ref|XP_014280624.1|/2.54243e-22/PREDICTED: zinc finger protein castor homolog 1-like [Halyomorpha halys]
CL888.Contig3	3084	1.482	3.476	1.229882635	Up	0.711237083	K03363|1|0.0|684|ame:552186|cell division cycle 20, cofactor of APC complex	-	-	-	gi|998509389|ref|XP_015515119.1|/0/PREDICTED: cell division cycle protein 20 homolog [Neodiprion lecontei]
Unigene8471	343	1.442	3.38	1.228952082	Up	0.707932216	-	-	-	-	gi|646690488|gb|KDR06891.1|/1.51631e-22/hypothetical protein L798_03372, partial [Zootermopsis nevadensis]
Unigene2894	317	3.478	8.152	1.228896119	Up	0.750520426	-	-	-	-	-
CL280.Contig2	2162	3.48	8.15	1.227712753	Up	0.750520426	K01620|1|6e-99|364|api:100161178|threonine aldolase [EC:4.1.2.5]	-	GO:0003824//catalytic activity	-	gi|939674508|ref|XP_014283446.1|/1.95016e-103/PREDICTED: probable low-specificity L-threonine aldolase 1 [Halyomorpha halys]
Unigene26956	663	1.956	4.58	1.227441228	Up	0.72526712	K18488|1|3e-58|226|api:100574649|homeobox protein DLX2	-	-	-	gi|441494180|gb|AGC50804.1|/2.79308e-102/distal-less protein [Nilaparvata lugens]
Unigene17854	234	1.81	4.234	1.226031572	Up	0.714703111	-	-	-	-	-
CL892.Contig4	2462	5.27	12.322	1.225361574	Up	0.711712266	K05614|1|6e-122|441|mze:101475060|solute carrier family 1 (glial high affinity glutamate transporter), member 3;K05617|4|2e-121|439|dre:559270|solute carrier family 1 (high affinity aspartate/glutamate transporter), member 6	GO:0016020//membrane	GO:0017153//sodium:dicarboxylate symporter activity	GO:0006835//dicarboxylic acid transport	gi|817061924|ref|XP_012252589.1|/6.51928e-167/PREDICTED: excitatory amino acid transporter 1-like [Athalia rosae]
CL176.Contig3	2645	4.128	9.65	1.225085972	Up	0.700061573	K04520|1|2e-18|86.7|fpg:101910737|amyloid beta A4 protein;K05719|1|2e-18|86.7|fpg:101910737|integrin beta 1;K06236|1|2e-18|86.7|fpg:101910737|collagen, type I/II/III/V/XI/XXIV/XXVII, alpha;K06256|1|2e-18|86.7|fpg:101910737|CD44 antigen;K06257|1|2e-18|86.7|fpg:101910737|syndecan 1;K06493|1|2e-18|86.7|fpg:101910737|integrin beta 3;K14398|4|1e-15|87.8|ola:101163450|cleavage and polyadenylation speci…	-	-	-	gi|939263981|ref|XP_014251976.1|/1.26221e-30/PREDICTED: formin-G-like [Cimex lectularius]
Unigene15539	507	1.486	3.472	1.224332832	Up	0.710198372	K09540|1|1e-80|300|phu:Phum_PHUM183580|translocation protein SEC63	-	GO:0008565//protein transporter activity	GO:0031204//posttranslational protein targeting to membrane, translocation	gi|939689563|ref|XP_014288727.1|/3.192e-82/PREDICTED: translocation protein SEC63 homolog [Halyomorpha halys]
Unigene12103	1233	2.406	5.618	1.223419982	Up	0.711336135	K10249|1|6e-57|223|api:100160501|elongation of very long chain fatty acids protein 4 [EC:2.3.1.199]	-	-	-	gi|939280391|ref|XP_014260808.1|/3.55613e-63/PREDICTED: elongation of very long chain fatty acids protein AAEL008004-like isoform X3 [Cimex lectularius]
CL446.Contig4	2705	2.326	5.422	1.220974016	Up	0.708308347	K12347|1|0.0|721|api:100168958|natural resistance-associated macrophage protein	-	-	-	gi|939271561|ref|XP_014256044.1|/0/PREDICTED: protein Malvolio-like isoform X7 [Cimex lectularius]
CL743.Contig2	3244	5.03	11.722	1.220588437	Up	0.707885367	K02105|1|0.0|1239|hst:105192008|catenin beta 1	-	-	-	gi|37991668|dbj|BAD00045.1|/0/armadillo protein [Gryllus bimaculatus]
Unigene12672	218	1.968	4.586	1.220506134	Up	0.724070461	-	-	-	-	gi|939678546|ref|XP_014284852.1|/8.46985e-10/PREDICTED: uncharacterized protein LOC106686186 isoform X2 [Halyomorpha halys]
Unigene23529	602	2.044	4.76	1.219566377	Up	0.72886122	K02927|1|1e-63|244|tsp:Tsp_03772|large subunit ribosomal protein L40e	GO:0005840//ribosome	GO:0003735//structural constituent of ribosome	GO:0006412//translation	gi|954304705|gb|KRX92917.1|/2.58967e-63/Ubiquitin-60S ribosomal protein L40 [Trichinella pseudospiralis]
Unigene13313	808	1.794	4.174	1.21825071	Up	0.711616427	K01940|1|2e-76|287|nle:100602356|argininosuccinate synthase [EC:6.3.4.5]	-	-	-	gi|795329558|ref|XP_011826542.1|/9.0043e-76/PREDICTED: argininosuccinate synthase isoform X1 [Mandrillus leucophaeus]
CL2033.Contig1	1810	3.396	7.9	1.218016194	Up	0.746752423	K01464|1|0.0|686|api:100161725|dihydropyrimidinase [EC:3.5.2.2]	-	-	-	gi|820840322|ref|XP_012351039.1|/0/PREDICTED: dihydropyrimidinase isoform X2 [Apis florea]
Unigene4453	502	1.69	3.926	1.216036926	Up	0.704740322	-	-	-	-	-
CL1674.Contig3	1927	1.732	4.022	1.215474152	Up	0.707255448	K04802|1|1e-127|459|aag:AaeL_AAEL012545|proliferating cell nuclear antigen	GO:0043626//PCNA complex;GO:0005634//nucleus	GO:0030337//DNA polymerase processivity factor activity;GO:0003677//DNA binding	GO:0006275//regulation of DNA replication	gi|157167857|ref|XP_001662644.1|/1.08869e-126/AAEL012545-PA [Aedes aegypti]
Unigene2195	4062	3.41	7.902	1.212446107	Up	0.745302779	-	-	-	-	gi|985415434|ref|XP_015373113.1|/0/PREDICTED: uncharacterized protein LOC107168276 [Diuraphis noxia]
CL898.Contig1	4490	2.32	5.372	1.211334499	Up	0.70566606	K14999|1|6e-93|345|cfo:105257228|cytochrome P450, family 6 [EC:1.14.-.-]	-	-	-	gi|408724209|gb|AFU86422.1|/0/cytochrome P450 CYP6CS2v1 [Laodelphax striatella]
Unigene25443	1055	3.254	7.534	1.211201782	Up	0.742114365	K10802|1|7e-16|87.0|api:100167132|high mobility group protein B1	-	-	-	gi|755987005|ref|XP_011311374.1|/1.0382e-17/PREDICTED: high mobility group protein DSP1 isoform X2 [Fopius arisanus]
CL226.Contig2	1907	7.22	16.716	1.211158922	Up	0.720726134	K10885|1|4e-35|152|ame:552750|ATP-dependent DNA helicase 2 subunit 2;K16069|2|8e-06|54.7|umr:103675930|disintegrin and metalloproteinase domain-containing protein 29 [EC:3.4.24.-]	-	-	-	gi|646708714|gb|KDR14901.1|/2.29566e-36/hypothetical protein L798_11120 [Zootermopsis nevadensis]
CL2391.Contig3	1764	5.24	12.11	1.208560148	Up	0.707621674	K08145|1|3e-57|225|bfo:BRAFLDRAFT_82927|MFS transporter, SP family, solute carrier family 2 (facilitated glucose transporter), member 8;K14258|2|1e-56|223|pxy:105390693|facilitated trehalose transporter;K06069|4|1e-53|213|mde:101887398|atypical protein kinase C iota type [EC:2.7.11.13]	-	-	-	gi|733604622|dbj|BAQ02378.1|/0/sugar transporter [Nilaparvata lugens]
CL2585.Contig2	6468	1.818	4.196	1.206662478	Up	0.710603148	K06115|1|0.0|1826|api:100165619|spectrin beta	-	-	-	gi|939652901|ref|XP_014275326.1|/0/PREDICTED: spectrin beta chain, non-erythrocytic 2 isoform X4 [Halyomorpha halys]
Unigene29917	913	13.758	31.744	1.20621317	Up	0.744964127	-	-	-	-	gi|805755164|ref|XP_012140231.1|/1.75009e-20/PREDICTED: uncharacterized protein LOC100882609 isoform X3 [Megachile rotundata]
Unigene2429	679	3.022	6.962	1.203998154	Up	0.727854099	K17095|1|9e-06|52.4|xma:102216402|annexin A7/11	-	-	-	gi|719796804|ref|XP_010224855.1|/1.00794e-09/PREDICTED: early nodulin-75-like, partial [Tinamus guttatus]
Unigene7459	317	2.972	6.844	1.203405644	Up	0.725520908	-	-	-	-	-
CL372.Contig2	2792	1.476	3.398	1.202993131	Up	0.703595331	K12838|1|0.0|816|api:100168078|poly(U)-binding-splicing factor PUF60	-	-	-	gi|939269748|ref|XP_014255065.1|/0/PREDICTED: poly(U)-binding-splicing factor half pint isoform X1 [Cimex lectularius]
Unigene22427	1384	1.874	4.314	1.202905224	Up	0.712198694	K00134|1|3e-136|487|bmy:Bm1_41940|glyceraldehyde 3-phosphate dehydrogenase [EC:1.2.1.12]	-	-	-	gi|485602259|pdb|4K9D|A/6.30836e-136/Chain A, X-ray Crystal Structure Of A Glyceraldehyde 3-phosphate Dehydrogenase From Brugia Malayi Bound To The Co-factor Nad
CL1025.Contig2	5861	2.272	5.226	1.20174429	Up	0.70119532	K18623|1|2e-18|98.2|ola:101165094|protein cordon-bleu	-	-	-	gi|641672652|ref|XP_008186028.1|/2.67139e-135/PREDICTED: cordon-bleu protein-like 1 isoform X4 [Acyrthosiphon pisum]
Unigene2772	462	1.926	4.428	1.201047519	Up	0.714835627	K14837|1|4e-29|128|nvi:100115183|nucleolar protein 12	-	-	-	gi|808857173|gb|KKF09786.1|/3.88193e-31/Protein NLRC3 [Larimichthys crocea]
CL337.Contig3	924	1.554	3.57	1.199937571	Up	0.710075226	-	-	-	-	-
Unigene13505	1715	3.906	8.97	1.199416036	Up	0.750843015	-	-	-	-	gi|452187308|gb|AGG09867.1|/3.88302e-56/mitochondrial ketol-acid reductoisomerase precursor, partial [Nilaparvata lugens]
Unigene15962	414	1.488	3.416	1.198933449	Up	0.704288697	K13144|1|4e-31|134|api:103309705|integrator complex subunit 7	-	-	-	gi|939241476|ref|XP_014239992.1|/4.44582e-43/PREDICTED: integrator complex subunit 7 [Cimex lectularius]
Unigene19661	1347	1.566	3.588	1.196095678	Up	0.710075226	K01012|1|7e-73|276|nve:NEMVE_v1g225908|biotin synthase [EC:2.8.1.6];K05747|2|5e-18|94.7|ccw:104696066|Wiskott-Aldrich syndrome protein	-	-	-	gi|754343477|ref|XP_004349766.2|/1.01785e-98/biotin synthase [Capsaspora owczarzaki ATCC 30864]
Unigene3683	395	1.7	3.892	1.194976964	Up	0.719821278	-	-	-	-	-
Unigene21613	515	1.886	4.314	1.1936965	Up	0.71049071	K02915|1|3e-37|155|nve:NEMVE_v1g237122|large subunit ribosomal protein L34e	GO:0005840//ribosome	GO:0003735//structural constituent of ribosome	GO:0006412//translation	gi|183236896|ref|XP_001914539.1|/8.59878e-41/60S ribosomal protein L34 [Entamoeba histolytica HM-1:IMSS]
CL408.Contig1	233	2.086	4.76	1.190222416	Up	0.72235177	-	-	-	-	-
Unigene5477	3975	6.926	15.758	1.185990147	Up	0.713825829	K06530|1|0.0|1622|api:100164261|CD109 antigen	-	-	-	gi|939690580|ref|XP_014289272.1|/0/PREDICTED: CD109 antigen-like isoform X2 [Halyomorpha halys]
CL1144.Contig2	4240	1.782	4.052	1.185136837	Up	0.702840927	K08810|1|8e-42|175|tru:101076723|triple functional domain protein [EC:2.7.11.1]	-	-	-	gi|985415714|ref|XP_015373271.1|/0/PREDICTED: SEC14 domain and spectrin repeat-containing protein 1-B [Diuraphis noxia]
Unigene16889	741	1.84	4.182	1.184487296	Up	0.705152594	K04565|1|2e-50|201|xma:102230210|superoxide dismutase, Cu-Zn family [EC:1.15.1.1]	-	-	-	gi|928021192|ref|XP_013858697.1|/7.55276e-52/PREDICTED: superoxide dismutase [Cu-Zn] [Austrofundulus limnaeus]
Unigene10095	347	1.588	3.606	1.183188484	Up	0.707967018	-	-	-	-	-
CL567.Contig1	4060	2.562	5.806	1.180274096	Up	0.706949724	K18622|1|0.0|1075|aec:105143929|adducin	-	-	-	gi|646715024|gb|KDR18780.1|/0/Protein hu-li tai shao [Zootermopsis nevadensis]
Unigene7512	313	2.472	5.6	1.179748084	Up	0.704075869	-	-	-	-	-
CL939.Contig2	555	1.788	4.048	1.178862554	Up	0.701335065	K08187|1|3e-06|53.1|soc:105198947|MFS transporter, MCP family, solute carrier family 16 (monocarboxylic acid transporters), member 10	-	-	-	gi|641679273|ref|XP_008188492.1|/2.06575e-20/PREDICTED: uncharacterized protein LOC103310852, partial [Acyrthosiphon pisum]
Unigene455	1061	2.008	4.546	1.178838415	Up	0.714202495	K01135|1|1e-45|185|dme:Dmel_CG8646|arylsulfatase B [EC:3.1.6.12]	-	-	-	gi|985403585|ref|XP_015369607.1|/3.43318e-69/PREDICTED: arylsulfatase B-like isoform X2 [Diuraphis noxia]
Unigene7455	685	2.024	4.576	1.176877762	Up	0.714654923	K02918|1|8e-28|125|fab:101811345|large subunit ribosomal protein L35e	-	-	-	gi|470514711|ref|XP_004352819.1|/1.08395e-27/ribosomal protein L35, putative [Acanthamoeba castellanii str. Neff]
Unigene7707	406	1.566	3.54	1.176665148	Up	0.704797344	K05273|1|3e-20|98.6|dsi:Dsim_GD19310|glutamate receptor, anionic, other	-	-	-	gi|969475521|ref|XP_015038419.1|/3.44457e-19/uncharacterized protein Dpse_GA20421, isoform S [Drosophila pseudoobscura pseudoobscura]
Unigene29217	368	3.804	8.596	1.176148237	Up	0.744728543	K00814|1|4e-20|98.2|cqu:CpipJ_CPIJ017506|alanine transaminase [EC:2.6.1.2]	-	GO:0003824//catalytic activity	-	gi|610259634|gb|AHW58021.1|/1.21176e-40/YLSs alanine aminotransferase [Sogatella furcifera]
Unigene19454	396	3.32	7.502	1.176092021	Up	0.729104299	-	-	-	-	-
Unigene24083	358	1.644	3.708	1.173430945	Up	0.709409969	-	-	-	-	gi|826413945|ref|XP_012521630.1|/2.65163e-11/PREDICTED: 3-isopropylmalate dehydrogenase-like [Monomorium pharaonis]
Unigene12684	461	1.604	3.614	1.171922364	Up	0.70638352	K02971|1|3e-22|105|cel:CELE_F37C12.11|small subunit ribosomal protein S21e	GO:0022627//cytosolic small ribosomal subunit	GO:0003735//structural constituent of ribosome;GO:0005515//protein binding	GO:0000461//endonucleolytic cleavage to generate mature 3'-end of SSU-rRNA from (SSU-rRNA, 5.8S rRNA, LSU-rRNA);GO:0040007//growth;GO:0000003//reproduction;GO:0006414//translational elongation;GO:0018996//molting cycle, collagen and cuticulin-based cuticle;GO:0002119//nematode larval development;GO:0009792//embryo development ending in birth or egg hatching;GO:0000447//endonucleolytic cleavage in…	gi|984143418|ref|XP_015332110.1|/2.78198e-29/PREDICTED: tRNA (uracil(54)-C(5))-methyltransferase-like [Marmota marmota marmota]
Unigene5405	1438	3.16	7.116	1.171141952	Up	0.72305397	-	-	-	-	-
Unigene26526	416	2.376	5.35	1.171004055	Up	0.733080527	K00814|1|5e-14|78.2|tru:101068386|alanine transaminase [EC:2.6.1.2]	-	-	-	gi|610259634|gb|AHW58021.1|/2.12695e-45/YLSs alanine aminotransferase [Sogatella furcifera]
Unigene15273	1020	2.058	4.632	1.170392271	Up	0.714294855	K06753|1|5e-09|64.3|bmor:101736444|roundabout, axon guidance receptor 1;K06754|1|5e-09|64.3|bmor:101736444|roundabout, axon guidance receptor 2;K06784|1|5e-09|64.3|bmor:101736444|roundabout, axon guidance receptor 4;K06839|1|5e-09|64.3|bmor:101736444|slit 2;K16358|2|1e-08|63.2|bfo:BRAFLDRAFT_108980|leucine-rich repeat and fibronectin type-III domain-containing protein 5;K13023|4|9e-08|60.1|ccw:10…	-	-	-	gi|939264981|ref|XP_014252515.1|/1.06062e-128/PREDICTED: chaoptin [Cimex lectularius]
CL62.Contig1	3115	19.324	43.492	1.170356295	Up	0.742511913	K04209|1|6e-25|119|tca:656041|neuropeptide Y receptor, invertebrate;K08559|2|2e-09|67.4|oas:101122759|nuclear receptor subfamily 4 group A member 3;K11653|5|8e-09|65.5|aga:AgaP_AGAP001786|AT-rich interactive domain-containing protein 1	-	-	-	gi|817186063|ref|XP_012287520.1|/1.3574e-79/PREDICTED: uncharacterized protein LOC105703601 [Orussus abietinus]
Unigene26673	1519	23.846	53.544	1.166977635	Up	0.745009638	-	-	-	-	-
Unigene17984	335	1.658	3.714	1.163529808	Up	0.708675108	-	-	-	-	gi|556763619|ref|XP_005977091.1|/7.57772e-22/PREDICTED: protein arg11, mitochondrial-like [Pantholops hodgsonii]
CL801.Contig3	4235	1.606	3.596	1.162921128	Up	0.70443326	K01273|1|3e-69|266|lgi:LOTGIDRAFT_200091|membrane dipeptidase [EC:3.4.13.19]	-	-	-	gi|1000728948|ref|XP_015586909.1|/8.61956e-72/PREDICTED: dipeptidase 1-like isoform X1 [Cephus cinctus]
Unigene29156	355	2.674	5.964	1.157280792	Up	0.705943139	-	-	-	-	-
Unigene28342	263	1.584	3.526	1.154460139	Up	0.70044172	K12869|1|9e-42|170|pxy:105386520|crooked neck	-	-	-	gi|939262547|ref|XP_014251208.1|/5.47275e-41/PREDICTED: protein crooked neck [Cimex lectularius]
CL1782.Contig1	336	4.516	10.044	1.153216542	Up	0.748513948	-	-	-	-	-
Unigene834	2864	9.73	21.622	1.151988266	Up	0.716535043	-	-	-	-	gi|805776460|ref|XP_012138020.1|/2.29537e-09/PREDICTED: PHD finger protein rhinoceros isoform X5 [Megachile rotundata]
Unigene31463	266	2.44	5.42	1.151411704	Up	0.729258767	K11653|1|2e-17|89.7|tca:100141527|AT-rich interactive domain-containing protein 1;K04520|2|4e-13|75.1|fpg:101910737|amyloid beta A4 protein;K05719|2|4e-13|75.1|fpg:101910737|integrin beta 1;K06236|2|4e-13|75.1|fpg:101910737|collagen, type I/II/III/V/XI/XXIV/XXVII, alpha;K06256|2|4e-13|75.1|fpg:101910737|CD44 antigen;K06257|2|4e-13|75.1|fpg:101910737|syndecan 1;K06493|2|4e-13|75.1|fpg:101910737|in…	-	-	-	gi|332025910|gb|EGI66066.1|/5.69044e-14/Histone-lysine N-methyltransferase trithorax [Acromyrmex echinatior]
CL2709.Contig2	2304	5.392	11.972	1.150771782	Up	0.771732612	-	-	-	-	gi|939262541|ref|XP_014251204.1|/2.92519e-129/PREDICTED: activator of 90 kDa heat shock protein ATPase homolog 1 [Cimex lectularius]
Unigene2011	416	1.65	3.66	1.149377624	Up	0.704786636	-	-	-	-	-
Unigene11136	1176	2.194	4.854	1.145610583	Up	0.71558655	K06111|1|2e-77|291|nvi:100124272|exocyst complex component 4	-	-	-	gi|646700562|gb|KDR10672.1|/7.80509e-89/Exocyst complex component 4 [Zootermopsis nevadensis]
CL2512.Contig1	430	2.22	4.91	1.145163348	Up	0.716744391	-	-	-	-	-
CL2401.Contig1	2254	25.822	57.11	1.145142638	Up	0.74238609	-	-	-	-	gi|646701485|gb|KDR11175.1|/3.13016e-35/hypothetical protein L798_14683 [Zootermopsis nevadensis]
Unigene5316	3440	4.68	10.346	1.144492662	Up	0.748357338	K01183|1|0.0|1011|api:100160065|chitinase [EC:3.2.1.14]	-	-	-	gi|757813227|gb|AJO25041.1|/0/chitinase [Nilaparvata lugens]
Unigene2408	3187	1.934	4.274	1.143999113	Up	0.701223965	K02842|1|0.0|642|phu:Phum_PHUM024690|frizzled 9/10	GO:0016020//membrane	GO:0004888//transmembrane signaling receptor activity	GO:0007166//cell surface receptor signaling pathway	gi|646695037|gb|KDR08211.1|/0/hypothetical protein L798_01927, partial [Zootermopsis nevadensis]
CL708.Contig2	4188	29.034	63.958	1.139381481	Up	0.741793115	K04499|1|5e-09|66.6|tsp:Tsp_09265|RuvB-like protein 1 (pontin 52);K05747|2|2e-08|64.7|tgu:100228869|Wiskott-Aldrich syndrome protein;K02184|3|4e-08|63.5|phu:Phum_PHUM602670|formin 2	-	-	-	gi|939240508|ref|XP_014239486.1|/0/PREDICTED: uncharacterized protein LOC106660932 [Cimex lectularius]
Unigene6190	3246	1.942	4.274	1.138043707	Up	0.700795631	K00232|1|0.0|893|api:100159207|acyl-CoA oxidase [EC:1.3.3.6]	-	-	-	gi|939690124|ref|XP_014289024.1|/0/PREDICTED: probable peroxisomal acyl-coenzyme A oxidase 1 [Halyomorpha halys]
Unigene26388	230	2.118	4.654	1.135768621	Up	0.709988756	-	-	-	-	-
Unigene12230	245	2.048	4.498	1.135067946	Up	0.706187289	-	-	-	-	-
CL594.Contig2	1529	2.512	5.514	1.134262803	Up	0.727560154	K13703|1|8e-07|57.8|nve:NEMVE_v1g94848|abhydrolase domain-containing protein 11;K13700|2|1e-06|57.0|acs:100557417|abhydrolase domain-containing protein 6 [EC:3.1.1.23]	-	-	-	gi|939691243|ref|XP_014289633.1|/2.71952e-66/PREDICTED: serine hydrolase-like protein [Halyomorpha halys]
CL463.Contig1	825	5.508	12.088	1.133975101	Up	0.758877496	K03267|1|8e-61|235|nvi:100122005|peptide chain release factor subunit 3	-	-	-	gi|345485415|ref|XP_001605609.2|/7.12054e-60/PREDICTED: eukaryotic peptide chain release factor GTP-binding subunit ERF3A isoform X1 [Nasonia vitripennis]
CL674.Contig2	4527	3.872	8.492	1.133025419	Up	0.728982492	K08136|1|1e-79|301|isc:IscW_ISCW022173|sparc/osteonectin, cwcv and kazal-like domains proteoglycan (testican)	-	-	-	gi|939239161|ref|XP_014262292.1|/0/PREDICTED: testican-1 [Cimex lectularius]
CL220.Contig3	1627	1.72	3.772	1.132921111	Up	0.705469294	-	-	-	-	-
CL1207.Contig2	4921	1.994	4.372	1.132627991	Up	0.702118113	K19673|1|2e-08|64.7|bmor:101745397|tetratricopeptide repeat protein 21B;K13172|2|7e-08|63.2|oas:101118752|serine/arginine repetitive matrix protein 2	-	-	-	gi|998509621|ref|XP_015515249.1|/4.13092e-116/PREDICTED: uncharacterized protein LOC107220946 isoform X3 [Neodiprion lecontei]
Unigene31078	931	1.716	3.748	1.1270714	Up	0.704282005	K02599|1|1e-139|497|ame:413289|Notch	-	-	-	gi|939683201|ref|XP_014286325.1|/1.75285e-140/PREDICTED: neurogenic locus Notch protein isoform X2 [Halyomorpha halys]
CL1888.Contig2	4373	15.924	34.778	1.126972193	Up	0.724504953	K13911|1|4e-48|196|spu:577326|basic salivary proline-rich protein 1/2	-	-	-	gi|939651548|ref|XP_014274843.1|/3.11234e-141/PREDICTED: proline-rich extensin-like protein EPR1 [Halyomorpha halys]
CL2779.Contig2	240	3.546	7.742	1.126513771	Up	0.721003213	-	-	-	-	-
CL1775.Contig1	367	2.566	5.602	1.126420813	Up	0.728727365	-	-	-	-	-
CL1671.Contig2	2757	5.684	12.398	1.125128949	Up	0.764661884	K08788|1|7e-07|58.9|phi:102112970|dystrophia myotonica-protein kinase [EC:2.7.11.1];K12316|2|7e-07|58.9|fab:101807850|lysosomal alpha-glucosidase [EC:3.2.1.20];K02633|3|1e-06|58.2|dan:Dana_GF20905|period circadian protein	-	-	-	gi|769839625|ref|XP_011630978.1|/1.73306e-14/PREDICTED: zinc finger protein 512B-like [Pogonomyrmex barbatus]
CL255.Contig1	275	3.394	7.402	1.124928571	Up	0.715667666	-	-	-	-	-
CL440.Contig3	4171	7.306	15.896	1.121510119	Up	0.702385287	K14721|1|2e-16|91.7|phu:Phum_PHUM540970|DNA-directed RNA polymerase III subunit RPC5	-	-	-	gi|939237520|ref|XP_014261405.1|/0/PREDICTED: xin actin-binding repeat-containing protein 2 isoform X7 [Cimex lectularius]
Unigene27562	433	2.018	4.39	1.121294765	Up	0.700779568	-	-	-	-	-
Unigene9152	320	2.586	5.624	1.120874319	Up	0.727623066	-	-	-	-	-
Unigene1530	1823	4.686	10.184	1.119875465	Up	0.744114151	K10955|1|7e-12|74.7|tgu:100220116|intestinal mucin-2	-	-	-	gi|985394673|ref|XP_015364746.1|/2.20331e-105/PREDICTED: cell wall protein DAN4 [Diuraphis noxia]
Unigene21824	353	2.154	4.672	1.117022024	Up	0.707242062	-	-	-	-	-
CL394.Contig1	7197	13.328	28.908	1.117008494	Up	0.718624619	K04650|1|1e-31|142|aga:AgaP_AGAP004734|nuclear receptor co-repressor 1	-	-	-	gi|939266984|ref|XP_014253594.1|/3.00673e-136/PREDICTED: uncharacterized protein LOC106668918 [Cimex lectularius]
Unigene9269	683	1.896	4.11	1.11617943	Up	0.713238207	K02900|1|4e-54|213|lcm:102361136|large subunit ribosomal protein L27Ae	-	-	-	gi|556957179|ref|XP_005989724.1|/3.3462e-53/PREDICTED: 60S ribosomal protein L27a [Latimeria chalumnae]
CL945.Contig3	1667	19.834	42.976	1.115555549	Up	0.725980029	-	-	-	-	gi|662218245|ref|XP_008483140.1|/4.18121e-31/PREDICTED: uncharacterized protein LOC103519830 [Diaphorina citri]
Unigene12331	258	1.844	3.994	1.114995677	Up	0.709344381	K05328|1|6e-35|147|aag:AaeL_AAEL005437|transient receptor potential cation channel subfamily C, invertebrate	GO:0016021//integral component of membrane	GO:0005262//calcium channel activity	GO:0070588//calcium ion transmembrane transport	gi|1000205039|gb|KXJ76346.1|/2.91502e-34/hypothetical protein RP20_CCG009808 [Aedes albopictus]
CL105.Contig1	4364	3.028	6.558	1.114890696	Up	0.705402367	K08834|1|0.0|1261|nvi:100119443|myosin III [EC:2.7.11.1]	-	-	-	gi|646717965|gb|KDR20620.1|/0/Neither inactivation nor afterpotential protein C [Zootermopsis nevadensis]
Unigene15152	444	1.928	4.172	1.113634106	Up	0.713831183	K08054|1|4e-06|52.0|ola:101165199|calnexin	-	-	-	-
CL598.Contig2	5536	2.656	5.746	1.113302846	Up	0.727925577	K13356|1|0.0|706|nvi:100117683|alcohol-forming fatty acyl-CoA reductase [EC:1.2.1.84]	-	-	-	gi|646710619|gb|KDR16086.1|/0/Putative fatty acyl-CoA reductase [Zootermopsis nevadensis]
CL1331.Contig2	4082	4.49	9.702	1.111566735	Up	0.740024897	K13172|1|3e-07|60.8|lcm:102356501|serine/arginine repetitive matrix protein 2;K10624|2|4e-07|60.5|crg:105325780|E3 ubiquitin-protein ligase RBBP6 [EC:2.3.2.27];K13171|3|6e-07|59.7|dmo:Dmoj_GI11751|serine/arginine repetitive matrix protein 1;K10640|4|1e-06|58.9|dmo:Dmoj_GI21201|E3 ubiquitin-protein ligase RNF25 [EC:2.3.2.27]	-	-	-	gi|939250941|ref|XP_014245054.1|/0/PREDICTED: uncharacterized protein LOC106664129 isoform X2 [Cimex lectularius]
CL1121.Contig2	1382	2.904	6.274	1.111344076	Up	0.7019864	-	-	-	-	-
Unigene16047	1091	1.826	3.942	1.110241011	Up	0.70775419	-	-	-	-	gi|939241577|ref|XP_014240045.1|/1.20567e-40/PREDICTED: Down syndrome cell adhesion molecule-like protein Dscam2 isoform X4 [Cimex lectularius]
CL1471.Contig2	1123	14.362	30.99	1.109546087	Up	0.718267227	K15410|1|6e-69|263|api:100165226|elongation factor 1-delta	-	-	-	gi|90820008|gb|ABD98761.1|/5.25745e-79/putative elongation factor 1 delta [Graphocephala atropunctata]
Unigene15795	239	2.184	4.712	1.109366683	Up	0.706639717	-	-	-	-	-
CL2632.Contig2	2359	4.862	10.476	1.107466166	Up	0.743770145	-	-	-	-	gi|662199264|ref|XP_008472790.1|/6.02272e-45/PREDICTED: uncharacterized protein LOC103509939 isoform X1 [Diaphorina citri]
CL2493.Contig2	738	1.724	3.712	1.106436936	Up	0.700258339	K07605|1|1e-07|58.5|ggo:101124790|type II keratin, basic	-	-	-	gi|926611655|ref|XP_013794052.1|/7.0854e-10/PREDICTED: glycine-rich cell wall structural protein 1.0-like [Limulus polyphemus]
Unigene31130	2026	2.082	4.482	1.10617258	Up	0.701123574	K18668|1|9e-160|566|tca:661984|ribonuclease ZC3H12 [EC:3.1.-.-]	-	-	-	gi|939239350|ref|XP_014262393.1|/1.35372e-167/PREDICTED: probable ribonuclease ZC3H12C isoform X1 [Cimex lectularius]
Unigene11600	4788	10.108	21.758	1.10604838	Up	0.709940033	K01312|1|1e-94|351|dpo:Dpse_GA18102|trypsin [EC:3.4.21.4];K09640|2|1e-53|214|mdo:100019959|transmembrane protease, serine 9 [EC:3.4.21.-];K08670|5|3e-52|210|mze:101465062|suppressor of tumorigenicity protein 14 [EC:3.4.21.109]	-	-	-	gi|659099979|gb|AID60338.1|/0/trypsin-4 [Nilaparvata lugens]
CL2010.Contig1	3176	5.488	11.806	1.10516786	Up	0.749263533	K10955|1|2e-25|120|asn:102388355|intestinal mucin-2	-	-	-	gi|955178756|emb|CUF42273.1|/8.38218e-93/glycoside hydrolase family 55, putative, partial [Bodo saltans]
Unigene12836	1116	1.88	4.04	1.103622631	Up	0.709063286	K15104|1|2e-14|82.0|loa:LOAG_06488|solute carrier family 25 (mitochondrial oxoglutarate transporter), member 11;K15100|2|3e-14|81.6|tad:TRIADDRAFT_54013|solute carrier family 25 (mitochondrial citrate transporter), member 1;K15110|3|2e-13|79.3|spu:577791|solute carrier family 25 (mitochondrial 2-oxodicarboxylate transporter), member 21;K15111|4|3e-13|78.6|aqu:100632606|solute carrier family 25 (m…	-	-	-	gi|955168185|emb|CUG88891.1|/5.75063e-70/mitochondrial carrier protein, putative [Bodo saltans]
Unigene31374	337	1.76	3.78	1.102810806	Up	0.701275633	-	-	-	-	-
Unigene12556	1460	5.328	11.436	1.101916538	Up	0.746407078	-	-	-	-	-
CL3430.Contig1	3498	4.56	9.782	1.10109564	Up	0.733797451	K05032|1|1e-28|131|xma:102224164|ATP-binding cassette subfamily C (CFTR/MRP) member 8;K04650|2|2e-16|90.9|aga:AgaP_AGAP004734|nuclear receptor co-repressor 1	-	-	-	gi|646711469|gb|KDR16614.1|/1.24587e-137/Harmonin [Zootermopsis nevadensis]
Unigene28965	241	2.254	4.816	1.095347877	Up	0.706906088	-	-	-	-	-
CL1374.Contig2	6259	3.536	7.55	1.09435837	Up	0.711993361	K04437|1|0.0|2127|tca:661488|filamin	-	-	-	gi|1000753789|ref|XP_015599802.1|/0/PREDICTED: filamin-A isoform X4 [Cephus cinctus]
CL717.Contig2	2103	2.326	4.966	1.094233165	Up	0.708785405	K05748|1|1e-27|127|fab:101816860|WAS protein family, member 2;K11653|5|1e-26|124|phi:102105084|AT-rich interactive domain-containing protein 1	-	-	-	gi|328722084|ref|XP_001948722.2|/1.43733e-127/PREDICTED: flocculation protein FLO11-like [Acyrthosiphon pisum]
Unigene13629	3864	2.972	6.334	1.091682751	Up	0.739471275	-	-	-	-	gi|939246071|ref|XP_014242433.1|/1.67076e-90/PREDICTED: uncharacterized protein LOC106662709 [Cimex lectularius]
CL345.Contig1	1527	65.408	139.32	1.090863372	Up	0.73379879	K10955|1|1e-22|110|hsa:4583|intestinal mucin-2	-	-	-	gi|328699596|ref|XP_001950838.2|/3.90707e-73/PREDICTED: uncharacterized protein KIAA0754-like [Acyrthosiphon pisum]
Unigene4688	2805	40.516	86.294	1.090768504	Up	0.728931627	K13805|1|0.0|691|cfo:105252592|arrestin-2	-	-	-	gi|817062722|ref|XP_012253029.1|/0/PREDICTED: arrestin homolog [Athalia rosae]
Unigene22053	507	6.374	13.558	1.088873452	Up	0.756738502	K12896|1|3e-20|99.4|cel:CELE_C33H5.12|splicing factor, arginine/serine-rich 7;K12892|5|2e-18|93.6|crg:105325287|splicing factor, arginine/serine-rich 3	-	-	-	gi|646711673|gb|KDR16764.1|/1.30418e-38/hypothetical protein L798_09293 [Zootermopsis nevadensis]
Unigene20306	1516	6.99	14.864	1.088458046	Up	0.765170531	K01758|1|2e-59|232|tad:TRIADDRAFT_36312|cystathionine gamma-lyase [EC:4.4.1.1]	-	-	-	gi|452187302|gb|AGG09864.1|/1.65043e-148/O-acetylhomoserin (thiol)-lyase 2, partial [Nilaparvata lugens]
Unigene22467	524	2.554	5.43	1.088193673	Up	0.71674573	K17834|1|6e-10|65.5|rro:104669277|cyclic GMP-AMP synthase [EC:2.7.7.86]	-	-	GO:0045165//cell fate commitment	gi|939691535|ref|XP_014289778.1|/3.363e-75/PREDICTED: protein mab-21 [Halyomorpha halys]
CL244.Contig3	3953	20.976	44.548	1.086621072	Up	0.720482519	K04650|1|2e-25|120|aga:AgaP_AGAP004734|nuclear receptor co-repressor 1;K14972|5|5e-22|109|dgr:Dgri_GH12332|PAX-interacting protein 1	-	-	-	gi|939263977|ref|XP_014251973.1|/2.67941e-35/PREDICTED: uncharacterized protein LOC106668066 [Cimex lectularius]
CL2755.Contig2	1393	2.208	4.682	1.084384762	Up	0.701436794	K17570|1|2e-31|139|smm:Smp_175460|hydrocephalus-inducing protein;K17785|2|2e-17|92.4|hgl:101700543|mitofilin;K10381|4|3e-14|82.4|pbi:103066816|desmoplakin;K10421|5|4e-13|78.6|ecb:100058794|CAP-Gly domain-containing linker protein 1	-	-	-	gi|939265311|ref|XP_014252696.1|/7.79159e-142/PREDICTED: leucine-rich repeat flightless-interacting protein 2 isoform X3 [Cimex lectularius]
Unigene1879	3598	20.592	43.662	1.084294258	Up	0.718679499	K01296|1|6e-110|401|isc:IscW_ISCW019087|carboxypeptidase M [EC:3.4.17.12]	-	-	-	gi|985416266|ref|XP_015373582.1|/0/PREDICTED: carboxypeptidase M-like isoform X2 [Diuraphis noxia]
Unigene8851	298	2.084	4.406	1.080114217	Up	0.714979654	-	-	-	-	-
CL2112.Contig1	1501	2.804	5.918	1.077623347	Up	0.724287305	-	-	-	-	-
Unigene5864	284	1.92	4.05	1.076815597	Up	0.705909675	-	-	-	-	-
Unigene22794	265	2.038	4.298	1.076511431	Up	0.712286502	-	-	-	-	-
CL446.Contig2	2421	1.986	4.188	1.076395819	Up	0.709416662	K12347|1|0.0|723|api:100168958|natural resistance-associated macrophage protein	-	-	-	gi|939271557|ref|XP_014256042.1|/0/PREDICTED: protein Malvolio-like isoform X5 [Cimex lectularius]
Unigene21666	327	2.172	4.578	1.07569336	Up	0.71990159	-	-	-	-	-
Unigene13319	243	2.888	6.086	1.075423592	Up	0.727544092	-	-	-	-	-
Unigene1479	453	3.682	7.758	1.075195149	Up	0.711927772	-	-	-	-	-
Unigene23103	1438	32.564	68.554	1.073962923	Up	0.723040585	K09640|1|3e-49|198|ola:101156975|transmembrane protease, serine 9 [EC:3.4.21.-]	-	-	-	gi|659100465|gb|AID60353.1|/0/trypsin-19 [Nilaparvata lugens]
CL1197.Contig1	403	7.728	16.246	1.07191755	Up	0.765058093	-	-	-	-	-
Unigene19039	706	3.742	7.864	1.071453763	Up	0.711516839	K09565|1|1e-60|234|spu:585216|peptidyl-prolyl isomerase F (cyclophilin D) [EC:5.2.1.8]	-	GO:0016853//isomerase activity	GO:0044267//cellular protein metabolic process	gi|700589070|gb|AIU94796.1|/2.75497e-61/hypothetical protein [Phragmatopoma lapidosa]
Unigene22101	285	99.374	208.49	1.069037845	Up	0.732508433	K17452|1|5e-13|74.7|dwi:Dwil_GK19503|zinc finger protein AEBP2	-	-	-	gi|900891110|gb|KMY92655.1|/8.1155e-16/uncharacterized protein Dsimw501_GD28956 [Drosophila simulans]
CL459.Contig1	2985	2.362	4.952	1.06800235	Up	0.705313219	K06086|1|2e-75|286|tru:101078370|sorbin and SH3 domain containing 1	-	-	-	gi|939652223|ref|XP_014275087.1|/0/PREDICTED: uncharacterized protein LOC106680109 isoform X3 [Halyomorpha halys]
CL1281.Contig9	277	7.018	14.698	1.066488004	Up	0.756624726	-	-	-	-	-
CL176.Contig5	2342	2.782	5.824	1.065887936	Up	0.720426835	K03006|1|1e-13|81.3|tca:103315003|DNA-directed RNA polymerase II subunit RPB1 [EC:2.7.7.6];K15617|2|9e-10|68.2|api:100160089|LIM domain-binding protein 1;K11647|4|9e-10|68.2|mde:101888641|SWI/SNF-related matrix-associated actin-dependent regulator of chromatin subfamily A member 2/4 [EC:3.6.4.-];K12829|5|2e-09|67.4|bmor:101742628|splicing factor 3B subunit 2	-	-	-	gi|939263981|ref|XP_014251976.1|/3.74548e-39/PREDICTED: formin-G-like [Cimex lectularius]
CL940.Contig3	1008	6.054	12.67	1.065455944	Up	0.745997484	K08770|1|2e-120|434|hro:HELRODRAFT_193870|ubiquitin C	-	-	-	gi|685833837|emb|CEF68758.1|/1.0416e-120/Polyubiquitin-C [Strongyloides ratti]
Unigene369	229	1.948	4.072	1.063743884	Up	0.703908551	-	-	-	-	-
Unigene2445	1232	2.996	6.258	1.062664035	Up	0.726046153	K13171|1|5e-08|61.2|nvi:100117836|serine/arginine repetitive matrix protein 1;K03164|2|6e-07|57.8|asn:102384021|DNA topoisomerase II [EC:5.99.1.3];K14570|4|3e-06|55.5|nvi:100680126|RNA exonuclease 1 [EC:3.1.-.-]	-	-	-	gi|676441638|ref|XP_009049557.1|/6.58686e-09/hypothetical protein LOTGIDRAFT_238721 [Lottia gigantea]
Unigene5745	2184	4.714	9.842	1.061999758	Up	0.724974782	K08145|1|5e-16|89.0|tad:TRIADDRAFT_38377|MFS transporter, SP family, solute carrier family 2 (facilitated glucose transporter), member 8;K14258|2|2e-15|86.7|pxy:105390692|facilitated trehalose transporter	-	-	-	gi|733604592|dbj|BAQ02363.1|/0/sugar transporter [Nilaparvata lugens]
Unigene5726	377	7.322	15.286	1.061901257	Up	0.756489533	K04520|1|7e-15|80.9|fpg:101910737|amyloid beta A4 protein;K05719|1|7e-15|80.9|fpg:101910737|integrin beta 1;K06236|1|7e-15|80.9|fpg:101910737|collagen, type I/II/III/V/XI/XXIV/XXVII, alpha;K06256|1|7e-15|80.9|fpg:101910737|CD44 antigen;K06257|1|7e-15|80.9|fpg:101910737|syndecan 1;K06493|1|7e-15|80.9|fpg:101910737|integrin beta 3	-	-	-	gi|641659870|ref|XP_008181286.1|/1.57138e-40/PREDICTED: mucin-2 isoform X15 [Acyrthosiphon pisum]
CL106.Contig3	652	3.05	6.366	1.061577914	Up	0.728422177	-	-	-	-	-
CL1039.Contig2	643	1.924	4.014	1.060931818	Up	0.702294266	-	-	-	-	gi|939672290|ref|XP_014282663.1|/1.55978e-14/PREDICTED: COMM domain-containing protein 5-like [Halyomorpha halys]
CL2392.Contig2	2457	2.004	4.174	1.058548092	Up	0.706491942	K06813|1|9e-67|257|xma:102217032|cadherin 23;K16500|1|9e-67|257|xma:102217032|protocadherin-15	GO:0016020//membrane	-	-	gi|939640509|ref|XP_014271003.1|/0/PREDICTED: cadherin-87A [Halyomorpha halys]
CL1510.Contig1	408	2.026	4.214	1.05655614	Up	0.707455694	-	-	-	-	-
Unigene21744	755	2.42	5.032	1.056124875	Up	0.705091021	-	-	-	-	gi|984143420|ref|XP_015332111.1|/9.37825e-37/PREDICTED: LOW QUALITY PROTEIN: arginine permease-like [Marmota marmota marmota]
Unigene22499	735	3.724	7.72	1.051747775	Up	0.707264282	-	-	-	-	gi|939273155|ref|XP_014256894.1|/1.99034e-66/PREDICTED: midnolin-B [Cimex lectularius]
CL1747.Contig1	3443	3.7	7.66	1.049819121	Up	0.706657922	K12311|1|0.0|1138|tca:657014|lysosomal alpha-mannosidase [EC:3.2.1.24]	-	GO:0005488;GO:0015923//mannosidase activity	GO:0005975//carbohydrate metabolic process	gi|646701567|gb|KDR11229.1|/0/Lysosomal alpha-mannosidase [Zootermopsis nevadensis]
Unigene12037	2237	2.85	5.9	1.049753035	Up	0.7186198	K14611|1|9e-21|104|pale:102884663|solute carrier family 23 (nucleobase transporter), member 1/2	-	-	-	gi|602714453|ref|XP_007467440.1|/7.09463e-56/PREDICTED: putative purine permease C1399.01c-like [Lipotes vexillifer]
Unigene1624	471	3.138	6.496	1.04970628	Up	0.728209348	-	-	-	-	-
Unigene8503	275	2.882	5.962	1.04872604	Up	0.719417572	-	-	-	-	-
Unigene13382	544	3.644	7.528	1.046743669	Up	0.705339455	-	-	-	-	-
Unigene25272	1062	2.992	6.178	1.046029696	Up	0.723212454	-	-	-	-	-
CL2044.Contig2	4350	2.406	4.964	1.044866473	Up	0.701028538	K12460|1|4e-37|160|cmk:103187116|ankyrin repeat-rich membrane spanning protein;K15502|3|1e-35|155|spu:755512|serine/threonine-protein phosphatase 6 regulatory ankyrin repeat subunit A	-	-	-	gi|939654432|ref|XP_014275867.1|/0/PREDICTED: protein TANC2 isoform X7 [Halyomorpha halys]
Unigene19147	1787	707.016	1458.27	1.044443092	Up	0.729334529	K01759|1|2e-10|70.1|aag:AaeL_AAEL002957|lactoylglutathione lyase [EC:4.4.1.5]	-	-	-	gi|939244132|ref|XP_014241398.1|/2.55827e-74/PREDICTED: uncharacterized protein LOC106662105 [Cimex lectularius]
Unigene23573	372	2.22	4.576	1.043527376	Up	0.712953097	K02599|1|8e-08|57.4|aqu:105314182|Notch;K05719|2|2e-07|55.8|aag:AaeL_AAEL007226|integrin beta 1;K06826|2|2e-07|55.8|aag:AaeL_AAEL007226|nidogen (entactin)	-	-	-	gi|939644018|ref|XP_014272211.1|/7.5545e-51/PREDICTED: uncharacterized protein LOC106678290 isoform X11 [Halyomorpha halys]
Unigene31485	226	2.794	5.756	1.042734571	Up	0.713668416	K14455|1|1e-21|103|smm:Smp_064380|aspartate aminotransferase, mitochondrial [EC:2.6.1.1]	-	-	-	gi|209489209|gb|ACI48994.1|/3.64205e-21/hypothetical protein Cbre_JD01.001 [Caenorhabditis brenneri]
CL1145.Contig1	517	5.198	10.706	1.042391019	Up	0.725383038	K03102|1|9e-07|54.7|dya:Dyak_GE24428|squid;K13184|5|3e-06|53.1|mze:101477935|ATP-dependent RNA helicase A [EC:3.6.4.13]	-	-	-	gi|189237771|ref|XP_001813024.1|/7.34715e-08/PREDICTED: glycine-rich cell wall structural protein-like [Tribolium castaneum]
Unigene9774	1840	2.866	5.894	1.040208451	Up	0.715621352	-	-	-	-	gi|546686204|gb|ERL95579.1|/5.30049e-115/hypothetical protein D910_00007 [Dendroctonus ponderosae]
CL1563.Contig2	2677	6.088	12.514	1.039502745	Up	0.740218986	K08701|1|0.0|944|tca:660005|nuclear receptor subfamily 1 group D member 3	-	-	-	gi|187468486|emb|CAM97375.1|/0/ecdysone inducible protein 75 [Blattella germanica]
CL1561.Contig2	3343	2.352	4.832	1.038732394	Up	0.718830754	K00948|1|1e-179|632|aag:AaeL_AAEL004178|ribose-phosphate pyrophosphokinase [EC:2.7.6.1]	-	-	-	gi|939691413|ref|XP_014289718.1|/1.13321e-180/PREDICTED: ribose-phosphate pyrophosphokinase 1 isoform X3 [Halyomorpha halys]
Unigene4752	940	61.906	127.12	1.038039881	Up	0.72075692	K09577|1|5e-87|323|nvi:100115197|FK506-binding protein 14 [EC:5.2.1.8]	-	-	-	gi|939649319|ref|XP_014274065.1|/4.78878e-93/PREDICTED: FK506-binding protein 2 [Halyomorpha halys]
CL2176.Contig2	396	2.14	4.39	1.036610143	Up	0.708048669	-	-	-	-	-
Unigene28662	232	5.246	10.736	1.033166864	Up	0.722268244	-	-	-	-	-
CL1790.Contig1	611	8.958	18.328	1.032800792	Up	0.75020453	-	-	-	-	-
Unigene5351	223	2.928	5.99	1.032640449	Up	0.713759437	-	-	-	-	-
CL798.Contig1	738	3.224	6.594	1.032302143	Up	0.72324324	-	-	-	-	-
Unigene11704	458	27.282	55.778	1.031746795	Up	0.710353644	-	-	-	-	-
Unigene19858	377	7.004	14.316	1.03137746	Up	0.742182631	-	-	-	-	-
CL3105.Contig1	467	6.212	12.696	1.031244298	Up	0.732567329	-	-	-	-	-
CL512.Contig2	1286	2.328	4.756	1.030657657	Up	0.713341275	K02265|1|5e-19|97.8|soc:105198860|cytochrome c oxidase subunit 5b	-	-	-	gi|780628422|ref|XP_011684888.1|/1.27073e-18/PREDICTED: cytochrome c oxidase subunit 5B, mitochondrial-like [Wasmannia auropunctata]
CL1977.Contig2	2177	8.584	17.532	1.030268603	Up	0.748857954	K02144|1|0.0|732|nvi:100121857|V-type H+-transporting ATPase subunit H	-	-	-	gi|939698467|ref|XP_014293412.1|/0/PREDICTED: V-type proton ATPase subunit H isoform X1 [Halyomorpha halys]
Unigene30935	879	8.466	17.284	1.029684742	Up	0.748369385	-	-	-	-	gi|939232597|ref|XP_014244481.1|/1.94038e-29/PREDICTED: uncharacterized protein LOC106663840 [Cimex lectularius]
Unigene11703	548	37.542	76.592	1.028688201	Up	0.713239546	K07605|1|2e-10|67.4|ngi:103739563|type II keratin, basic;K03083|4|3e-10|66.6|dan:Dana_GF22237|glycogen synthase kinase 3 beta [EC:2.7.11.26]	-	-	-	gi|2723362|gb|AAB95154.1|/5.23681e-16/lustrin A [Haliotis rufescens]
Unigene21598	787	2.562	5.226	1.028436649	Up	0.701862451	-	-	-	-	gi|694524478|ref|XP_009492165.1|/2.12033e-10/hypothetical protein H696_00056 [Fonticula alba]
CL2605.Contig2	2833	69.702	142.024	1.026862787	Up	0.718012904	K01759|1|4e-55|219|aag:AaeL_AAEL002957|lactoylglutathione lyase [EC:4.4.1.5];K15105|2|2e-06|57.4|tca:659073|solute carrier family 25 (mitochondrial aspartate/glutamate transporter), member 12/13	-	-	-	gi|170044080|ref|XP_001849688.1|/1.22662e-55/lactoylglutathione lyase [Culex quinquefasciatus]
Unigene2061	1116	2.61	5.31	1.024662054	Up	0.719865449	-	-	-	-	-
Unigene7065	3121	3.394	6.904	1.0244459	Up	0.720586122	K01183|1|1e-147|526|phu:Phum_PHUM257700|chitinase [EC:3.2.1.14]	-	-	-	gi|757813233|gb|AJO25044.1|/0/chitinase [Nilaparvata lugens]
CL12.Contig2	3104	10.802	21.97	1.024236416	Up	0.750109493	K05760|1|2e-42|177|mze:101481805|paxillin	-	-	-	gi|939684056|ref|XP_014286609.1|/0/PREDICTED: PDZ and LIM domain protein Zasp isoform X1 [Halyomorpha halys]
Unigene20841	904	2.478	5.024	1.019660277	Up	0.71376024	K05676|1|1e-46|189|api:100167764|ATP-binding cassette, subfamily D (ALD), member 2	-	-	-	gi|646710540|gb|KDR16020.1|/8.21303e-55/ATP-binding cassette sub-family D member 2 [Zootermopsis nevadensis]
CL915.Contig1	2884	11.486	23.246	1.017106022	Up	0.756340954	K06051|1|3e-52|209|dsi:Dsim_GD20120|delta;K06816|1|3e-52|209|dsi:Dsim_GD20120|golgi apparatus protein 1	-	-	-	gi|939271117|ref|XP_014255805.1|/2.20533e-177/PREDICTED: neurogenic locus protein delta-like [Cimex lectularius]
Unigene4365	1816	8.462	17.102	1.015094461	Up	0.742861273	-	-	-	-	gi|768029112|ref|XP_011528933.1|/1.78724e-06/PREDICTED: serine/arginine repetitive matrix protein 2-like isoform X8 [Homo sapiens]
Unigene20690	4814	11.57	23.358	1.013527886	Up	0.743691171	K01487|1|3e-15|87.8|cqu:CpipJ_CPIJ001079|guanine deaminase [EC:3.5.4.3];K04499|2|2e-11|74.7|tsp:Tsp_09265|RuvB-like protein 1 (pontin 52)	-	-	-	gi|662184793|ref|XP_008473743.1|/0/PREDICTED: uncharacterized protein LOC103510819 [Diaphorina citri]
CL1610.Contig2	295	2.868	5.79	1.013518324	Up	0.719297907	-	-	-	-	-
CL3025.Contig1	4695	4.958	10.006	1.013035181	Up	0.704035712	-	-	-	-	-
CL2046.Contig1	1443	10.916	22.028	1.012894214	Up	0.742304439	K17782|1|1e-45|186|cfo:105254568|mitochondrial intermembrane space import and assembly protein 40	-	-	-	gi|662198120|ref|XP_008472168.1|/5.27055e-48/PREDICTED: mitochondrial intermembrane space import and assembly protein 40-B-like [Diaphorina citri]
Unigene3942	3041	7.694	15.516	1.011950946	Up	0.724136853	K10955|1|2e-116|422|asn:102388355|intestinal mucin-2	-	-	-	gi|913328011|ref|XP_013195491.1|/0/PREDICTED: mucin-2-like [Amyelois transitella]
Unigene5655	2924	15.892	32.044	1.01175355	Up	0.749800289	K04607|1|6e-11|72.4|lcm:102365100|metabotropic glutamate receptor 4	-	-	-	gi|328702344|ref|XP_003241880.1|/1.50384e-56/PREDICTED: uncharacterized protein LOC100575718 [Acyrthosiphon pisum]
Unigene1770	4688	2.938	5.918	1.010275301	Up	0.720934947	K06813|1|8e-155|551|cmk:103182670|cadherin 23;K16500|1|8e-155|551|cmk:103182670|protocadherin-15	-	-	-	gi|939276230|ref|XP_014258581.1|/0/PREDICTED: cadherin-23-like isoform X2 [Cimex lectularius]
CL24.Contig3	1328	2.582	5.198	1.009467633	Up	0.709017776	-	-	-	-	-
Unigene6999	1710	3.204	6.448	1.008977596	Up	0.70648043	K15601|1|1e-84|316|tca:655414|lysine-specific demethylase 3 [EC:1.14.11.-]	-	-	-	gi|642912267|ref|XP_008200630.1|/1.27768e-83/PREDICTED: probable JmjC domain-containing histone demethylation protein 2C [Tribolium castaneum]
CL330.Contig2	3829	5.604	11.276	1.008726522	Up	0.709596027	K17301|1|0.0|1537|phu:Phum_PHUM055740|coatomer, subunit beta	GO:0030126//COPI vesicle coat	GO:0005198//structural molecule activity	GO:0016192//vesicle-mediated transport;GO:0006886//intracellular protein transport	gi|646720911|gb|KDR22484.1|/0/Coatomer subunit beta [Zootermopsis nevadensis]
CL871.Contig1	1506	3.832	7.71	1.008633299	Up	0.720050704	K01025|1|1e-43|179|pale:102895880|	-	-	-	gi|646702907|gb|KDR11875.1|/3.43008e-138/Sulfotransferase 1C4 [Zootermopsis nevadensis]
CL2085.Contig1	2313	22.824	45.872	1.007062158	Up	0.765091556	K01759|1|1e-19|101|aag:AaeL_AAEL002957|lactoylglutathione lyase [EC:4.4.1.5];K05328|2|2e-12|77.4|nvi:100121718|transient receptor potential cation channel subfamily C, invertebrate;K15105|3|2e-08|63.5|tca:659073|solute carrier family 25 (mitochondrial aspartate/glutamate transporter), member 12/13	-	-	-	gi|939648651|ref|XP_014273834.1|/2.99446e-65/PREDICTED: uncharacterized protein LOC106679280 [Halyomorpha halys]
Unigene19861	716	2.86	5.722	1.000504351	Up	0.71183809	K02901|1|9e-39|162|nve:NEMVE_v1g234712|large subunit ribosomal protein L27e	GO:0030529//intracellular ribonucleoprotein complex	-	-	gi|156389506|ref|XP_001635032.1|/7.50643e-38/predicted protein [Nematostella vectensis]
CL1753.Contig1	422	41.97	20.898	-1.005993584	Down	0.758918991	-	-	-	-	-
Unigene25153	442	5.26	2.602	-1.015441837	Down	0.718474702	-	-	-	-	-
Unigene7649	1352	24.292	11.962	-1.022022652	Down	0.75739305	K00365|1|3e-104|380|aag:AaeL_AAEL002194|urate oxidase [EC:1.7.3.3]	-	GO:0016491//oxidoreductase activity	GO:0072521;GO:0044281//small molecule metabolic process	gi|157127338|ref|XP_001654930.1|/3.07773e-103/AAEL002194-PA [Aedes aegypti]
Unigene6096	754	5.582	2.74	-1.026606231	Down	0.707599454	K02183|1|2e-31|138|cmy:102930460|calmodulin	-	-	-	gi|82704032|gb|ABB89296.1|/1.94193e-58/allergen Bla g 6.0101 [Blattella germanica]
Unigene749	459	9863.01	4827.462	-1.030763094	Down	0.72548209	-	-	-	-	-
Unigene15305	459	1125.592	550.334	-1.032304613	Down	0.724790063	-	-	-	-	-
Unigene29029	1429	4.468	2.168	-1.043264429	Down	0.71029207	K19625|1|1e-10|70.1|mze:101483584|retinaldehyde-binding protein 1	-	-	-	gi|501294320|dbj|BAN20711.1|/4.5303e-68/conserved hypothetical protein [Riptortus pedestris]
CL22.Contig3	3551	22.114	10.69	-1.048698152	Down	0.700619746	-	-	-	-	gi|501299216|dbj|BAN21474.1|/1.77274e-14/unkown protein, partial [Riptortus pedestris]
Unigene22385	1750	87.04	41.99	-1.051632768	Down	0.720528029	K01580|1|0.0|686|cqu:CpipJ_CPIJ010034|glutamate decarboxylase [EC:4.1.1.15]	-	GO:0030170//pyridoxal phosphate binding;GO:0004068//aspartate 1-decarboxylase activity	GO:0019752//carboxylic acid metabolic process	gi|646698221|gb|KDR09499.1|/0/Cysteine sulfinic acid decarboxylase, partial [Zootermopsis nevadensis]
CL194.Contig1	6103	12.86	6.202	-1.052085212	Down	0.743468973	K10343|1|4e-153|545|api:100160060|SPRY domain-containing SOCS box protein 1/4	-	-	-	gi|939239599|ref|XP_014262525.1|/9.20844e-163/PREDICTED: protein gustavus isoform X5 [Cimex lectularius]
Unigene13294	995	28.314	13.65	-1.052614626	Down	0.705905659	K02183|1|5e-29|130|crg:105328000|calmodulin	-	-	-	gi|478346029|gb|AGI96982.1|/9.60862e-79/troponin C4 [Nilaparvata lugens]
CL274.Contig1	441	6.954	3.352	-1.052820918	Down	0.700178026	-	-	-	-	-
CL2549.Contig3	3802	5.028	2.42	-1.054977602	Down	0.70408979	-	-	-	-	gi|939654724|ref|XP_014275970.1|/4.08972e-49/PREDICTED: mucin-5AC-like [Halyomorpha halys]
CL209.Contig2	638	185.32	89.154	-1.055647155	Down	0.728401563	K03006|1|2e-20|100|api:100187585|DNA-directed RNA polymerase II subunit RPB1 [EC:2.7.7.6]	-	-	-	gi|321471486|gb|EFX82459.1|/1.96202e-54/hypothetical protein DAPPUDRAFT_241176 [Daphnia pulex]
CL1505.Contig2	280	6.256	3.002	-1.059316536	Down	0.725810569	-	-	-	-	-
CL728.Contig1	517	35.692	17.116	-1.060255161	Down	0.711558334	-	-	-	-	-
Unigene28917	219	4.886	2.33	-1.068323909	Down	0.704259785	-	-	-	-	-
Unigene1819	316	3.904	1.858	-1.071202551	Down	0.700823205	-	-	-	-	-
CL2005.Contig2	1782	30.424	14.478	-1.071347523	Down	0.710518285	K14000|1|2e-10|69.7|oas:101121793|ribosome-binding protein 1	-	-	-	gi|939686717|ref|XP_014287474.1|/1.74018e-14/PREDICTED: putative mediator of RNA polymerase II transcription subunit 26 [Halyomorpha halys]
CL1931.Contig5	707	12.366	5.876	-1.07347261	Down	0.745144831	-	-	-	-	-
CL3364.Contig2	1608	7.402	3.514	-1.074800944	Down	0.707829148	-	-	-	-	-
Unigene11116	588	8.218	3.88	-1.082730678	Down	0.715900573	-	-	-	-	-
CL2391.Contig1	1670	4.966	2.342	-1.084343186	Down	0.707179151	K08145|1|2e-57|225|bfo:BRAFLDRAFT_82927|MFS transporter, SP family, solute carrier family 2 (facilitated glucose transporter), member 8;K14258|2|4e-57|224|pxy:105390693|facilitated trehalose transporter;K06069|4|2e-53|212|mde:101887398|atypical protein kinase C iota type [EC:2.7.11.13]	-	-	-	gi|733604622|dbj|BAQ02378.1|/0/sugar transporter [Nilaparvata lugens]
Unigene20051	2202	13.098	6.172	-1.085536569	Down	0.750345077	K03783|1|5e-107|391|aec:105152966|purine-nucleoside phosphorylase [EC:2.4.2.1]	-	-	-	gi|662199437|ref|XP_008472881.1|/3.07016e-112/PREDICTED: purine nucleoside phosphorylase-like [Diaphorina citri]
Unigene21702	201	5.06	2.382	-1.086963972	Down	0.71023371	-	-	-	-	-
CL1133.Contig2	643	4.768	2.24	-1.089885504	Down	0.704755046	K12751|1|5e-27|122|tca:662551|myosin light chain 6	-	-	-	gi|665812534|ref|XP_008554784.1|/7.97374e-27/PREDICTED: myosin-2 essential light chain isoform X2 [Microplitis demolitor]
Unigene10461	451	6.196	2.91	-1.090317991	Down	0.732815495	-	-	-	-	-
CL3319.Contig1	1005	5.296	2.48	-1.094563002	Down	0.714875783	K18171|1|3e-27|124|aag:AaeL_AAEL006521|COX assembly mitochondrial protein 1	-	-	-	gi|357609600|gb|EHJ66533.1|/5.10989e-27/Cmc1 protein [Danaus plexippus]
Unigene13177	243	253.346	118.556	-1.095540373	Down	0.742995128	-	-	-	-	-
Unigene1715	548	4.032	1.886	-1.096165963	Down	0.708514483	-	-	-	-	-
Unigene17382	435	3.926	1.83	-1.101216524	Down	0.705848102	-	-	-	-	-
CL800.Contig1	346	9.354	4.344	-1.106559326	Down	0.732877871	-	-	-	-	-
CL372.Contig4	2376	3.812	1.77	-1.106798759	Down	0.703207153	K12838|1|0.0|803|api:100168078|poly(U)-binding-splicing factor PUF60	-	-	-	gi|939684019|ref|XP_014286597.1|/0/PREDICTED: poly(U)-binding-splicing factor half pint isoform X5 [Halyomorpha halys]
CL744.Contig3	289	5	2.314	-1.11153923	Down	0.712576163	-	-	-	-	-
CL182.Contig3	321	7709.708	3553.472	-1.117446889	Down	0.750373186	K10955|1|7e-15|80.9|cmy:102931860|intestinal mucin-2	-	-	-	gi|780054463|ref|XP_011669590.1|/9.35171e-17/PREDICTED: mucin-5AC-like [Strongylocentrotus purpuratus]
CL2873.Contig1	310	23.808	10.948	-1.120779092	Down	0.713776302	-	-	-	-	-
CL1573.Contig2	3073	11.376	5.228	-1.121662324	Down	0.749441559	K13172|1|8e-07|58.9|ssc:100511011|serine/arginine repetitive matrix protein 2;K15144|2|1e-06|58.2|der:Dere_GG13216|mediator of RNA polymerase II transcription subunit 1	-	-	-	gi|1000735633|ref|XP_015590288.1|/3.44888e-27/PREDICTED: microtubule-associated protein Jupiter isoform X2 [Cephus cinctus]
Unigene24711	217	4.144	1.88	-1.140291341	Down	0.718525566	-	-	-	-	-
Unigene18910	1626	29.41	13.316	-1.143146009	Down	0.723276169	-	-	-	-	gi|939268614|ref|XP_014254464.1|/5.82722e-15/PREDICTED: uncharacterized protein LOC106669475 isoform X2 [Cimex lectularius]
Unigene29678	237	3.758	1.696	-1.147828897	Down	0.707771591	-	-	-	-	-
Unigene17035	806	5.99	2.696	-1.151735506	Down	0.704715693	K07293|1|7e-35|149|tca:660085|tyrosine-protein phosphatase non-receptor type 11 [EC:3.1.3.48]	-	GO:0016787//hydrolase activity	-	gi|675374305|gb|KFM67207.1|/2.01374e-35/Tyrosine-protein phosphatase corkscrew, partial [Stegodyphus mimosarum]
CL726.Contig3	890	31.22	13.996	-1.157455968	Down	0.728843283	-	-	-	-	gi|58379916|ref|XP_310163.2|/6.17735e-07/AGAP009527-PA [Anopheles gambiae str. PEST]
CL453.Contig6	414	12.396	5.556	-1.157756156	Down	0.784812604	-	-	-	-	gi|510813155|gb|AGN52753.1|/2.01424e-11/cytochrome P450 [Laodelphax striatella]
CL726.Contig2	255	12.52	5.592	-1.162798296	Down	0.700333298	-	-	-	-	-
Unigene21906	201	10.862	4.846	-1.164423458	Down	0.759162606	-	-	-	-	gi|501296294|dbj|BAN20966.1|/3.72085e-13/unkown protein [Riptortus pedestris]
Unigene3384	547	100.326	44.686	-1.166800721	Down	0.750258071	-	-	-	-	-
Unigene26726	381	4.48	1.976	-1.180915785	Down	0.712442309	-	-	-	-	-
Unigene9846	1132	55.07	24.278	-1.18161703	Down	0.747115168	K10693|1|7e-30|133|dpe:Dper_GL26848|E3 ubiquitin-protein ligase MYCBP2 [EC:2.3.2.27];K19625|2|6e-18|94.0|tca:662515|retinaldehyde-binding protein 1	-	-	-	gi|242009791|ref|XP_002425666.1|/1.45034e-76/protein C20orf121, putative [Pediculus humanus corporis]
CL2226.Contig1	316	26.524	11.6	-1.193173555	Down	0.732857793	-	-	-	-	-
Unigene11482	856	5.866	2.55	-1.201879824	Down	0.711610537	-	-	-	-	gi|939659278|ref|XP_014277690.1|/3.15017e-13/PREDICTED: probable salivary secreted peptide [Halyomorpha halys]
Unigene29870	484	3.862	1.678	-1.202605449	Down	0.720477164	-	-	-	-	-
CL2090.Contig1	284	7.546	3.272	-1.205539352	Down	0.741932323	-	-	-	-	-
Unigene6395	336	5.168	2.228	-1.213856837	Down	0.702258125	-	-	-	-	-
Unigene2456	277	3.286	1.412	-1.218592392	Down	0.702057343	-	-	-	-	gi|913318380|ref|XP_013190217.1|/1.29732e-18/PREDICTED: cytochrome b5-related protein-like [Amyelois transitella]
CL223.Contig1	315	3.386	1.448	-1.225520371	Down	0.707932216	-	-	-	-	-
CL946.Contig4	1253	3.41	1.458	-1.22578102	Down	0.708550624	-	-	-	-	-
Unigene10565	918	9.712	4.152	-1.225961978	Down	0.700469829	K19625|1|5e-17|90.5|mze:101483584|retinaldehyde-binding protein 1	-	-	-	gi|939681728|ref|XP_014285853.1|/1.38119e-73/PREDICTED: clavesin-2-like [Halyomorpha halys]
Unigene25702	353	22.014	9.4	-1.227688649	Down	0.740943139	-	-	-	-	-
CL1892.Contig3	1690	83.07	35.326	-1.233597154	Down	0.784831343	K10955|1|9e-09|64.3|fca:101096605|intestinal mucin-2;K10048|2|3e-08|62.4|fab:101814493|CCAAT/enhancer binding protein (C/EBP), beta	-	-	-	gi|478859275|gb|AGJ70277.1|/3.51811e-118/cuticular protein BJ [Laodelphax striatella]
Unigene5927	929	1182.68	502.586	-1.234617384	Down	0.708992344	K10955|1|3e-27|124|hsa:4583|intestinal mucin-2	-	-	-	gi|964136394|ref|XP_001956936.2|/2.69947e-32/uncharacterized protein Dana_GF24314 [Drosophila ananassae]
Unigene6503	621	3.292	1.398	-1.235599975	Down	0.705486695	-	-	-	-	gi|646722305|gb|KDR23318.1|/2.18099e-39/Rab GTPase-activating protein 1, partial [Zootermopsis nevadensis]
CL3248.Contig1	2646	3.358	1.426	-1.235628248	Down	0.708300316	K05925|1|0.0|733|phu:Phum_PHUM423190|mRNA (2'-O-methyladenosine-N6-)-methyltransferase [EC:2.1.1.62]	-	GO:0008168//methyltransferase activity	GO:0006139//nucleobase-containing compound metabolic process	gi|646717386|gb|KDR20261.1|/0/N6-adenosine-methyltransferase 70 kDa subunit [Zootermopsis nevadensis]
Unigene6868	3682	21.56	9.1	-1.244418728	Down	0.742366012	K10349|1|9e-101|371|xtr:100488880|Fem-1 homolog b	-	-	-	gi|939653801|ref|XP_014275622.1|/0/PREDICTED: protein fem-1 homolog CG6966 isoform X2 [Halyomorpha halys]
CL2229.Contig1	1162	39.192	16.504	-1.24774347	Down	0.765210687	K04426|1|6e-70|266|nvi:100123601|mitogen-activated protein kinase kinase kinase 5 [EC:2.7.11.25];K06084|2|2e-18|95.5|bfo:BRAFLDRAFT_117217|F-box protein 20	-	-	-	gi|939672437|ref|XP_014282714.1|/3.69972e-75/PREDICTED: muscle-specific protein 20-like [Halyomorpha halys]
Unigene4515	253	50.624	21.288	-1.249781089	Down	0.783611929	-	-	-	-	gi|723001898|dbj|BAP87103.1|/7.75847e-11/hypothetical protein [Nilaparvata lugens]
CL1164.Contig3	523	17.736	7.456	-1.25020691	Down	0.733464154	-	-	-	-	gi|939664425|ref|XP_014279705.1|/1.94539e-06/PREDICTED: cuticle protein 7-like [Halyomorpha halys]
Unigene29086	2868	15.126	6.352	-1.251747706	Down	0.725072496	K14572|1|4e-10|69.7|mde:101897077|midasin;K17785|3|3e-09|67.0|hmg:100206620|mitofilin;K19538|4|1e-08|65.1|dre:101885561|retinitis pigmentosa 1;K07609|5|1e-08|65.1|ptg:102964359|nestin	-	-	-	gi|954196320|gb|KRX09021.1|/4.32423e-16/hypothetical protein PPERSA_01908 [Pseudocohnilembus persalinus]
CL2302.Contig3	1171	304.862	128.002	-1.251989982	Down	0.709637522	K03006|1|1e-25|119|api:100165787|DNA-directed RNA polymerase II subunit RPB1 [EC:2.7.7.6]	-	-	-	gi|646706207|gb|KDR13560.1|/1.02709e-48/Larval cuticle protein A3A [Zootermopsis nevadensis]
Unigene20139	707	7.148	3	-1.252577134	Down	0.745225143	-	-	-	-	-
CL1892.Contig2	1639	97.97	41.09	-1.25355271	Down	0.704363656	K10955|1|9e-09|64.3|fca:101096605|intestinal mucin-2;K10048|2|3e-08|62.4|fab:101814493|CCAAT/enhancer binding protein (C/EBP), beta	-	-	-	gi|478859275|gb|AGJ70277.1|/3.37434e-118/cuticular protein BJ [Laodelphax striatella]
Unigene8382	1265	4.344	1.81	-1.263034406	Down	0.724579108	K10251|1|3e-55|218|tca:660392|17beta-estradiol 17-dehydrogenase / very-long-chain 3-oxoacyl-CoA reductase [EC:1.1.1.62 1.1.1.330]	-	-	-	gi|939255120|ref|XP_014247299.1|/2.16235e-55/PREDICTED: very-long-chain 3-oxoacyl-CoA reductase [Cimex lectularius]
CL2529.Contig1	874	5.796	2.414	-1.263631919	Down	0.722412807	K13649|1|1e-08|62.8|bfo:BRAFLDRAFT_123559|folate receptor	-	-	-	gi|749163255|ref|XP_011133256.1|/1.38785e-11/hypothetical protein GNI_169300, partial [Gregarina niphandrodes]
Unigene1805	866	3.104	1.292	-1.264522487	Down	0.700926273	-	-	-	-	-
CL2076.Contig1	2171	7.056	2.914	-1.275849683	Down	0.748103014	K06069|1|2e-77|292|mde:101887398|atypical protein kinase C iota type [EC:2.7.11.13];K08145|2|2e-76|289|bfo:BRAFLDRAFT_82927|MFS transporter, SP family, solute carrier family 2 (facilitated glucose transporter), member 8;K14258|3|4e-74|281|aec:105147966|facilitated trehalose transporter	-	-	-	gi|291461583|dbj|BAI83426.1|/0/sugar transporter 12 [Nilaparvata lugens]
Unigene7092	677	81.746	33.694	-1.278656429	Down	0.707272314	K15127|1|6e-29|129|nvi:100120782|transcriptional adapter 2-beta;K04352|2|5e-11|69.7|dan:Dana_GF20186|Ras GTPase-activating protein 1	-	-	-	gi|215254084|gb|ACJ64054.1|/1.73086e-62/putative chemosensory protein CSP8 [Nilaparvata lugens]
CL326.Contig4	452	14.14	5.818	-1.281186919	Down	0.727808588	-	-	-	-	-
Unigene4006	1161	57.112	23.242	-1.297059687	Down	0.708308347	-	-	-	-	gi|478346576|gb|AGI96994.1|/4.44977e-129/flightin [Sogatella furcifera]
Unigene2556	1318	147.572	59.956	-1.299442972	Down	0.715140279	K10955|1|6e-07|57.8|fab:101821326|intestinal mucin-2	-	-	-	gi|194744130|ref|XP_001954548.1|/2.24658e-26/uncharacterized protein Dana_GF16687 [Drosophila ananassae]
Unigene6958	1236	982.026	397.512	-1.304762809	Down	0.722676501	K10955|1|3e-32|141|hsa:4583|intestinal mucin-2	-	-	-	gi|939236614|ref|XP_014256816.1|/1.66194e-52/PREDICTED: uncharacterized protein LOC106670746 [Cimex lectularius]
Unigene31780	255	3.864	1.55	-1.317826879	Down	0.720792258	-	-	-	-	-
Unigene195	2071	9.312	3.734	-1.318369131	Down	0.714496439	K10955|1|4e-14|82.4|gga:423101|intestinal mucin-2	-	-	-	gi|969521785|ref|XP_002135479.2|/2.92519e-24/uncharacterized protein Dpse_GA28568 [Drosophila pseudoobscura pseudoobscura]
Unigene22472	1040	3.172	1.268	-1.322838026	Down	0.714492424	K04669|1|1e-35|152|nvi:100679411|TGF-beta receptor, other	-	-	-	gi|646698622|gb|KDR09701.1|/4.25977e-40/Inhibin beta B chain [Zootermopsis nevadensis]
Unigene31261	236	3.012	1.196	-1.33250438	Down	0.70996145	-	-	-	-	gi|939241246|ref|XP_014239875.1|/4.76842e-08/PREDICTED: uncharacterized protein LOC106661158 [Cimex lectularius]
Unigene10586	868	11.826	4.688	-1.334917707	Down	0.733759972	-	-	-	-	-
CL3288.Contig2	714	8.21	3.236	-1.343170614	Down	0.711816673	-	-	-	-	-
CL970.Contig1	1055	6.528	2.562	-1.349370582	Down	0.782676286	-	-	-	-	-
Unigene6736	1451	15.522	6.08	-1.352171231	Down	0.758419714	K09186|1|1e-24|117|lcm:102357046|histone-lysine N-methyltransferase MLL1 [EC:2.1.1.43];K09523|3|3e-06|55.5|amj:102562897|DnaJ homolog subfamily C member 3	-	-	-	gi|646704078|gb|KDR12433.1|/2.47599e-37/Tetratricopeptide repeat protein 36 [Zootermopsis nevadensis]
Unigene11407	777	11.75	4.602	-1.352327868	Down	0.742557424	-	-	-	-	gi|964090592|ref|XP_014760354.1|/3.09051e-06/uncharacterized protein Dana_GF26629 [Drosophila ananassae]
Unigene5904	206	4.122	1.606	-1.359872612	Down	0.705676768	-	-	-	-	-
Unigene15458	730	59.63	22.99	-1.375031871	Down	0.725452642	K03909|1|3e-10|67.4|acs:103280182|tissue factor pathway inhibitor	-	-	-	gi|938077359|gb|KPP73899.1|/3.68678e-11/putative tissue factor pathway inhibitor 2 [Scleropages formosus]
Unigene28424	3029	8.496	3.262	-1.381026984	Down	0.720379451	K01135|1|2e-148|529|dme:Dmel_CG7402|arylsulfatase B [EC:3.1.6.12];K12375|4|3e-95|352|xtr:100494972|arylsulfatase I/J [EC:3.1.6.-]	-	-	-	gi|646723758|gb|KDR24260.1|/0/Arylsulfatase B [Zootermopsis nevadensis]
CL158.Contig1	588	5.102	1.948	-1.389069222	Down	0.741354072	-	-	-	-	gi|815779189|ref|XP_012214475.1|/1.22911e-06/PREDICTED: uncharacterized protein LOC105667323 isoform X2 [Linepithema humile]
CL2061.Contig1	499	113.934	43.004	-1.405655575	Down	0.742324517	-	-	-	-	-
Unigene10801	476	3.06	1.154	-1.406888429	Down	0.702953365	-	-	-	-	-
CL28.Contig2	3402	3.87	1.458	-1.408342847	Down	0.70380816	K12657|1|0.0|1184|tca:658917|delta-1-pyrroline-5-carboxylate synthetase [EC:2.7.2.11 1.2.1.41]	-	-	-	gi|939243008|ref|XP_014240797.1|/0/PREDICTED: delta-1-pyrroline-5-carboxylate synthase isoform X3 [Cimex lectularius]
Unigene3180	603	3.034	1.138	-1.414720528	Down	0.702154254	-	-	-	-	gi|939238816|ref|XP_014262108.1|/1.52173e-55/PREDICTED: uncharacterized protein LOC106674111 [Cimex lectularius]
CL3051.Contig2	655	10.864	4.068	-1.4171638	Down	0.747883493	K13755|1|7e-11|69.3|gfr:102040408|calcium/calmodulin-dependent 3',5'-cyclic nucleotide phosphodiesterase [EC:3.1.4.17]	-	-	-	gi|821037953|ref|XP_012359698.1|/2.26021e-16/PREDICTED: LOW QUALITY PROTEIN: mucin-5AC-like, partial [Nomascus leucogenys]
CL56.Contig4	261	4.066	1.512	-1.427152076	Down	0.712519409	-	-	-	-	-
Unigene7439	293	3.296	1.22	-1.433835095	Down	0.716395031	K09291|1|1e-08|60.1|hro:HELRODRAFT_192727|nucleoprotein TPR;K12046|4|1e-07|56.6|dsi:Dsim_GD15881|troponin T, fast skeletal muscle	-	-	-	gi|918306806|gb|KOF78746.1|/2.68958e-11/hypothetical protein OCBIM_22030355mg, partial [Octopus bimaculoides]
CL2053.Contig2	210	3.734	1.368	-1.448653697	Down	0.704734433	-	-	-	-	-
Unigene15822	681	29.094	10.614	-1.454753206	Down	0.724525031	K10433|1|1e-06|55.5|ptr:747168|microtubule-associated protein 7;K16913|2|3e-06|53.9|amj:102565784|proline-, glutamic acid- and leucine-rich protein 1	-	-	-	gi|916499052|ref|XP_013350345.1|/8.19436e-09/hypothetical protein EMH_0034630 [Eimeria mitis]
CL2002.Contig2	607	12.464	4.546	-1.455097549	Down	0.78399743	-	-	-	-	-
Unigene27892	210	3.248	1.184	-1.455882552	Down	0.716685496	-	-	-	-	-
Unigene18891	294	2.912	1.06	-1.457946091	Down	0.700944209	-	-	-	-	-
Unigene10774	352	6.932	2.52	-1.459847921	Down	0.716219147	K09291|1|2e-08|59.3|hro:HELRODRAFT_192727|nucleoprotein TPR;K06270|3|1e-06|53.5|ame:726541|protein phosphatase 1 regulatory subunit 12A;K12046|4|2e-06|53.1|der:Dere_GG19499|troponin T, fast skeletal muscle;K11420|5|3e-06|52.4|pbi:103049261|euchromatic histone-lysine N-methyltransferase [EC:2.1.1.43]	-	-	-	gi|579130680|gb|EUR79145.1|/2.94548e-10/hypothetical protein PFBG_00635 [Plasmodium falciparum 7G8]
Unigene19989	280	3.442	1.25	-1.461319002	Down	0.728103603	-	-	-	-	gi|939242478|ref|XP_014240507.1|/8.14475e-13/PREDICTED: cytochrome b5-related protein-like isoform X3 [Cimex lectularius]
Unigene10302	1766	22.386	8.118	-1.463400521	Down	0.719081062	K15127|1|1e-25|120|nvi:100120782|transcriptional adapter 2-beta	-	-	-	gi|554894770|gb|AGZ04917.1|/1.01765e-91/chemosensory protein 7 [Sogatella furcifera]
CL2284.Contig2	969	2.92	1.058	-1.464628742	Down	0.701774107	K07763|1|9e-140|498|api:100164006|matrix metalloproteinase-14 (membrane-inserted) [EC:3.4.24.80]	-	-	-	gi|939698128|ref|XP_014293235.1|/7.60443e-142/PREDICTED: matrix metalloproteinase-19-like [Halyomorpha halys]
Unigene17261	3345	576.944	208.494	-1.468425426	Down	0.771090111	K00501|1|0.0|827|hst:105182098|tyrosine 3-monooxygenase [EC:1.14.16.2]	-	-	-	gi|939693396|ref|XP_014290756.1|/0/PREDICTED: tyrosine 3-monooxygenase [Halyomorpha halys]
CL1919.Contig1	1551	4.738	1.71	-1.470281873	Down	0.744116828	K03006|1|1e-15|87.0|api:100165787|DNA-directed RNA polymerase II subunit RPB1 [EC:2.7.7.6];K10955|3|2e-09|66.6|cfr:102518704|intestinal mucin-2	-	-	-	gi|939664404|ref|XP_014279696.1|/5.86347e-24/PREDICTED: adult-specific cuticular protein ACP-20-like [Halyomorpha halys]
Unigene24102	339	2.546	0.902	-1.497033081	Down	0.703828238	K09993|1|3e-19|95.5|hsa:1028|cyclin-dependent kinase inhibitor 1C	-	-	-	gi|930652153|gb|KPI94493.1|/6.1704e-24/Neurofilament heavy polypeptide [Papilio xuthus]
Unigene8619	933	11.572	4.01	-1.528964087	Down	0.702948814	K15127|1|6e-27|123|nvi:100120782|transcriptional adapter 2-beta;K04352|2|5e-10|67.4|dan:Dana_GF20186|Ras GTPase-activating protein 1	-	-	-	gi|554894772|gb|AGZ04918.1|/5.23859e-68/chemosensory protein 8 [Sogatella furcifera]
Unigene5645	1321	4.958	1.71	-1.535761946	Down	0.770854527	K05631|1|2e-96|354|soc:105199817|atrophin-1 interacting protein 3 (BAI1-associated protein 1);K06786|1|2e-96|354|soc:105199817|junctional adhesion molecule 4;K06787|1|2e-96|354|soc:105199817|endothelial cell adhesion molecule;K00485|2|1e-75|286|dme:Dmel_CG3006|dimethylaniline monooxygenase (N-oxide forming) [EC:1.14.13.8]	-	-	-	gi|939234312|ref|XP_014244539.1|/7.08533e-105/PREDICTED: flavin-containing monooxygenase FMO GS-OX5-like [Cimex lectularius]
Unigene4544	1613	33.352	11.34	-1.556352637	Down	0.750446806	K14716|1|5e-22|108|bfo:BRAFLDRAFT_96574|solute carrier family 39 (zinc transporter), member 10	-	-	-	gi|585195926|ref|XP_006749085.1|/1.20339e-27/PREDICTED: protein PFC0760c-like [Leptonychotes weddellii]
CL73.Contig1	1168	2.436	0.826	-1.560300446	Down	0.706971141	K09228|1|2e-81|305|ola:101169022|KRAB domain-containing zinc finger protein	-	-	-	gi|585688925|ref|XP_006820770.1|/9.12904e-82/PREDICTED: zinc finger protein 850-like, partial [Saccoglossus kowalevskii]
Unigene6559	1214	6.41	2.166	-1.565291114	Down	0.733604701	K15001|1|1e-97|358|mde:101889014|cytochrome P450, family 4 [EC:1.14.-.-];K07427|2|1e-97|358|fab:101813952|cytochrome P450, family 4, subfamily V	-	-	-	gi|717212843|gb|AIW80003.1|/0/cytochrome P450 CYP4CE1v2 [Nilaparvata lugens]
Unigene5485	303	13.494	4.538	-1.572189553	Down	0.722977673	-	-	-	-	-
Unigene18342	475	7.686	2.558	-1.587216712	Down	0.784472613	-	-	-	-	gi|915123377|ref|XP_013332952.1|/3.37796e-06/hypothetical protein, conserved [Eimeria maxima]
CL28.Contig4	3446	6.558	2.182	-1.5876048	Down	0.74816191	K12657|1|0.0|1184|tca:658917|delta-1-pyrroline-5-carboxylate synthetase [EC:2.7.2.11 1.2.1.41]	-	-	-	gi|939243008|ref|XP_014240797.1|/0/PREDICTED: delta-1-pyrroline-5-carboxylate synthase isoform X3 [Cimex lectularius]
Unigene31119	1334	82.898	27.578	-1.587819462	Down	0.712510039	K07936|1|5e-06|54.7|phu:Phum_PHUM095420|GTP-binding nuclear protein Ran	-	-	-	gi|242022225|ref|XP_002431541.1|/1.20031e-59/protein takeout precursor, putative [Pediculus humanus corporis]
Unigene29604	264	2.694	0.896	-1.588179213	Down	0.71418911	-	-	-	-	-
CL1083.Contig2	414	2.466	0.82	-1.588476985	Down	0.70007014	K10863|1|6e-28|124|soc:105202804|aprataxin [EC:3.-.-.-]	-	-	-	gi|939634147|ref|XP_014290879.1|/4.0299e-28/PREDICTED: aprataxin-like [Halyomorpha halys]
Unigene28359	1848	15.38	5.018	-1.615871127	Down	0.757447931	K15308|1|1e-41|173|dse:Dsec_GM11580|tristetraprolin	-	-	-	gi|939274043|ref|XP_014257336.1|/2.44514e-43/PREDICTED: protein TIS11 isoform X10 [Cimex lectularius]
CL87.Contig2	271	2.236	0.728	-1.618909833	Down	0.711255823	-	-	-	-	-
Unigene23711	677	645.258	207.812	-1.634597159	Down	0.741375489	K10955|1|3e-12|73.9|pbi:103051986|intestinal mucin-2	-	-	-	gi|998498380|ref|XP_015525014.1|/6.66942e-14/PREDICTED: fungus-induced protein 1-like [Neodiprion lecontei]
Unigene25861	633	4.012	1.28	-1.648177796	Down	0.70187664	-	-	-	-	-
Unigene27092	257	2.182	0.696	-1.64849189	Down	0.709949403	-	-	-	-	-
Unigene15467	773	117.856	37.488	-1.652524443	Down	0.729695936	K14000|1|5e-14|80.1|tru:101065193|ribosome-binding protein 1	-	-	-	gi|662204841|ref|XP_008475812.1|/5.19106e-30/PREDICTED: skin secretory protein xP2-like [Diaphorina citri]
CL1215.Contig2	2448	32.402	10.262	-1.658770935	Down	0.714209991	K10955|1|4e-10|69.3|hsa:4583|intestinal mucin-2	-	-	-	gi|158289373|ref|XP_311111.4|/1.70371e-50/AGAP000047-PA [Anopheles gambiae str. PEST]
CL1797.Contig2	587	2.646	0.832	-1.669157628	Down	0.725710178	-	-	-	-	-
Unigene23979	270	2.58	0.81	-1.671377253	Down	0.721042566	-	-	-	-	-
Unigene6984	399	57.964	18.144	-1.675664611	Down	0.725571773	K14437|1|4e-09|61.6|mde:101899924|chromodomain-helicase-DNA-binding protein 7 [EC:3.6.4.12];K14999|2|1e-08|60.1|dse:Dsec_GM23264|cytochrome P450, family 6 [EC:1.14.-.-]	-	-	-	gi|755943852|ref|XP_011299263.1|/1.55733e-11/PREDICTED: extensin-1-like [Fopius arisanus]
Unigene29638	715	3.84	1.202	-1.675669415	Down	0.783820742	-	-	-	-	-
Unigene554	530	9.12	2.852	-1.677059843	Down	0.727251753	-	-	-	-	gi|795357890|ref|XP_011785535.1|/1.91861e-09/PREDICTED: mucin-5AC [Colobus angolensis palliatus]
Unigene3910	273	565.59	175.934	-1.684722296	Down	0.7450257	K08559|1|4e-14|78.6|oas:101122759|nuclear receptor subfamily 4 group A member 3	-	-	-	gi|939271115|ref|XP_014255802.1|/1.34549e-15/PREDICTED: extensin-1 [Cimex lectularius]
Unigene14269	463	2.154	0.638	-1.755389921	Down	0.715739948	-	-	-	-	gi|47211783|emb|CAF93751.1|/1.43178e-09/unnamed protein product, partial [Tetraodon nigroviridis]
Unigene15931	200	13.808	4.048	-1.770223174	Down	0.701372008	-	-	-	-	-
Unigene24033	466	73.566	21.466	-1.776985767	Down	0.744222573	-	-	-	-	-
CL2780.Contig2	3353	3.892	1.112	-1.807354922	Down	0.712330674	K10955|1|5e-07|59.7|tup:102470397|intestinal mucin-2	-	-	-	gi|939234843|ref|XP_014247263.1|/4.64987e-41/PREDICTED: uncharacterized protein LOC106665385 isoform X1 [Cimex lectularius]
Unigene29974	208	2.102	0.598	-1.81354528	Down	0.715211222	-	-	-	-	-
CL144.Contig5	303	2.832	0.804	-1.816553859	Down	0.719268459	K08815|1|8e-22|103|umr:103664152|tau tubulin kinase [EC:2.7.11.26]	-	-	-	gi|669302306|gb|KFD45978.1|/2.93344e-26/hypothetical protein M513_13134 [Trichuris suis]
CL3008.Contig1	355	3.304	0.932	-1.825811827	Down	0.75727392	-	-	-	-	-
CL371.Contig2	286	15.48	4.364	-1.826682465	Down	0.712042887	-	-	-	-	-
Unigene4322	1463	166.568	46.846	-1.830113494	Down	0.764914869	K10955|1|4e-13|78.6|hsa:4583|intestinal mucin-2	-	-	-	gi|939695564|ref|XP_014291886.1|/1.01012e-62/PREDICTED: extensin-like, partial [Halyomorpha halys]
Unigene15440	980	10.526	2.954	-1.833215569	Down	0.771190502	-	-	-	-	gi|646718959|gb|KDR21247.1|/1.72466e-40/hypothetical protein L798_04038 [Zootermopsis nevadensis]
Unigene15237	265	3.98	1.114	-1.837019198	Down	0.71926712	-	-	-	-	-
CL1978.Contig2	652	4.088	1.144	-1.837308144	Down	0.723189163	-	-	-	-	-
Unigene2634	2328	28.88	8.044	-1.844085755	Down	0.733600685	K00680|1|7e-56|221|dme:Dmel_CG33337|;K01183|2|6e-43|178|api:100169337|chitinase [EC:3.2.1.14];K01191|3|2e-25|120|dwi:Dwil_GK12786|alpha-mannosidase [EC:3.2.1.24];K10769|4|2e-14|83.6|pxy:105389940|alkylated DNA repair protein alkB homolog 7 [EC:1.14.11.-]	-	-	-	gi|189236750|ref|XP_975130.2|/7.70222e-178/PREDICTED: nose resistant to fluoxetine protein 6-like [Tribolium castaneum]
CL905.Contig2	1428	5.682	1.558	-1.866703598	Down	0.707651122	K02895|1|2e-81|305|aga:AgaP_AGAP008405|large subunit ribosomal protein L24	-	-	-	gi|939660902|ref|XP_014278315.1|/8.50425e-83/PREDICTED: probable 39S ribosomal protein L24, mitochondrial [Halyomorpha halys]
CL22.Contig6	316	7.614	2.074	-1.876238676	Down	0.741147936	-	-	-	-	-
CL1938.Contig1	1326	2.666	0.714	-1.900680801	Down	0.713839214	K10385|1|1e-78|295|rno:502541|loricrin	-	-	-	gi|444727028|gb|ELW67537.1|/4.4841e-83/Cell surface glycoprotein 1 [Tupaia chinensis]
CL601.Contig1	1113	9.192	2.456	-1.904068237	Down	0.759175992	K08867|1|4e-22|107|dmo:Dmoj_GI13464|WNK lysine deficient protein kinase [EC:2.7.11.1]	-	-	-	gi|268638129|ref|XP_643556.2|/5.0742e-26/hypothetical protein DDB_G0275733 [Dictyostelium discoideum AX4]
CL1166.Contig1	1919	2.978	0.794	-1.907132841	Down	0.742192001	K05186|1|4e-14|82.4|ola:105354030|gmma-aminobutyric acid receptor subunit gamma;K14832|2|7e-13|78.2|pxy:105385823|ribosome biogenesis protein MAK21;K00306|3|4e-11|72.4|aqu:100633263|sarcosine oxidase / L-pipecolate oxidase [EC:1.5.3.1 1.5.3.7];K08883|4|6e-10|68.6|pxy:105388233|tripartite motif-containing protein 33 [EC:2.3.2.27];K00030|5|8e-09|64.7|pxy:105392943|isocitrate dehydrogenase (NAD+) [E…	-	-	-	gi|913324481|ref|XP_013193561.1|/5.87225e-48/PREDICTED: RNA-directed DNA polymerase from mobile element jockey-like isoform X1 [Amyelois transitella]
Unigene4897	560	323.13	85.824	-1.912661652	Down	0.798009049	K03909|1|8e-11|68.6|myd:102764934|tissue factor pathway inhibitor	-	-	-	gi|669326396|gb|KFD66607.1|/8.46418e-12/hypothetical protein M514_21124, partial [Trichuris suis]
Unigene4521	510	15.096	3.984	-1.921876776	Down	0.718314076	-	-	-	-	-
Unigene4041	1178	105.208	27.676	-1.92653706	Down	0.783856883	-	-	-	-	gi|807197027|gb|AKC57283.1|/1.26281e-54/polyprotein, partial [Bemisia tabaci]
CL82.Contig4	4049	2.054	0.54	-1.927404869	Down	0.719666006	K15728|1|0.0|832|ame:410201|phosphatidate phosphatase LPIN [EC:3.1.3.4]	-	-	-	gi|826500520|ref|XP_012541918.1|/0/PREDICTED: phosphatidate phosphatase LPIN2 isoform X2 [Monomorium pharaonis]
CL1135.Contig1	448	36.974	9.706	-1.929562363	Down	0.748578198	-	-	-	-	-
Unigene31065	217	2.17	0.568	-1.933732208	Down	0.709426567	-	-	-	-	-
CL2847.Contig1	710	5.31	1.37	-1.954535968	Down	0.706975157	-	-	-	-	-
Unigene5503	366	5.186	1.334	-1.95886354	Down	0.70559244	-	-	-	-	-
Unigene11120	864	2.926	0.734	-1.995077801	Down	0.756826846	K07763|1|8e-59|229|api:100164006|matrix metalloproteinase-14 (membrane-inserted) [EC:3.4.24.80]	-	-	-	gi|328724695|ref|XP_003248224.1|/1.48318e-58/PREDICTED: matrix metalloproteinase-19 isoform X1 [Acyrthosiphon pisum]
Unigene19831	420	2.476	0.62	-1.997671194	Down	0.714382663	K05631|1|2e-23|109|soc:105199817|atrophin-1 interacting protein 3 (BAI1-associated protein 1);K06786|1|2e-23|109|soc:105199817|junctional adhesion molecule 4;K06787|1|2e-23|109|soc:105199817|endothelial cell adhesion molecule;K00485|2|2e-20|99.4|dme:Dmel_CG3006|dimethylaniline monooxygenase (N-oxide forming) [EC:1.14.13.8]	-	-	-	gi|340709203|ref|XP_003393201.1|/3.52171e-24/PREDICTED: senecionine N-oxygenase-like [Bombus terrestris]
Unigene7542	1106	15.788	3.95	-1.998903866	Down	0.74067543	-	-	-	-	-
Unigene11951	469	8.252	2.038	-2.01758977	Down	0.705148043	-	-	-	-	gi|939674911|ref|XP_014283567.1|/9.88102e-14/PREDICTED: uncharacterized protein LOC106685426 [Halyomorpha halys]
Unigene25004	282	5.002	1.234	-2.019162663	Down	0.715302243	-	-	-	-	-
CL2366.Contig2	1025	24.494	6	-2.029393987	Down	0.783061787	K07604|1|1e-49|199|mmu:107656|type I keratin, acidic	-	-	-	gi|307209190|gb|EFN86301.1|/6.58814e-62/hypothetical protein EAI_03498 [Harpegnathos saltator]
CL3.Contig2	934	18.888	4.62	-2.03150519	Down	0.75681346	-	-	-	-	-
Unigene19554	2271	18.088	4.422	-2.032261967	Down	0.75066365	K07427|1|1e-104|383|gfr:102033190|cytochrome P450, family 4, subfamily V;K15001|5|7e-103|377|dvi:Dvir_GJ24249|cytochrome P450, family 4 [EC:1.14.-.-]	-	-	-	gi|717212865|gb|AIW80004.1|/0/cytochrome P450 CYP4DE1 [Nilaparvata lugens]
Unigene10780	354	5.518	1.344	-2.037612319	Down	0.73221663	-	-	-	-	-
Unigene12320	957	3.398	0.816	-2.058044795	Down	0.724357713	-	-	-	-	-
CL209.Contig1	314	96.664	23.152	-2.061841868	Down	0.812307383	K17582|1|1e-11|70.5|dmo:Dmoj_GI15442|antigen KI-67	-	-	-	gi|321471181|gb|EFX82154.1|/6.25772e-37/hypothetical protein DAPPUDRAFT_241286 [Daphnia pulex]
Unigene21629	236	1.796	0.43	-2.062378785	Down	0.710302779	-	-	-	-	-
Unigene11397	219	1.982	0.468	-2.082376528	Down	0.710917706	-	-	-	-	-
CL2061.Contig2	8765	36.494	8.502	-2.101785125	Down	0.804306902	K00665|1|0.0|3214|tca:103314884|fatty acid synthase, animal type [EC:2.3.1.85]	-	GO:0016296//palmitoyl-[acyl-carrier-protein] hydrolase activity;GO:0004314//[acyl-carrier-protein] S-malonyltransferase activity;GO:0004319//enoyl-[acyl-carrier-protein] reductase (NADPH, B-specific) activity;GO:0004313//[acyl-carrier-protein] S-acetyltransferase activity;GO:0004320//oleoyl-[acyl-carrier-protein] hydrolase activity;GO:0004316//3-oxoacyl-[acyl-carrier-protein] reductase (NADPH) ac…	GO:0009058//biosynthetic process;GO:0055114//oxidation-reduction process	gi|817078736|ref|XP_012261752.1|/0/PREDICTED: fatty acid synthase [Athalia rosae]
CL676.Contig1	1855	1.994	0.458	-2.122245906	Down	0.715233174	K14316|1|2e-07|60.1|ocu:100349090|nuclear pore complex protein Nup121;K11855|3|8e-06|54.7|cmk:103178705|ubiquitin carboxyl-terminal hydrolase 36/42 [EC:3.4.19.12]	-	-	-	gi|330789560|ref|XP_003282867.1|/2.17125e-07/hypothetical protein DICPUDRAFT_146480 [Dictyostelium purpureum]
CL1907.Contig2	343	2.258	0.508	-2.152145084	Down	0.709978851	-	-	-	-	-
Unigene7082	355	5.524	1.232	-2.164711064	Down	0.744230604	-	-	-	-	-
Unigene31315	501	2.046	0.442	-2.21068787	Down	0.725928361	-	-	-	-	gi|795052099|ref|XP_011870404.1|/1.6783e-06/PREDICTED: skin secretory protein xP2 [Vollenhovia emeryi]
Unigene20207	816	3.286	0.702	-2.226789545	Down	0.729624993	K13170|1|7e-06|53.1|spu:594594|splicing factor, arginine/serine-rich 18;K04952|2|7e-06|53.1|phi:102112570|cyclic nucleotide gated channel beta 1	-	-	-	gi|918340155|gb|KOG00734.1|/2.29413e-10/hypothetical protein OCBIM_22035821mg [Octopus bimaculoides]
CL2093.Contig1	342	1.74	0.364	-2.257076951	Down	0.713513948	-	-	-	-	-
Unigene13963	563	9.112	1.874	-2.281646794	Down	0.729661134	-	-	-	-	-
Unigene18136	454	8.394	1.712	-2.293675761	Down	0.724874391	-	-	-	-	-
CL2454.Contig1	3016	1.686	0.342	-2.301536306	Down	0.708565348	K08729|1|0.0|667|cfo:105254280|phosphatidylserine synthase 1 [EC:2.7.8.-]	-	-	-	gi|1000724075|ref|XP_015610513.1|/0/PREDICTED: phosphatidylserine synthase 1 isoform X2 [Cephus cinctus]
CL1561.Contig1	3358	2.688	0.512	-2.392317423	Down	0.709098089	K00948|1|6e-179|630|aag:AaeL_AAEL004178|ribose-phosphate pyrophosphokinase [EC:2.7.6.1]	-	-	-	gi|939691411|ref|XP_014289717.1|/0/PREDICTED: ribose-phosphate pyrophosphokinase 1 isoform X2 [Halyomorpha halys]
CL726.Contig1	247	2.992	0.568	-2.39714734	Down	0.729234138	-	-	-	-	-
CL1281.Contig3	417	41.778	7.708	-2.438314952	Down	0.828415431	-	-	-	-	gi|242022745|ref|XP_002431799.1|/7.11248e-17/conserved hypothetical protein [Pediculus humanus corporis]
CL2472.Contig2	1156	7.85	1.392	-2.495533443	Down	0.743225357	K19404|1|1e-42|176|dgr:Dgri_GH11187|phosphatidic acid-selective&#160;phospholipase A1 [EC:3.1.1.-];K14073|3|1e-34|149|cfo:105256657|pancreatic triacylglycerol lipase [EC:3.1.1.3];K14075|4|2e-34|148|crg:105331427|pancreatic lipase-related protein 2 [EC:3.1.1.3]	-	-	-	gi|646719635|gb|KDR21675.1|/3.66077e-83/Pancreatic lipase-related protein 2 [Zootermopsis nevadensis]
CL2337.Contig4	5199	6.814	1.188	-2.519967111	Down	0.727294587	K12163|1|5e-14|83.6|xma:102229672|AN1-type zinc finger and ubiquitin domain-containing protein 1	-	-	-	gi|646723527|gb|KDR24101.1|/4.82488e-72/AN1-type zinc finger protein 6 [Zootermopsis nevadensis]
Unigene20891	378	2.322	0.4	-2.537296067	Down	0.747673342	K08804|1|2e-18|92.4|tca:661947|serine/threonine kinase 17 [EC:2.7.11.1]	-	-	-	gi|939279285|ref|XP_014260216.1|/2.12365e-29/PREDICTED: death-associated protein kinase 3-like isoform X1 [Cimex lectularius]
CL439.Contig3	1052	32.312	5.38	-2.586391973	Down	0.832611768	-	-	-	-	gi|482875733|gb|AGK40896.1|/1.82802e-06/defensin B [Nilaparvata lugens]
CL1005.Contig1	1640	2.574	0.41	-2.650316239	Down	0.713780318	-	-	-	-	-
Unigene23566	2471	54.738	8.498	-2.687347474	Down	0.84357445	K08200|1|2e-144|515|pxy:105386743|MFS transporter, OCT family, solute carrier family 22 (organic cation transporter), member 3;K08202|2|2e-78|296|aga:AgaP_AGAP004309|MFS transporter, OCT family, solute carrier family 22 (organic cation transporter), member 4/5	GO:0016021//integral component of membrane	GO:0022857//transmembrane transporter activity	GO:0055085//transmembrane transport	gi|158296157|ref|XP_316638.4|/0/AGAP006609-PA [Anopheles gambiae str. PEST]
Unigene11408	855	11.232	1.724	-2.703783161	Down	0.807888847	K03514|1|7e-08|60.1|dmo:Dmoj_GI15833|non-canonical poly(A) RNA polymerase PAPD5/7 [EC:2.7.7.19];K09453|2|1e-07|58.9|crg:105328284|snRNA-activating protein complex subunit 4;K13755|3|7e-07|56.6|hro:HELRODRAFT_169948|calcium/calmodulin-dependent 3',5'-cyclic nucleotide phosphodiesterase [EC:3.1.4.17];K15193|4|9e-07|56.2|hro:HELRODRAFT_176961|protein SPT2;K18621|5|9e-07|56.2|hro:HELRODRAFT_194936|ac…	-	-	-	gi|557156145|emb|CDI81113.1|/3.28256e-10/hypothetical protein EPH_0051720 [Eimeria praecox]
CL1089.Contig2	411	8.902	1.36	-2.710522849	Down	0.791531295	-	-	-	-	gi|939674911|ref|XP_014283567.1|/6.70614e-15/PREDICTED: uncharacterized protein LOC106685426 [Halyomorpha halys]
Unigene27256	2535	21.974	3.316	-2.7282816	Down	0.830332227	K19625|1|5e-31|139|fab:101810427|retinaldehyde-binding protein 1	-	-	-	gi|91083015|ref|XP_974607.1|/3.3195e-89/PREDICTED: retinaldehyde-binding protein 1 [Tribolium castaneum]
CL889.Contig3	293	6.608	0.936	-2.819633252	Down	0.747360122	K08559|1|2e-07|56.2|oas:101122759|nuclear receptor subfamily 4 group A member 3	-	-	-	gi|118787681|ref|XP_316209.3|/8.63205e-18/AGAP006149-PA [Anopheles gambiae str. PEST]
CL285.Contig2	2196	3.788	0.53	-2.837372066	Down	0.741843979	-	-	-	-	gi|952513097|gb|KRT79729.1|/3.5828e-28/hypothetical protein AMK59_8722 [Oryctes borbonicus]
CL654.Contig3	1784	4.666	0.652	-2.839242438	Down	0.70637415	K15103|1|4e-82|308|lcm:102362082|solute carrier family 25 (mitochondrial uncoupling protein), member 8/9	GO:0016020//membrane	-	-	gi|557007293|ref|XP_006004994.1|/3.67733e-81/PREDICTED: mitochondrial uncoupling protein 2 [Latimeria chalumnae]
Unigene5633	571	7.586	1.048	-2.855700655	Down	0.783486106	K12309|1|7e-18|92.0|bfo:BRAFLDRAFT_122758|beta-galactosidase [EC:3.2.1.23]	-	GO:0004553//hydrolase activity, hydrolyzing O-glycosyl compounds	GO:0008152//metabolic process	gi|260809349|ref|XP_002599468.1|/5.41314e-17/hypothetical protein BRAFLDRAFT_122758 [Branchiostoma floridae]
Unigene311	391	3.894	0.534	-2.866341237	Down	0.746012208	-	-	-	-	-
CL439.Contig2	398	12.768	1.732	-2.882021721	Down	0.820542111	-	-	-	-	-
Unigene14470	374	4.236	0.556	-2.929545801	Down	0.782652193	-	-	-	-	-
CL529.Contig9	2780	2.158	0.274	-2.977447067	Down	0.750606093	K10382|1|1e-95|353|spu:756550|dystonin	-	-	-	gi|815900948|ref|XP_012236593.1|/0/PREDICTED: microtubule-actin cross-linking factor 1 isoform X18 [Bombus impatiens]
CL728.Contig10	390	17.698	2.222	-2.993655613	Down	0.834223376	-	-	-	-	-
Unigene25545	215	2.776	0.344	-3.012527098	Down	0.749880602	K09291|1|3e-06|52.4|hro:HELRODRAFT_192727|nucleoprotein TPR	-	-	-	gi|733604614|dbj|BAQ02374.1|/7.16876e-17/sugar transporter [Nilaparvata lugens]
CL2097.Contig2	2628	6.062	0.694	-3.126786284	Down	0.749549981	K16628|1|1e-06|58.2|xma:102218208|collagen, type VII, alpha	-	-	-	gi|939638229|ref|XP_014270209.1|/9.25362e-42/PREDICTED: uncharacterized protein LOC106677044 [Halyomorpha halys]
CL2005.Contig1	1656	23.668	2.614	-3.178606754	Down	0.847094823	K06061|1|5e-06|55.1|mmu:270118|mastermind	-	-	-	gi|939686717|ref|XP_014287474.1|/6.8731e-18/PREDICTED: putative mediator of RNA polymerase II transcription subunit 26 [Halyomorpha halys]
Unigene19021	262	2.142	0.232	-3.20676177	Down	0.770938855	-	-	-	-	-
Unigene15949	343	1.618	0.174	-3.217052397	Down	0.7140325	-	-	-	-	-
CL690.Contig2	1200	16.654	1.412	-3.560056735	Down	0.845536756	-	-	-	-	gi|925673202|gb|KOX70769.1|/1.00812e-06/Vesicle transport protein SEC20 [Melipona quadrifasciata]
CL607.Contig2	742	1.492	0.126	-3.565751897	Down	0.703120683	-	-	-	-	-
Unigene22023	425	40.494	3.384	-3.580906686	Down	0.868715532	-	-	-	-	-
Unigene17241	270	3.786	0.298	-3.667290175	Down	0.701013278	-	-	-	-	-
CL309.Contig1	682	1.558	0.116	-3.747498523	Down	0.715475451	-	-	-	-	-
Unigene25404	621	1.838	0.128	-3.843921051	Down	0.727868823	-	-	-	-	-
CL439.Contig1	710	38.51	2.524	-3.931449308	Down	0.872960058	-	-	-	-	-
Unigene21491	1443	8.466	0.362	-4.547618886	Down	0.831728329	K04520|1|3e-07|58.9|pxy:105386159|amyloid beta A4 protein;K05719|1|3e-07|58.9|pxy:105386159|integrin beta 1;K06237|1|3e-07|58.9|pxy:105386159|collagen, type IV, alpha;K06256|1|3e-07|58.9|pxy:105386159|CD44 antigen;K06493|1|3e-07|58.9|pxy:105386159|integrin beta 3;K06591|1|3e-07|58.9|pxy:105386159|integrin beta 8;K06236|3|2e-06|56.2|cmk:103180422|collagen, type I/II/III/V/XI/XXIV/XXVII, alpha;K062…	-	-	-	gi|939638229|ref|XP_014270209.1|/2.15476e-25/PREDICTED: uncharacterized protein LOC106677044 [Halyomorpha halys]
CL22.Contig4	583	4.606	0.194	-4.569385854	Down	0.747267762	-	-	-	-	-
Unigene27325	280	1.824	0.076	-4.584962501	Down	0.745591904	-	-	-	-	-
Unigene31472	1357	1.326	0.054	-4.617977558	Down	0.711569042	-	-	-	-	-
Unigene28265	414	1.334	0.052	-4.681103233	Down	0.714456283	-	-	-	-	-
Unigene5414	592	11.16	0.434	-4.684498174	Down	0.84829282	-	-	-	-	gi|939638267|ref|XP_014270226.1|/7.9143e-25/PREDICTED: uncharacterized protein LOC106677054 [Halyomorpha halys]
CL1246.Contig2	395	1.742	0.062	-4.812332598	Down	0.741509343	-	-	-	-	-
CL2487.Contig2	215	3.054	0.102	-4.904059005	Down	0.750817583	-	-	-	-	gi|939638269|ref|XP_014270227.1|/5.69334e-06/PREDICTED: uncharacterized protein LOC106677055 [Halyomorpha halys]
Unigene10326	326	7.046	0.126	-5.805308836	Down	0.887318627	-	-	-	-	-
Unigene12019	251	6.028	0.086	-6.131198947	Down	0.884934679	-	-	-	-	-
CL947.Contig1	258	0.886	0.01	-6.469234794	Down	0.705011511	-	-	-	-	-
CL449.Contig1	1294	0.908	0.01	-6.504620392	Down	0.712218236	K09550|1|5e-38|160|hst:105182872|prefoldin subunit 4	-	-	-	gi|998515032|ref|XP_015518228.1|/1.45913e-38/PREDICTED: probable prefoldin subunit 4 [Neodiprion lecontei]
CL934.Contig1	1678	0.908	0.01	-6.504620392	Down	0.712218236	-	-	-	-	-
CL2047.Contig3	1217	1.132	0.01	-6.822730148	Down	0.740494726	-	-	-	-	gi|662193823|ref|XP_008469835.1|/2.86768e-49/PREDICTED: uncharacterized protein LOC103507162 [Diaphorina citri]
CL48.Contig3	2511	1.38	0.01	-7.108524457	Down	0.747540826	-	-	-	-	-
Unigene15831	987	1.534	0.01	-7.261154673	Down	0.718869572	-	-	-	-	-
Unigene15285	202	1.73	0.01	-7.434628228	Down	0.700222198	-	-	-	-	-
CL2382.Contig1	1237	1.744	0.01	-7.44625623	Down	0.701699952	K15277|1|1e-99|365|tca:657252|solute carrier family 35 (adenosine 3'-phospho 5'-phosphosulfate transporter), member B3	GO:0005794//Golgi apparatus;GO:0016020//membrane	GO:0046964//3'-phosphoadenosine 5'-phosphosulfate transmembrane transporter activity	GO:0046963//3'-phosphoadenosine 5'-phosphosulfate transport	gi|646713081|gb|KDR17582.1|/1.10093e-104/Adenosine 3'-phospho 5'-phosphosulfate transporter 2 [Zootermopsis nevadensis]
CL1701.Contig2	2113	2.21	0.01	-7.787902559	Down	0.805195695	-	-	-	-	-
CL1764.Contig2	1054	46.986	0.202	-7.861731851	Down	0.967132034	K07936|1|3e-08|61.6|phu:Phum_PHUM095420|GTP-binding nuclear protein Ran	-	-	-	gi|985386642|ref|XP_015370791.1|/1.02862e-49/PREDICTED: protein takeout-like [Diuraphis noxia]
Unigene21348	406	2.59	0.01	-8.016808288	Down	0.839044814	-	-	-	-	-
CL563.Contig5	344	11.57	0.01	-10.17617315	Down	0.952683782	K17452|1|7e-20|97.4|dwi:Dwil_GK19503|zinc finger protein AEBP2	-	-	-	gi|170040829|ref|XP_001848188.1|/1.73086e-26/predicted protein [Culex quinquefasciatus]
