# Supplementary material for: Comparative transcriptome analysis of Sogatella furcifera (Horváth) exposed to different insecticides
Source: Sci Rep. 2018 Jun 8;8:8773. doi: 10.1038/s41598-018-27062-4 (PMC5993722; doi:10.1038/s41598-018-27062-4)
Supplement: Supplementary file 6 — Supplementary Table S7 [file 41598_2018_27062_MOESM6_ESM.xlsx]

## Sheet: Sheet1
Table S7. Common difference expression unigenes with three insecticides stress
GeneID	Insecticide	geneLength	Means-CK	Means-Treatment	log2 flod change	Up-Down-Regulation	KEGG Orthology	Blast nr
CL521.Contig1_Sogatella_furcifera	Triazophos	1550	2.456	6.8	1.46922	Up	K11430|1|8e-126|452|nvi:100113526|histone-lysine N-methyltransferase EZH2 [EC:2.1.1.43]	gi|646721750|gb|KDR22980.1|/1.64704e-135/Histone-lysine N-methyltransferase EZH2 [Zootermopsis nevadensis]
	Imidacloprid	1550	2.456	7.634	1.63613	Up	K11430|1|8e-126|452|nvi:100113526|histone-lysine N-methyltransferase EZH2 [EC:2.1.1.43]	gi|646721750|gb|KDR22980.1|/1.64704e-135/Histone-lysine N-methyltransferase EZH2 [Zootermopsis nevadensis]
	Deltamethrin	1550	2.456	7.72	1.65229	Up	K11430|1|8e-126|452|nvi:100113526|histone-lysine N-methyltransferase EZH2 [EC:2.1.1.43]	gi|646721750|gb|KDR22980.1|/1.64704e-135/Histone-lysine N-methyltransferase EZH2 [Zootermopsis nevadensis]
CL1986.Contig1_Sogatella_furcifera	Deltamethrin	2140	6.136	15.32	1.32005	Up	K08145|1|6e-64|248|bfo:BRAFLDRAFT_82927|MFS transporter, SP family, solute carrier family 2 (facilitated glucose transporter), member 8	gi|291461591|dbj|BAI83430.1|/0/sugar transporter 16 [Nilaparvata lugens]
CL1986.Contig1_Sogatella_furcifera	Imidacloprid	2140	6.136	13	1.08314	Up	K08145|1|6e-64|248|bfo:BRAFLDRAFT_82927|MFS transporter, SP family, solute carrier family 2 (facilitated glucose transporter), member 8	gi|291461591|dbj|BAI83430.1|/0/sugar transporter 16 [Nilaparvata lugens]
CL1986.Contig1_Sogatella_furcifera	Triazophos	2140	6.136	12.65	1.04377	Up	K08145|1|6e-64|248|bfo:BRAFLDRAFT_82927|MFS transporter, SP family, solute carrier family 2 (facilitated glucose transporter), member 8	gi|291461591|dbj|BAI83430.1|/0/sugar transporter 16 [Nilaparvata lugens]
CL2327.Contig4_Sogatella_furcifera	Deltamethrin	442	7.556	23.716	1.65017	Up	K03006|1|4e-12|72.0|api:100165787|DNA-directed RNA polymerase II subunit RPB1 [EC:2.7.7.6];K10955|2|1e-10|67.0|hsa:4583|intestinal mucin-2	gi|987906493|ref|XP_015428726.1|/4.65541e-32/PREDICTED: larval cuticle protein A3A-like [Dufourea novaeangliae]
CL2327.Contig4_Sogatella_furcifera	Imidacloprid	442	7.556	19.6	1.37516	Up	K03006|1|4e-12|72.0|api:100165787|DNA-directed RNA polymerase II subunit RPB1 [EC:2.7.7.6];K10955|2|1e-10|67.0|hsa:4583|intestinal mucin-2	gi|987906493|ref|XP_015428726.1|/4.65541e-32/PREDICTED: larval cuticle protein A3A-like [Dufourea novaeangliae]
CL2327.Contig4_Sogatella_furcifera	Triazophos	442	7.556	51.376	2.7654	Up	K03006|1|4e-12|72.0|api:100165787|DNA-directed RNA polymerase II subunit RPB1 [EC:2.7.7.6];K10955|2|1e-10|67.0|hsa:4583|intestinal mucin-2	gi|987906493|ref|XP_015428726.1|/4.65541e-32/PREDICTED: larval cuticle protein A3A-like [Dufourea novaeangliae]
Unigene21248_Sogatella_furcifera	Deltamethrin	598	13.93	39.908	1.51848	Up	-	gi|659100465|gb|AID60353.1|/8.76634e-72/trypsin-19 [Nilaparvata lugens]
Unigene21248_Sogatella_furcifera	Imidacloprid	598	13.93	42.88	1.62211	Up	-	gi|659100465|gb|AID60353.1|/8.76634e-72/trypsin-19 [Nilaparvata lugens]
Unigene21248_Sogatella_furcifera	Triazophos	598	13.93	29.834	1.09876	Up	-	gi|659100465|gb|AID60353.1|/8.76634e-72/trypsin-19 [Nilaparvata lugens]
Unigene22329_Sogatella_furcifera	Deltamethrin	1985	0.794	2.988	1.91197	Up	K05681|1|8e-73|277|hmg:100213858|ATP-binding cassette, subfamily G (WHITE), member 2	gi|939663558|ref|XP_014279356.1|/0/PREDICTED: protein scarlet-like [Halyomorpha halys]
Unigene22329_Sogatella_furcifera	Imidacloprid	1985	0.794	3.476	2.13022	Up	K05681|1|8e-73|277|hmg:100213858|ATP-binding cassette, subfamily G (WHITE), member 2	gi|939663558|ref|XP_014279356.1|/0/PREDICTED: protein scarlet-like [Halyomorpha halys]
Unigene22329_Sogatella_furcifera	Triazophos	1985	0.794	3.258	2.03678	Up	K05681|1|8e-73|277|hmg:100213858|ATP-binding cassette, subfamily G (WHITE), member 2	gi|939663558|ref|XP_014279356.1|/0/PREDICTED: protein scarlet-like [Halyomorpha halys]
Unigene28845_Sogatella_furcifera	Deltamethrin	473	0.856	2.678	1.64547	Up	K11321|1|4e-25|115|pxy:105389000|bromodomain-containing protein 8	gi|913329843|ref|XP_013196415.1|/2.75761e-24/PREDICTED: fibrous sheath CABYR-binding protein-like [Amyelois transitella]
Unigene28845_Sogatella_furcifera	Imidacloprid	473	0.856	2.472	1.53	Up	K11321|1|4e-25|115|pxy:105389000|bromodomain-containing protein 8	gi|913329843|ref|XP_013196415.1|/2.75761e-24/PREDICTED: fibrous sheath CABYR-binding protein-like [Amyelois transitella]
Unigene28845_Sogatella_furcifera	Triazophos	473	0.856	2.664	1.63791	Up	K11321|1|4e-25|115|pxy:105389000|bromodomain-containing protein 8	gi|913329843|ref|XP_013196415.1|/2.75761e-24/PREDICTED: fibrous sheath CABYR-binding protein-like [Amyelois transitella]
Unigene6833_Sogatella_furcifera	Deltamethrin	1599	234.706	560.338	1.25544	Up	K10955|1|2e-49|199|hsa:4583|intestinal mucin-2	gi|734547579|gb|KHN75860.1|/2.20944e-74/Sialidase [Toxocara canis]
Unigene6833_Sogatella_furcifera	Imidacloprid	1599	234.706	2397.48	3.35259	Up	K10955|1|2e-49|199|hsa:4583|intestinal mucin-2	gi|734547579|gb|KHN75860.1|/2.20944e-74/Sialidase [Toxocara canis]
Unigene6833_Sogatella_furcifera	Triazophos	1599	234.706	1556.48	2.72936	Up	K10955|1|2e-49|199|hsa:4583|intestinal mucin-2	gi|734547579|gb|KHN75860.1|/2.20944e-74/Sialidase [Toxocara canis]
CL2624.Contig2_Sogatella_furcifera	Deltamethrin	389	0.35	2.536	2.85713	Up	K01893|1|3e-46|185|hst:105185391|asparaginyl-tRNA synthetase [EC:6.1.1.22]	gi|972183751|ref|XP_015173312.1|/7.47145e-46/PREDICTED: asparagine--tRNA ligase, cytoplasmic [Polistes dominula]
CL2624.Contig2_Sogatella_furcifera	Imidacloprid	389	0.35	2.5	2.8365	Up	K01893|1|3e-46|185|hst:105185391|asparaginyl-tRNA synthetase [EC:6.1.1.22]	gi|972183751|ref|XP_015173312.1|/7.47145e-46/PREDICTED: asparagine--tRNA ligase, cytoplasmic [Polistes dominula]
CL2624.Contig2_Sogatella_furcifera	Triazophos	389	0.35	2.398	2.7764	Up	K01893|1|3e-46|185|hst:105185391|asparaginyl-tRNA synthetase [EC:6.1.1.22]	gi|972183751|ref|XP_015173312.1|/7.47145e-46/PREDICTED: asparagine--tRNA ligase, cytoplasmic [Polistes dominula]
Unigene4053_Sogatella_furcifera	Deltamethrin	1500	2.746	7.248	1.40025	Up	K11718|1|1e-124|449|tca:657804|UDP-glucose:glycoprotein glucosyltransferase [EC:2.4.1.-]	gi|642923178|ref|XP_008193642.1|/1.06521e-123/PREDICTED: UDP-glucose:glycoprotein glucosyltransferase [Tribolium castaneum]
Unigene4053_Sogatella_furcifera	Imidacloprid	1500	2.746	6.628	1.27124	Up	K11718|1|1e-124|449|tca:657804|UDP-glucose:glycoprotein glucosyltransferase [EC:2.4.1.-]	gi|642923178|ref|XP_008193642.1|/1.06521e-123/PREDICTED: UDP-glucose:glycoprotein glucosyltransferase [Tribolium castaneum]
Unigene4053_Sogatella_furcifera	Triazophos	1500	2.746	6.254	1.18745	Up	K11718|1|1e-124|449|tca:657804|UDP-glucose:glycoprotein glucosyltransferase [EC:2.4.1.-]	gi|642923178|ref|XP_008193642.1|/1.06521e-123/PREDICTED: UDP-glucose:glycoprotein glucosyltransferase [Tribolium castaneum]
Unigene16047_Sogatella_furcifera	Triazophos	1091	1.826	4.646	1.3473	Up	-	gi|939241577|ref|XP_014240045.1|/1.20567e-40/PREDICTED: Down syndrome cell adhesion molecule-like protein Dscam2 isoform X4 [Cimex lectularius]
Unigene16047_Sogatella_furcifera	Imidacloprid	1091	1.826	4.056	1.15137	Up	-	gi|939241577|ref|XP_014240045.1|/1.20567e-40/PREDICTED: Down syndrome cell adhesion molecule-like protein Dscam2 isoform X4 [Cimex lectularius]
Unigene16047_Sogatella_furcifera	Deltamethrin	1091	1.826	3.942	1.11024	Up	-	gi|939241577|ref|XP_014240045.1|/1.20567e-40/PREDICTED: Down syndrome cell adhesion molecule-like protein Dscam2 isoform X4 [Cimex lectularius]
CL112.Contig1_Sogatella_furcifera	Deltamethrin	3660	1.09	3.818	1.80849	Up	K09884|1|3e-82|309|pxy:105388556|aquaporin rerated protein, invertebrate	gi|662193939|ref|XP_008469897.1|/3.99747e-94/PREDICTED: aquaporin AQPAe.a [Diaphorina citri]
CL112.Contig1_Sogatella_furcifera	Imidacloprid	3660	1.09	3.654	1.74515	Up	K09884|1|3e-82|309|pxy:105388556|aquaporin rerated protein, invertebrate	gi|662193939|ref|XP_008469897.1|/3.99747e-94/PREDICTED: aquaporin AQPAe.a [Diaphorina citri]
CL112.Contig1_Sogatella_furcifera	Triazophos	3660	1.09	2.926	1.4246	Up	K09884|1|3e-82|309|pxy:105388556|aquaporin rerated protein, invertebrate	gi|662193939|ref|XP_008469897.1|/3.99747e-94/PREDICTED: aquaporin AQPAe.a [Diaphorina citri]
Unigene31078_Sogatella_furcifera	Triazophos	931	1.716	4.44	1.37151	Up	K02599|1|1e-139|497|ame:413289|Notch	gi|939683201|ref|XP_014286325.1|/1.75285e-140/PREDICTED: neurogenic locus Notch protein isoform X2 [Halyomorpha halys]
Unigene31078_Sogatella_furcifera	Imidacloprid	931	1.716	4.678	1.44684	Up	K02599|1|1e-139|497|ame:413289|Notch	gi|939683201|ref|XP_014286325.1|/1.75285e-140/PREDICTED: neurogenic locus Notch protein isoform X2 [Halyomorpha halys]
Unigene31078_Sogatella_furcifera	Deltamethrin	931	1.716	3.748	1.12707	Up	K02599|1|1e-139|497|ame:413289|Notch	gi|939683201|ref|XP_014286325.1|/1.75285e-140/PREDICTED: neurogenic locus Notch protein isoform X2 [Halyomorpha halys]
CL1521.Contig2_Sogatella_furcifera	Deltamethrin	3055	1.452	3.95	1.44381	Up	K11651|1|5e-158|561|nvi:100122623|SWI/SNF-related matrix-associated actin-dependent regulator of chromatin subfamily E, member 1	gi|970880703|ref|XP_015113277.1|/1.16839e-168/PREDICTED: extensin [Diachasma alloeum]
CL1521.Contig2_Sogatella_furcifera	Imidacloprid	3055	1.452	3.758	1.37192	Up	K11651|1|5e-158|561|nvi:100122623|SWI/SNF-related matrix-associated actin-dependent regulator of chromatin subfamily E, member 1	gi|970880703|ref|XP_015113277.1|/1.16839e-168/PREDICTED: extensin [Diachasma alloeum]
CL1521.Contig2_Sogatella_furcifera	Triazophos	3055	1.452	4.786	1.72078	Up	K11651|1|5e-158|561|nvi:100122623|SWI/SNF-related matrix-associated actin-dependent regulator of chromatin subfamily E, member 1	gi|970880703|ref|XP_015113277.1|/1.16839e-168/PREDICTED: extensin [Diachasma alloeum]
CL2605.Contig1_Sogatella_furcifera	Deltamethrin	1795	4.336	44.214	3.35007	Up	K01759|1|2e-55|219|aag:AaeL_AAEL002957|lactoylglutathione lyase [EC:4.4.1.5];K15105|2|1e-06|57.4|tca:659073|solute carrier family 25 (mitochondrial aspartate/glutamate transporter), member 12/13	gi|170044080|ref|XP_001849688.1|/7.0462e-56/lactoylglutathione lyase [Culex quinquefasciatus]
CL2605.Contig1_Sogatella_furcifera	Imidacloprid	1795	4.336	25.098	2.53314	Up	K01759|1|2e-55|219|aag:AaeL_AAEL002957|lactoylglutathione lyase [EC:4.4.1.5];K15105|2|1e-06|57.4|tca:659073|solute carrier family 25 (mitochondrial aspartate/glutamate transporter), member 12/13	gi|170044080|ref|XP_001849688.1|/7.0462e-56/lactoylglutathione lyase [Culex quinquefasciatus]
CL2605.Contig1_Sogatella_furcifera	Triazophos	1795	4.336	11.934	1.46064	Up	K01759|1|2e-55|219|aag:AaeL_AAEL002957|lactoylglutathione lyase [EC:4.4.1.5];K15105|2|1e-06|57.4|tca:659073|solute carrier family 25 (mitochondrial aspartate/glutamate transporter), member 12/13	gi|170044080|ref|XP_001849688.1|/7.0462e-56/lactoylglutathione lyase [Culex quinquefasciatus]
CL1747.Contig1_Sogatella_furcifera	Deltamethrin	3443	3.7	7.66	1.04982	Up	K12311|1|0.0|1138|tca:657014|lysosomal alpha-mannosidase [EC:3.2.1.24]	gi|646701567|gb|KDR11229.1|/0/Lysosomal alpha-mannosidase [Zootermopsis nevadensis]
CL1747.Contig1_Sogatella_furcifera	Imidacloprid	3443	3.7	9.41	1.34667	Up	K12311|1|0.0|1138|tca:657014|lysosomal alpha-mannosidase [EC:3.2.1.24]	gi|646701567|gb|KDR11229.1|/0/Lysosomal alpha-mannosidase [Zootermopsis nevadensis]
CL1747.Contig1_Sogatella_furcifera	Triazophos	3443	3.7	8.334	1.17148	Up	K12311|1|0.0|1138|tca:657014|lysosomal alpha-mannosidase [EC:3.2.1.24]	gi|646701567|gb|KDR11229.1|/0/Lysosomal alpha-mannosidase [Zootermopsis nevadensis]
CL743.Contig2_Sogatella_furcifera	Deltamethrin	3244	5.03	11.722	1.22059	Up	K02105|1|0.0|1239|hst:105192008|catenin beta 1	gi|37991668|dbj|BAD00045.1|/0/armadillo protein [Gryllus bimaculatus]
CL743.Contig2_Sogatella_furcifera	Imidacloprid	3244	5.03	10.37	1.04379	Up	K02105|1|0.0|1239|hst:105192008|catenin beta 1	gi|37991668|dbj|BAD00045.1|/0/armadillo protein [Gryllus bimaculatus]
CL743.Contig2_Sogatella_furcifera	Triazophos	3244	5.03	10.198	1.01966	Up	K02105|1|0.0|1239|hst:105192008|catenin beta 1	gi|37991668|dbj|BAD00045.1|/0/armadillo protein [Gryllus bimaculatus]
CL2549.Contig4_Sogatella_furcifera	Deltamethrin	3787	0.284	3.218	3.5022	Up	-	gi|939654724|ref|XP_014275970.1|/4.07135e-49/PREDICTED: mucin-5AC-like [Halyomorpha halys]
CL2549.Contig4_Sogatella_furcifera	Imidacloprid	3787	0.284	2.104	2.88917	Up	-	gi|939654724|ref|XP_014275970.1|/4.07135e-49/PREDICTED: mucin-5AC-like [Halyomorpha halys]
CL2549.Contig4_Sogatella_furcifera	Triazophos	3787	0.284	1.8	2.66403	Up	-	gi|939654724|ref|XP_014275970.1|/4.07135e-49/PREDICTED: mucin-5AC-like [Halyomorpha halys]
Unigene26956_Sogatella_furcifera	Deltamethrin	663	1.956	4.58	1.22744	Up	K18488|1|3e-58|226|api:100574649|homeobox protein DLX2	gi|441494180|gb|AGC50804.1|/2.79308e-102/distal-less protein [Nilaparvata lugens]
Unigene26956_Sogatella_furcifera	Imidacloprid	663	1.956	5.562	1.5077	Up	K18488|1|3e-58|226|api:100574649|homeobox protein DLX2	gi|441494180|gb|AGC50804.1|/2.79308e-102/distal-less protein [Nilaparvata lugens]
Unigene26956_Sogatella_furcifera	Triazophos	663	1.956	4.098	1.06701	Up	K18488|1|3e-58|226|api:100574649|homeobox protein DLX2	gi|441494180|gb|AGC50804.1|/2.79308e-102/distal-less protein [Nilaparvata lugens]
CL1561.Contig2_Sogatella_furcifera	Deltamethrin	3343	2.352	4.832	1.03873	Up	K00948|1|1e-179|632|aag:AaeL_AAEL004178|ribose-phosphate pyrophosphokinase [EC:2.7.6.1]	gi|939691413|ref|XP_014289718.1|/1.13321e-180/PREDICTED: ribose-phosphate pyrophosphokinase 1 isoform X3 [Halyomorpha halys]
CL1561.Contig2_Sogatella_furcifera	Imidacloprid	3343	2.352	10.738	2.19077	Up	K00948|1|1e-179|632|aag:AaeL_AAEL004178|ribose-phosphate pyrophosphokinase [EC:2.7.6.1]	gi|939691413|ref|XP_014289718.1|/1.13321e-180/PREDICTED: ribose-phosphate pyrophosphokinase 1 isoform X3 [Halyomorpha halys]
CL1561.Contig2_Sogatella_furcifera	Triazophos	3343	2.352	6.538	1.47496	Up	K00948|1|1e-179|632|aag:AaeL_AAEL004178|ribose-phosphate pyrophosphokinase [EC:2.7.6.1]	gi|939691413|ref|XP_014289718.1|/1.13321e-180/PREDICTED: ribose-phosphate pyrophosphokinase 1 isoform X3 [Halyomorpha halys]
CL1975.Contig2_Sogatella_furcifera	Deltamethrin	910	0.964	4.676	2.27817	Up	K12891|1|1e-70|268|tca:658451|splicing factor, arginine/serine-rich 2	gi|646705087|gb|KDR12966.1|/6.33764e-71/Splicing factor, arginine/serine-rich 2 [Zootermopsis nevadensis]
CL1975.Contig2_Sogatella_furcifera	Imidacloprid	910	0.964	2.978	1.62724	Up	K12891|1|1e-70|268|tca:658451|splicing factor, arginine/serine-rich 2	gi|646705087|gb|KDR12966.1|/6.33764e-71/Splicing factor, arginine/serine-rich 2 [Zootermopsis nevadensis]
CL1975.Contig2_Sogatella_furcifera	Triazophos	910	0.964	3.32	1.78408	Up	K12891|1|1e-70|268|tca:658451|splicing factor, arginine/serine-rich 2	gi|646705087|gb|KDR12966.1|/6.33764e-71/Splicing factor, arginine/serine-rich 2 [Zootermopsis nevadensis]
Unigene26928_Sogatella_furcifera	Triazophos	364	1.714	3.712	1.11483	Up	K13170|1|4e-22|105|aec:105154191|splicing factor, arginine/serine-rich 18	gi|646721158|gb|KDR22628.1|/2.08147e-24/Splicing factor, arginine/serine-rich 18 [Zootermopsis nevadensis]
Unigene26928_Sogatella_furcifera	Imidacloprid	364	1.714	4.646	1.43862	Up	K13170|1|4e-22|105|aec:105154191|splicing factor, arginine/serine-rich 18	gi|646721158|gb|KDR22628.1|/2.08147e-24/Splicing factor, arginine/serine-rich 18 [Zootermopsis nevadensis]
Unigene26928_Sogatella_furcifera	Deltamethrin	364	1.714	4.612	1.42803	Up	K13170|1|4e-22|105|aec:105154191|splicing factor, arginine/serine-rich 18	gi|646721158|gb|KDR22628.1|/2.08147e-24/Splicing factor, arginine/serine-rich 18 [Zootermopsis nevadensis]
Unigene7065_Sogatella_furcifera	Deltamethrin	3121	3.394	6.904	1.02445	Up	K01183|1|1e-147|526|phu:Phum_PHUM257700|chitinase [EC:3.2.1.14]	gi|757813233|gb|AJO25044.1|/0/chitinase [Nilaparvata lugens]
Unigene7065_Sogatella_furcifera	Imidacloprid	3121	3.394	9.242	1.44522	Up	K01183|1|1e-147|526|phu:Phum_PHUM257700|chitinase [EC:3.2.1.14]	gi|757813233|gb|AJO25044.1|/0/chitinase [Nilaparvata lugens]
Unigene7065_Sogatella_furcifera	Triazophos	3121	3.394	8.712	1.36002	Up	K01183|1|1e-147|526|phu:Phum_PHUM257700|chitinase [EC:3.2.1.14]	gi|757813233|gb|AJO25044.1|/0/chitinase [Nilaparvata lugens]
CL3475.Contig2_Sogatella_furcifera	Triazophos	1213	4.786	9.97	1.05877	Up	K04381|1|3e-44|181|dme:Dmel_CG31641|stathmin	gi|939256687|ref|XP_014248139.1|/2.94254e-62/PREDICTED: myosin heavy chain, cardiac muscle isoform isoform X2 [Cimex lectularius]
CL3475.Contig2_Sogatella_furcifera	Imidacloprid	1213	4.786	16.304	1.76833	Up	K04381|1|3e-44|181|dme:Dmel_CG31641|stathmin	gi|939256687|ref|XP_014248139.1|/2.94254e-62/PREDICTED: myosin heavy chain, cardiac muscle isoform isoform X2 [Cimex lectularius]
CL3475.Contig2_Sogatella_furcifera	Deltamethrin	1213	4.786	17.2	1.84552	Up	K04381|1|3e-44|181|dme:Dmel_CG31641|stathmin	gi|939256687|ref|XP_014248139.1|/2.94254e-62/PREDICTED: myosin heavy chain, cardiac muscle isoform isoform X2 [Cimex lectularius]
CL674.Contig2_Sogatella_furcifera	Imidacloprid	4527	3.872	9.812	1.34147	Up	K08136|1|1e-79|301|isc:IscW_ISCW022173|sparc/osteonectin, cwcv and kazal-like domains proteoglycan (testican)	gi|939239161|ref|XP_014262292.1|/0/PREDICTED: testican-1 [Cimex lectularius]
CL674.Contig2_Sogatella_furcifera	Triazophos	4527	3.872	12.476	1.688	Up	K08136|1|1e-79|301|isc:IscW_ISCW022173|sparc/osteonectin, cwcv and kazal-like domains proteoglycan (testican)	gi|939239161|ref|XP_014262292.1|/0/PREDICTED: testican-1 [Cimex lectularius]
CL674.Contig2_Sogatella_furcifera	Deltamethrin	4527	3.872	8.492	1.13303	Up	K08136|1|1e-79|301|isc:IscW_ISCW022173|sparc/osteonectin, cwcv and kazal-like domains proteoglycan (testican)	gi|939239161|ref|XP_014262292.1|/0/PREDICTED: testican-1 [Cimex lectularius]
CL2426.Contig1_Sogatella_furcifera	Triazophos	2981	1.438	3.84	1.41704	Up	K11578|1|1e-106|390|hst:105189032|centromere/kinetochore protein ZW10	gi|646711674|gb|KDR16765.1|/1.01072e-124/Centromere/kinetochore protein zw10-like protein [Zootermopsis nevadensis]
CL2426.Contig1_Sogatella_furcifera	Imidacloprid	2981	1.438	4.252	1.56408	Up	K11578|1|1e-106|390|hst:105189032|centromere/kinetochore protein ZW10	gi|646711674|gb|KDR16765.1|/1.01072e-124/Centromere/kinetochore protein zw10-like protein [Zootermopsis nevadensis]
CL2426.Contig1_Sogatella_furcifera	Deltamethrin	2981	1.438	3.494	1.28082	Up	K11578|1|1e-106|390|hst:105189032|centromere/kinetochore protein ZW10	gi|646711674|gb|KDR16765.1|/1.01072e-124/Centromere/kinetochore protein zw10-like protein [Zootermopsis nevadensis]
Unigene16316_Sogatella_furcifera	Triazophos	435	0.342	3.05	3.15674	Up	K14692|1|2e-07|55.8|tsp:Tsp_11801|solute carrier family 30 (zinc transporter), member 5/7	gi|939273909|ref|XP_014257271.1|/1.71435e-50/PREDICTED: interference hedgehog-like isoform X5 [Cimex lectularius]
Unigene16316_Sogatella_furcifera	Imidacloprid	435	0.342	1.67	2.28778	Up	K14692|1|2e-07|55.8|tsp:Tsp_11801|solute carrier family 30 (zinc transporter), member 5/7	gi|939273909|ref|XP_014257271.1|/1.71435e-50/PREDICTED: interference hedgehog-like isoform X5 [Cimex lectularius]
Unigene16316_Sogatella_furcifera	Deltamethrin	435	0.342	1.842	2.4292	Up	K14692|1|2e-07|55.8|tsp:Tsp_11801|solute carrier family 30 (zinc transporter), member 5/7	gi|939273909|ref|XP_014257271.1|/1.71435e-50/PREDICTED: interference hedgehog-like isoform X5 [Cimex lectularius]
Unigene2429_Sogatella_furcifera	Deltamethrin	679	3.022	6.962	1.204	Up	K17095|1|9e-06|52.4|xma:102216402|annexin A7/11	gi|719796804|ref|XP_010224855.1|/1.00794e-09/PREDICTED: early nodulin-75-like, partial [Tinamus guttatus]
Unigene2429_Sogatella_furcifera	Imidacloprid	679	3.022	8.638	1.51519	Up	K17095|1|9e-06|52.4|xma:102216402|annexin A7/11	gi|719796804|ref|XP_010224855.1|/1.00794e-09/PREDICTED: early nodulin-75-like, partial [Tinamus guttatus]
Unigene2429_Sogatella_furcifera	Triazophos	679	3.022	7.38	1.28812	Up	K17095|1|9e-06|52.4|xma:102216402|annexin A7/11	gi|719796804|ref|XP_010224855.1|/1.00794e-09/PREDICTED: early nodulin-75-like, partial [Tinamus guttatus]
CL1210.Contig2_Sogatella_furcifera	Deltamethrin	4762	0.248	2.418	3.2854	Up	K06081|1|7e-13|79.7|xla:380160|poliovirus receptor-related protein 1;K06592|1|7e-13|79.7|xla:380160|poliovirus receptor-related protein 3;K06780|1|7e-13|79.7|xla:380160|cell adhesion molecule 3;K06781|1|7e-13|79.7|xla:380160|cell adhesion molecule 1;K06783|1|7e-13|79.7|xla:380160|cell adhesion molecule 4;K06782|2|2e-12|78.2|cmk:103185184|cell adhesion molecule 2	gi|939650976|ref|XP_014274619.1|/1.72346e-76/PREDICTED: fasciclin-3 [Halyomorpha halys]
CL1210.Contig2_Sogatella_furcifera	Imidacloprid	4762	0.248	1.838	2.88972	Up	K06081|1|7e-13|79.7|xla:380160|poliovirus receptor-related protein 1;K06592|1|7e-13|79.7|xla:380160|poliovirus receptor-related protein 3;K06780|1|7e-13|79.7|xla:380160|cell adhesion molecule 3;K06781|1|7e-13|79.7|xla:380160|cell adhesion molecule 1;K06783|1|7e-13|79.7|xla:380160|cell adhesion molecule 4;K06782|2|2e-12|78.2|cmk:103185184|cell adhesion molecule 2	gi|939650976|ref|XP_014274619.1|/1.72346e-76/PREDICTED: fasciclin-3 [Halyomorpha halys]
CL1210.Contig2_Sogatella_furcifera	Triazophos	4762	0.248	1.81	2.86758	Up	K06081|1|7e-13|79.7|xla:380160|poliovirus receptor-related protein 1;K06592|1|7e-13|79.7|xla:380160|poliovirus receptor-related protein 3;K06780|1|7e-13|79.7|xla:380160|cell adhesion molecule 3;K06781|1|7e-13|79.7|xla:380160|cell adhesion molecule 1;K06783|1|7e-13|79.7|xla:380160|cell adhesion molecule 4;K06782|2|2e-12|78.2|cmk:103185184|cell adhesion molecule 2	gi|939650976|ref|XP_014274619.1|/1.72346e-76/PREDICTED: fasciclin-3 [Halyomorpha halys]
Unigene17811_Sogatella_furcifera	Triazophos	829	1.48	3.456	1.22351	Up	K05637|1|4e-47|190|api:100162936|laminin, alpha 1/2	gi|939692293|ref|XP_014290165.1|/3.03627e-58/PREDICTED: laminin subunit alpha-1 [Halyomorpha halys]
Unigene17811_Sogatella_furcifera	Imidacloprid	829	1.48	4.678	1.66029	Up	K05637|1|4e-47|190|api:100162936|laminin, alpha 1/2	gi|939692293|ref|XP_014290165.1|/3.03627e-58/PREDICTED: laminin subunit alpha-1 [Halyomorpha halys]
Unigene17811_Sogatella_furcifera	Deltamethrin	829	1.48	4.534	1.61519	Up	K05637|1|4e-47|190|api:100162936|laminin, alpha 1/2	gi|939692293|ref|XP_014290165.1|/3.03627e-58/PREDICTED: laminin subunit alpha-1 [Halyomorpha halys]
Unigene6162_Sogatella_furcifera	Deltamethrin	464	0.088	1.8	4.35435	Up	K05637|1|1e-57|223|api:100162936|laminin, alpha 1/2	gi|646720514|gb|KDR22194.1|/5.53964e-62/Laminin subunit alpha-1, partial [Zootermopsis nevadensis]
Unigene6162_Sogatella_furcifera	Imidacloprid	464	0.088	1.79	4.34631	Up	K05637|1|1e-57|223|api:100162936|laminin, alpha 1/2	gi|646720514|gb|KDR22194.1|/5.53964e-62/Laminin subunit alpha-1, partial [Zootermopsis nevadensis]
Unigene6162_Sogatella_furcifera	Triazophos	464	0.088	1.362	3.95208	Up	K05637|1|1e-57|223|api:100162936|laminin, alpha 1/2	gi|646720514|gb|KDR22194.1|/5.53964e-62/Laminin subunit alpha-1, partial [Zootermopsis nevadensis]
CL2907.Contig2_Sogatella_furcifera	Deltamethrin	2465	1.54	4.532	1.55722	Up	K13203|1|1e-174|545|dre:321659|zinc finger RNA-binding protein	gi|675369107|gb|KFM62009.1|/4.03452e-179/Zinc finger RNA-binding protein, partial [Stegodyphus mimosarum]
CL2907.Contig2_Sogatella_furcifera	Imidacloprid	2465	1.54	4.72	1.61586	Up	K13203|1|1e-174|545|dre:321659|zinc finger RNA-binding protein	gi|675369107|gb|KFM62009.1|/4.03452e-179/Zinc finger RNA-binding protein, partial [Stegodyphus mimosarum]
CL2907.Contig2_Sogatella_furcifera	Triazophos	2465	1.54	3.788	1.29851	Up	K13203|1|1e-174|545|dre:321659|zinc finger RNA-binding protein	gi|675369107|gb|KFM62009.1|/4.03452e-179/Zinc finger RNA-binding protein, partial [Stegodyphus mimosarum]
CL911.Contig1_Sogatella_furcifera	Triazophos	1583	2.136	4.96	1.21543	Up	K06234|1|9e-99|363|tca:664521|Ras-related protein Rab-23	gi|939681319|ref|XP_014285720.1|/8.19127e-114/PREDICTED: ras-related protein Rab-23 isoform X2 [Halyomorpha halys]
CL911.Contig1_Sogatella_furcifera	Imidacloprid	1583	2.136	5.342	1.32247	Up	K06234|1|9e-99|363|tca:664521|Ras-related protein Rab-23	gi|939681319|ref|XP_014285720.1|/8.19127e-114/PREDICTED: ras-related protein Rab-23 isoform X2 [Halyomorpha halys]
CL911.Contig1_Sogatella_furcifera	Deltamethrin	1583	2.136	7.034	1.71943	Up	K06234|1|9e-99|363|tca:664521|Ras-related protein Rab-23	gi|939681319|ref|XP_014285720.1|/8.19127e-114/PREDICTED: ras-related protein Rab-23 isoform X2 [Halyomorpha halys]
CL758.Contig1_Sogatella_furcifera	Deltamethrin	3028	1.356	6.292	2.21416	Up	K18266|1|3e-60|236|cjc:100401077|protein NDRG1	gi|939688591|ref|XP_014288203.1|/0/PREDICTED: protein NDRG3 isoform X2 [Halyomorpha halys]
CL758.Contig1_Sogatella_furcifera	Imidacloprid	3028	1.356	3.72	1.45595	Up	K18266|1|3e-60|236|cjc:100401077|protein NDRG1	gi|939688591|ref|XP_014288203.1|/0/PREDICTED: protein NDRG3 isoform X2 [Halyomorpha halys]
CL758.Contig1_Sogatella_furcifera	Triazophos	3028	1.356	3.342	1.30135	Up	K18266|1|3e-60|236|cjc:100401077|protein NDRG1	gi|939688591|ref|XP_014288203.1|/0/PREDICTED: protein NDRG3 isoform X2 [Halyomorpha halys]
Unigene22467_Sogatella_furcifera	Deltamethrin	524	2.554	5.43	1.08819	Up	K17834|1|6e-10|65.5|rro:104669277|cyclic GMP-AMP synthase [EC:2.7.7.86]	gi|939691535|ref|XP_014289778.1|/3.363e-75/PREDICTED: protein mab-21 [Halyomorpha halys]
Unigene22467_Sogatella_furcifera	Imidacloprid	524	2.554	6.68	1.38709	Up	K17834|1|6e-10|65.5|rro:104669277|cyclic GMP-AMP synthase [EC:2.7.7.86]	gi|939691535|ref|XP_014289778.1|/3.363e-75/PREDICTED: protein mab-21 [Halyomorpha halys]
Unigene22467_Sogatella_furcifera	Triazophos	524	2.554	7.052	1.46527	Up	K17834|1|6e-10|65.5|rro:104669277|cyclic GMP-AMP synthase [EC:2.7.7.86]	gi|939691535|ref|XP_014289778.1|/3.363e-75/PREDICTED: protein mab-21 [Halyomorpha halys]
CL2649.Contig2_Sogatella_furcifera	Deltamethrin	387	6.55	16.676	1.34821	Up	K09282|1|2e-07|56.2|cfo:105254521|high mobility group AT-hook protein 1;K09283|2|4e-07|55.1|api:100159520|high mobility group AT-hook protein 2;K04007|3|8e-06|50.8|oas:105611355|membrane cofactor protein	gi|985402650|ref|XP_015369102.1|/7.30414e-09/PREDICTED: ABC transporter F family member 4-like [Diuraphis noxia]
CL2649.Contig2_Sogatella_furcifera	Imidacloprid	387	6.55	19.43	1.56872	Up	K09282|1|2e-07|56.2|cfo:105254521|high mobility group AT-hook protein 1;K09283|2|4e-07|55.1|api:100159520|high mobility group AT-hook protein 2;K04007|3|8e-06|50.8|oas:105611355|membrane cofactor protein	gi|985402650|ref|XP_015369102.1|/7.30414e-09/PREDICTED: ABC transporter F family member 4-like [Diuraphis noxia]
CL2649.Contig2_Sogatella_furcifera	Triazophos	387	6.55	18.238	1.47738	Up	K09282|1|2e-07|56.2|cfo:105254521|high mobility group AT-hook protein 1;K09283|2|4e-07|55.1|api:100159520|high mobility group AT-hook protein 2;K04007|3|8e-06|50.8|oas:105611355|membrane cofactor protein	gi|985402650|ref|XP_015369102.1|/7.30414e-09/PREDICTED: ABC transporter F family member 4-like [Diuraphis noxia]
CL638.Contig3_Sogatella_furcifera	Deltamethrin	2504	1.92	4.76	1.30986	Up	-	gi|985414291|ref|XP_015372588.1|/2.1622e-16/PREDICTED: uncharacterized protein LOC107167888 [Diuraphis noxia]
CL638.Contig3_Sogatella_furcifera	Imidacloprid	2504	1.92	6.358	1.72747	Up	-	gi|985414291|ref|XP_015372588.1|/2.1622e-16/PREDICTED: uncharacterized protein LOC107167888 [Diuraphis noxia]
CL638.Contig3_Sogatella_furcifera	Triazophos	2504	1.92	5.214	1.44128	Up	-	gi|985414291|ref|XP_015372588.1|/2.1622e-16/PREDICTED: uncharacterized protein LOC107167888 [Diuraphis noxia]
Unigene1456_Sogatella_furcifera	Deltamethrin	2813	2.47	6.742	1.44867	Up	K05679|1|4e-91|338|clv:102094344|ATP-binding cassette, subfamily G (WHITE), member 1	gi|939679760|ref|XP_014285221.1|/0/PREDICTED: protein white-like [Halyomorpha halys]
Unigene1456_Sogatella_furcifera	Imidacloprid	2813	2.47	8.954	1.85802	Up	K05679|1|4e-91|338|clv:102094344|ATP-binding cassette, subfamily G (WHITE), member 1	gi|939679760|ref|XP_014285221.1|/0/PREDICTED: protein white-like [Halyomorpha halys]
Unigene1456_Sogatella_furcifera	Triazophos	2813	2.47	6.894	1.48083	Up	K05679|1|4e-91|338|clv:102094344|ATP-binding cassette, subfamily G (WHITE), member 1	gi|939679760|ref|XP_014285221.1|/0/PREDICTED: protein white-like [Halyomorpha halys]
Unigene27433_Sogatella_furcifera	Deltamethrin	279	0.352	2.182	2.632	Up	-	gi|939654432|ref|XP_014275867.1|/1.28845e-34/PREDICTED: protein TANC2 isoform X7 [Halyomorpha halys]
Unigene27433_Sogatella_furcifera	Imidacloprid	279	0.352	1.898	2.43083	Up	-	gi|939654432|ref|XP_014275867.1|/1.28845e-34/PREDICTED: protein TANC2 isoform X7 [Halyomorpha halys]
Unigene27433_Sogatella_furcifera	Triazophos	279	0.352	1.626	2.20768	Up	-	gi|939654432|ref|XP_014275867.1|/1.28845e-34/PREDICTED: protein TANC2 isoform X7 [Halyomorpha halys]
CL1008.Contig2_Sogatella_furcifera	Deltamethrin	2943	0.5	2.322	2.21537	Up	-	gi|939650808|ref|XP_014274554.1|/5.83048e-16/PREDICTED: uncharacterized protein LOC106679747 [Halyomorpha halys]
CL1008.Contig2_Sogatella_furcifera	Imidacloprid	2943	0.5	8.03	4.0054	Up	-	gi|939650808|ref|XP_014274554.1|/5.83048e-16/PREDICTED: uncharacterized protein LOC106679747 [Halyomorpha halys]
CL1008.Contig2_Sogatella_furcifera	Triazophos	2943	0.5	2.202	2.13881	Up	-	gi|939650808|ref|XP_014274554.1|/5.83048e-16/PREDICTED: uncharacterized protein LOC106679747 [Halyomorpha halys]
CL926.Contig1_Sogatella_furcifera	Deltamethrin	1409	2.404	29.698	3.62686	Up	-	gi|939641390|ref|XP_014271288.1|/4.38308e-108/PREDICTED: uncharacterized protein LOC106677714 isoform X2 [Halyomorpha halys]
CL926.Contig1_Sogatella_furcifera	Imidacloprid	1409	2.404	13.864	2.52783	Up	-	gi|939641390|ref|XP_014271288.1|/4.38308e-108/PREDICTED: uncharacterized protein LOC106677714 isoform X2 [Halyomorpha halys]
CL926.Contig1_Sogatella_furcifera	Triazophos	1409	2.404	8.838	1.87828	Up	-	gi|939641390|ref|XP_014271288.1|/4.38308e-108/PREDICTED: uncharacterized protein LOC106677714 isoform X2 [Halyomorpha halys]
Unigene5058_Sogatella_furcifera	Deltamethrin	2333	2.674	24.486	3.19489	Up	K04496|1|2e-20|103|ola:101168811|C-terminal binding protein;K14972|2|5e-20|102|dgr:Dgri_GH12332|PAX-interacting protein 1	gi|939263977|ref|XP_014251973.1|/5.21358e-33/PREDICTED: uncharacterized protein LOC106668066 [Cimex lectularius]
Unigene5058_Sogatella_furcifera	Imidacloprid	2333	2.674	16.422	2.61856	Up	K04496|1|2e-20|103|ola:101168811|C-terminal binding protein;K14972|2|5e-20|102|dgr:Dgri_GH12332|PAX-interacting protein 1	gi|939263977|ref|XP_014251973.1|/5.21358e-33/PREDICTED: uncharacterized protein LOC106668066 [Cimex lectularius]
Unigene5058_Sogatella_furcifera	Triazophos	2333	2.674	5.662	1.08231	Up	K04496|1|2e-20|103|ola:101168811|C-terminal binding protein;K14972|2|5e-20|102|dgr:Dgri_GH12332|PAX-interacting protein 1	gi|939263977|ref|XP_014251973.1|/5.21358e-33/PREDICTED: uncharacterized protein LOC106668066 [Cimex lectularius]
CL2680.Contig2_Sogatella_furcifera	Deltamethrin	2097	2.748	9.714	1.82168	Up	K18040|1|1e-07|60.8|dme:Dmel_CG9311|tyrosine-protein phosphatase non-receptor type 23 [EC:3.1.3.48];K11653|2|2e-07|60.1|lcm:102364522|AT-rich interactive domain-containing protein 1;K11651|5|7e-07|58.5|nvi:100122623|SWI/SNF-related matrix-associated actin-dependent regulator of chromatin subfamily E, member 1	gi|939238484|ref|XP_014261933.1|/1.22873e-86/PREDICTED: uncharacterized protein LOC106674017 [Cimex lectularius]
CL2680.Contig2_Sogatella_furcifera	Imidacloprid	2097	2.748	5.882	1.09792	Up	K18040|1|1e-07|60.8|dme:Dmel_CG9311|tyrosine-protein phosphatase non-receptor type 23 [EC:3.1.3.48];K11653|2|2e-07|60.1|lcm:102364522|AT-rich interactive domain-containing protein 1;K11651|5|7e-07|58.5|nvi:100122623|SWI/SNF-related matrix-associated actin-dependent regulator of chromatin subfamily E, member 1	gi|939238484|ref|XP_014261933.1|/1.22873e-86/PREDICTED: uncharacterized protein LOC106674017 [Cimex lectularius]
CL2680.Contig2_Sogatella_furcifera	Triazophos	2097	2.748	6.06	1.14094	Up	K18040|1|1e-07|60.8|dme:Dmel_CG9311|tyrosine-protein phosphatase non-receptor type 23 [EC:3.1.3.48];K11653|2|2e-07|60.1|lcm:102364522|AT-rich interactive domain-containing protein 1;K11651|5|7e-07|58.5|nvi:100122623|SWI/SNF-related matrix-associated actin-dependent regulator of chromatin subfamily E, member 1	gi|939238484|ref|XP_014261933.1|/1.22873e-86/PREDICTED: uncharacterized protein LOC106674017 [Cimex lectularius]
CL1901.Contig1_Sogatella_furcifera	Deltamethrin	3071	4.448	11.592	1.3819	Up	-	gi|915657182|gb|KOC60631.1|/1.80767e-68/hypothetical protein WH47_07992 [Habropoda laboriosa]
CL1901.Contig1_Sogatella_furcifera	Imidacloprid	3071	4.448	24.468	2.45967	Up	-	gi|915657182|gb|KOC60631.1|/1.80767e-68/hypothetical protein WH47_07992 [Habropoda laboriosa]
CL1901.Contig1_Sogatella_furcifera	Triazophos	3071	4.448	10.22	1.20017	Up	-	gi|915657182|gb|KOC60631.1|/1.80767e-68/hypothetical protein WH47_07992 [Habropoda laboriosa]
Unigene22101_Sogatella_furcifera	Deltamethrin	285	99.374	208.49	1.06904	Up	K17452|1|5e-13|74.7|dwi:Dwil_GK19503|zinc finger protein AEBP2	gi|900891110|gb|KMY92655.1|/8.1155e-16/uncharacterized protein Dsimw501_GD28956 [Drosophila simulans]
Unigene22101_Sogatella_furcifera	Imidacloprid	285	99.374	254.534	1.35692	Up	K17452|1|5e-13|74.7|dwi:Dwil_GK19503|zinc finger protein AEBP2	gi|900891110|gb|KMY92655.1|/8.1155e-16/uncharacterized protein Dsimw501_GD28956 [Drosophila simulans]
Unigene22101_Sogatella_furcifera	Triazophos	285	99.374	382.916	1.94609	Up	K17452|1|5e-13|74.7|dwi:Dwil_GK19503|zinc finger protein AEBP2	gi|900891110|gb|KMY92655.1|/8.1155e-16/uncharacterized protein Dsimw501_GD28956 [Drosophila simulans]
Unigene5881_Sogatella_furcifera	Deltamethrin	424	1.936	4.776	1.30272	Up	K05637|1|1e-08|47.8|hst:105190900|laminin, alpha 1/2	gi|828224883|ref|XP_012563137.1|/6.27987e-58/PREDICTED: uncharacterized protein LOC105847861 [Hydra vulgaris]
Unigene5881_Sogatella_furcifera	Imidacloprid	424	1.936	5.112	1.40081	Up	K05637|1|1e-08|47.8|hst:105190900|laminin, alpha 1/2	gi|828224883|ref|XP_012563137.1|/6.27987e-58/PREDICTED: uncharacterized protein LOC105847861 [Hydra vulgaris]
Unigene5881_Sogatella_furcifera	Triazophos	424	1.936	4.196	1.11594	Up	K05637|1|1e-08|47.8|hst:105190900|laminin, alpha 1/2	gi|828224883|ref|XP_012563137.1|/6.27987e-58/PREDICTED: uncharacterized protein LOC105847861 [Hydra vulgaris]
Unigene29917_Sogatella_furcifera	Deltamethrin	913	13.758	31.744	1.20621	Up	-	gi|805755164|ref|XP_012140231.1|/1.75009e-20/PREDICTED: uncharacterized protein LOC100882609 isoform X3 [Megachile rotundata]
Unigene29917_Sogatella_furcifera	Imidacloprid	913	13.758	29.382	1.09466	Up	-	gi|805755164|ref|XP_012140231.1|/1.75009e-20/PREDICTED: uncharacterized protein LOC100882609 isoform X3 [Megachile rotundata]
Unigene29917_Sogatella_furcifera	Triazophos	913	13.758	34.254	1.316	Up	-	gi|805755164|ref|XP_012140231.1|/1.75009e-20/PREDICTED: uncharacterized protein LOC100882609 isoform X3 [Megachile rotundata]
Unigene2408_Sogatella_furcifera	Deltamethrin	3187	1.934	4.274	1.144	Up	K02842|1|0.0|642|phu:Phum_PHUM024690|frizzled 9/10	gi|646695037|gb|KDR08211.1|/0/hypothetical protein L798_01927, partial [Zootermopsis nevadensis]
Unigene2408_Sogatella_furcifera	Imidacloprid	3187	1.934	4.4	1.18592	Up	K02842|1|0.0|642|phu:Phum_PHUM024690|frizzled 9/10	gi|646695037|gb|KDR08211.1|/0/hypothetical protein L798_01927, partial [Zootermopsis nevadensis]
Unigene2408_Sogatella_furcifera	Triazophos	3187	1.934	4.44	1.19897	Up	K02842|1|0.0|642|phu:Phum_PHUM024690|frizzled 9/10	gi|646695037|gb|KDR08211.1|/0/hypothetical protein L798_01927, partial [Zootermopsis nevadensis]
CL345.Contig1_Sogatella_furcifera	Deltamethrin	1527	65.408	139.32	1.09086	Up	K10955|1|1e-22|110|hsa:4583|intestinal mucin-2	gi|328699596|ref|XP_001950838.2|/3.90707e-73/PREDICTED: uncharacterized protein KIAA0754-like [Acyrthosiphon pisum]
CL345.Contig1_Sogatella_furcifera	Imidacloprid	1527	65.408	332.402	2.34539	Up	K10955|1|1e-22|110|hsa:4583|intestinal mucin-2	gi|328699596|ref|XP_001950838.2|/3.90707e-73/PREDICTED: uncharacterized protein KIAA0754-like [Acyrthosiphon pisum]
CL345.Contig1_Sogatella_furcifera	Triazophos	1527	65.408	303.63	2.21478	Up	K10955|1|1e-22|110|hsa:4583|intestinal mucin-2	gi|328699596|ref|XP_001950838.2|/3.90707e-73/PREDICTED: uncharacterized protein KIAA0754-like [Acyrthosiphon pisum]
CL2327.Contig2_Sogatella_furcifera	Deltamethrin	203	49.21	265.192	2.43001	Up	K03006|1|7e-07|54.3|api:100165787|DNA-directed RNA polymerase II subunit RPB1 [EC:2.7.7.6];K10955|2|2e-06|53.1|hsa:4583|intestinal mucin-2;K09226|3|5e-06|51.6|phi:102105039|zinc finger protein ZIC 5	gi|270009502|gb|EFA05950.1|/2.83638e-21/hypothetical protein TcasGA2_TC008768 [Tribolium castaneum]
CL2327.Contig2_Sogatella_furcifera	Imidacloprid	203	49.21	206.086	2.06622	Up	K03006|1|7e-07|54.3|api:100165787|DNA-directed RNA polymerase II subunit RPB1 [EC:2.7.7.6];K10955|2|2e-06|53.1|hsa:4583|intestinal mucin-2;K09226|3|5e-06|51.6|phi:102105039|zinc finger protein ZIC 5	gi|270009502|gb|EFA05950.1|/2.83638e-21/hypothetical protein TcasGA2_TC008768 [Tribolium castaneum]
CL2327.Contig2_Sogatella_furcifera	Triazophos	203	49.21	177.094	1.84749	Up	K03006|1|7e-07|54.3|api:100165787|DNA-directed RNA polymerase II subunit RPB1 [EC:2.7.7.6];K10955|2|2e-06|53.1|hsa:4583|intestinal mucin-2;K09226|3|5e-06|51.6|phi:102105039|zinc finger protein ZIC 5	gi|270009502|gb|EFA05950.1|/2.83638e-21/hypothetical protein TcasGA2_TC008768 [Tribolium castaneum]
CL1484.Contig1_Sogatella_furcifera	Deltamethrin	219	58.938	196.672	1.73852	Up	K05185|1|2e-10|66.2|rno:65191|gamma-aminobutyric acid receptor subunit epsilon	gi|170040829|ref|XP_001848188.1|/1.17913e-19/predicted protein [Culex quinquefasciatus]
CL1484.Contig1_Sogatella_furcifera	Imidacloprid	219	58.938	248.918	2.0784	Up	K05185|1|2e-10|66.2|rno:65191|gamma-aminobutyric acid receptor subunit epsilon	gi|170040829|ref|XP_001848188.1|/1.17913e-19/predicted protein [Culex quinquefasciatus]
CL1484.Contig1_Sogatella_furcifera	Triazophos	219	58.938	512.314	3.11976	Up	K05185|1|2e-10|66.2|rno:65191|gamma-aminobutyric acid receptor subunit epsilon	gi|170040829|ref|XP_001848188.1|/1.17913e-19/predicted protein [Culex quinquefasciatus]
CL1005.Contig2_Sogatella_furcifera	Deltamethrin	1656	1.78	4.806	1.43296	Up	-	-
CL1005.Contig2_Sogatella_furcifera	Imidacloprid	1656	1.78	3.942	1.14705	Up	-	-
CL1005.Contig2_Sogatella_furcifera	Triazophos	1656	1.78	3.828	1.10471	Up	-	-
CL2432.Contig1_Sogatella_furcifera	Deltamethrin	235	0.73	3.994	2.45187	Up	-	-
CL2432.Contig1_Sogatella_furcifera	Imidacloprid	235	0.73	4.668	2.67684	Up	-	-
CL2432.Contig1_Sogatella_furcifera	Triazophos	235	0.73	3.146	2.10755	Up	-	-
CL3372.Contig1_Sogatella_furcifera	Deltamethrin	1341	0.908	3.466	1.93251	Up	-	-
CL3372.Contig1_Sogatella_furcifera	Imidacloprid	1341	0.908	3.788	2.06067	Up	-	-
CL3372.Contig1_Sogatella_furcifera	Triazophos	1341	0.908	3.574	1.97678	Up	-	-
CL3496.Contig4_Sogatella_furcifera	Deltamethrin	353	3.874	17.028	2.13601	Up	-	-
CL3496.Contig4_Sogatella_furcifera	Imidacloprid	353	3.874	17.352	2.16321	Up	-	-
CL3496.Contig4_Sogatella_furcifera	Triazophos	353	3.874	14.324	1.88654	Up	-	-
CL350.Contig4_Sogatella_furcifera	Deltamethrin	948	1.392	3.708	1.41348	Up	-	-
CL350.Contig4_Sogatella_furcifera	Imidacloprid	948	1.392	3.75	1.42973	Up	-	-
CL350.Contig4_Sogatella_furcifera	Triazophos	948	1.392	3.618	1.37803	Up	-	-
CL408.Contig1_Sogatella_furcifera	Deltamethrin	233	2.086	4.76	1.19022	Up	-	-
CL408.Contig1_Sogatella_furcifera	Imidacloprid	233	2.086	9.396	2.17131	Up	-	-
CL408.Contig1_Sogatella_furcifera	Triazophos	233	2.086	5.54	1.40915	Up	-	-
CL798.Contig1_Sogatella_furcifera	Deltamethrin	738	3.224	6.594	1.0323	Up	-	-
CL798.Contig1_Sogatella_furcifera	Imidacloprid	738	3.224	7.566	1.23068	Up	-	-
CL798.Contig1_Sogatella_furcifera	Triazophos	738	3.224	7.512	1.22035	Up	-	-
CL814.Contig2_Sogatella_furcifera	Deltamethrin	829	0.01	1.392	7.12102	Up	-	-
CL814.Contig2_Sogatella_furcifera	Imidacloprid	829	0.01	2.022	7.65964	Up	-	-
CL814.Contig2_Sogatella_furcifera	Triazophos	829	0.01	1.742	7.4446	Up	-	-
CL866.Contig2_Sogatella_furcifera	Deltamethrin	237	0.792	2.722	1.78109	Up	-	-
CL866.Contig2_Sogatella_furcifera	Imidacloprid	237	0.792	2.538	1.68012	Up	-	-
CL866.Contig2_Sogatella_furcifera	Triazophos	237	0.792	2.444	1.62567	Up	-	-
Unigene11354_Sogatella_furcifera	Deltamethrin	328	1.518	3.616	1.25222	Up	-	-
Unigene11354_Sogatella_furcifera	Imidacloprid	328	1.518	3.81	1.32762	Up	-	-
Unigene11354_Sogatella_furcifera	Triazophos	328	1.518	4.114	1.43837	Up	-	-
Unigene16578_Sogatella_furcifera	Deltamethrin	225	0.634	2.258	1.83249	Up	-	-
Unigene16578_Sogatella_furcifera	Imidacloprid	225	0.634	2.496	1.97706	Up	-	-
Unigene16578_Sogatella_furcifera	Triazophos	225	0.634	2.182	1.7831	Up	-	-
Unigene18454_Sogatella_furcifera	Deltamethrin	220	0.376	2.314	2.62158	Up	-	-
Unigene18454_Sogatella_furcifera	Imidacloprid	220	0.376	2.528	2.74919	Up	-	-
Unigene18454_Sogatella_furcifera	Triazophos	220	0.376	2.518	2.74347	Up	-	-
Unigene23983_Sogatella_furcifera	Deltamethrin	230	0.45	1.934	2.10359	Up	-	-
Unigene23983_Sogatella_furcifera	Imidacloprid	230	0.45	1.766	1.97249	Up	-	-
Unigene23983_Sogatella_furcifera	Triazophos	230	0.45	1.77	1.97575	Up	-	-
Unigene25416_Sogatella_furcifera	Deltamethrin	287	0.01	1.256	6.97269	Up	-	-
Unigene25416_Sogatella_furcifera	Imidacloprid	287	0.01	2.256	7.81762	Up	-	-
Unigene25416_Sogatella_furcifera	Triazophos	287	0.01	1.916	7.58195	Up	-	-
Unigene2832_Sogatella_furcifera	Deltamethrin	525	1.718	4.286	1.3189	Up	-	-
Unigene2832_Sogatella_furcifera	Imidacloprid	525	1.718	3.738	1.12154	Up	-	-
Unigene2832_Sogatella_furcifera	Triazophos	525	1.718	4.248	1.30605	Up	-	-
Unigene28662_Sogatella_furcifera	Deltamethrin	232	5.246	10.736	1.03317	Up	-	-
Unigene28662_Sogatella_furcifera	Imidacloprid	232	5.246	48.408	3.20596	Up	-	-
Unigene28662_Sogatella_furcifera	Triazophos	232	5.246	35.83	2.77188	Up	-	-
Unigene3666_Sogatella_furcifera	Deltamethrin	254	1.486	5.142	1.7909	Up	-	-
Unigene3666_Sogatella_furcifera	Imidacloprid	254	1.486	4.242	1.51331	Up	-	-
Unigene3666_Sogatella_furcifera	Triazophos	254	1.486	3.306	1.15365	Up	-	-
Unigene4776_Sogatella_furcifera	Deltamethrin	415	1.438	10.522	2.87127	Up	-	-
Unigene4776_Sogatella_furcifera	Imidacloprid	415	1.438	9.812	2.77048	Up	-	-
Unigene4776_Sogatella_furcifera	Triazophos	415	1.438	3.53	1.2956	Up	-	-
Unigene5249_Sogatella_furcifera	Deltamethrin	298	0.266	1.698	2.67434	Up	-	-
Unigene5249_Sogatella_furcifera	Imidacloprid	298	0.266	3.714	3.80348	Up	-	-
Unigene5249_Sogatella_furcifera	Triazophos	298	0.266	1.834	2.7855	Up	-	-
Unigene5405_Sogatella_furcifera	Deltamethrin	1438	3.16	7.116	1.17114	Up	-	-
Unigene5405_Sogatella_furcifera	Imidacloprid	1438	3.16	8.49	1.42584	Up	-	-
Unigene5405_Sogatella_furcifera	Triazophos	1438	3.16	7.492	1.24543	Up	-	-
CL905.Contig2_Sogatella_furcifera	Deltamethrin	1428	5.682	1.558	-1.8667	Down	K02895|1|2e-81|305|aga:AgaP_AGAP008405|large subunit ribosomal protein L24	gi|939660902|ref|XP_014278315.1|/8.50425e-83/PREDICTED: probable 39S ribosomal protein L24, mitochondrial [Halyomorpha halys]
	Imidacloprid	1428	5.682	0.832	-2.77174	Down	K02895|1|2e-81|305|aga:AgaP_AGAP008405|large subunit ribosomal protein L24	gi|939660902|ref|XP_014278315.1|/8.50425e-83/PREDICTED: probable 39S ribosomal protein L24, mitochondrial [Halyomorpha halys]
	Triazophos	1428	5.682	2.28	-1.31737	Down	K02895|1|2e-81|305|aga:AgaP_AGAP008405|large subunit ribosomal protein L24	gi|939660902|ref|XP_014278315.1|/8.50425e-83/PREDICTED: probable 39S ribosomal protein L24, mitochondrial [Halyomorpha halys]
CL2337.Contig4_Sogatella_furcifera	Deltamethrin	5199	6.814	1.188	-2.51997	Down	K12163|1|5e-14|83.6|xma:102229672|AN1-type zinc finger and ubiquitin domain-containing protein 1	gi|646723527|gb|KDR24101.1|/4.82488e-72/AN1-type zinc finger protein 6 [Zootermopsis nevadensis]
CL2337.Contig4_Sogatella_furcifera	Imidacloprid	5199	6.814	1.884	-1.8547	Down	K12163|1|5e-14|83.6|xma:102229672|AN1-type zinc finger and ubiquitin domain-containing protein 1	gi|646723527|gb|KDR24101.1|/4.82488e-72/AN1-type zinc finger protein 6 [Zootermopsis nevadensis]
CL2337.Contig4_Sogatella_furcifera	Triazophos	5199	6.814	0.788	-3.11223	Down	K12163|1|5e-14|83.6|xma:102229672|AN1-type zinc finger and ubiquitin domain-containing protein 1	gi|646723527|gb|KDR24101.1|/4.82488e-72/AN1-type zinc finger protein 6 [Zootermopsis nevadensis]
Unigene19554_Sogatella_furcifera	Deltamethrin	2271	18.088	4.422	-2.03226	Down	K07427|1|1e-104|383|gfr:102033190|cytochrome P450, family 4, subfamily V;K15001|5|7e-103|377|dvi:Dvir_GJ24249|cytochrome P450, family 4 [EC:1.14.-.-]	gi|717212865|gb|AIW80004.1|/0/cytochrome P450 CYP4DE1 [Nilaparvata lugens]
Unigene19554_Sogatella_furcifera	Imidacloprid	2271	18.088	0.458	-5.30354	Down	K07427|1|1e-104|383|gfr:102033190|cytochrome P450, family 4, subfamily V;K15001|5|7e-103|377|dvi:Dvir_GJ24249|cytochrome P450, family 4 [EC:1.14.-.-]	gi|717212865|gb|AIW80004.1|/0/cytochrome P450 CYP4DE1 [Nilaparvata lugens]
Unigene19554_Sogatella_furcifera	Triazophos	2271	18.088	0.2	-6.49889	Down	K07427|1|1e-104|383|gfr:102033190|cytochrome P450, family 4, subfamily V;K15001|5|7e-103|377|dvi:Dvir_GJ24249|cytochrome P450, family 4 [EC:1.14.-.-]	gi|717212865|gb|AIW80004.1|/0/cytochrome P450 CYP4DE1 [Nilaparvata lugens]
Unigene4006_Sogatella_furcifera	Deltamethrin	1161	57.112	23.242	-1.29706	Down	-	gi|478346576|gb|AGI96994.1|/4.44977e-129/flightin [Sogatella furcifera]
Unigene4006_Sogatella_furcifera	Imidacloprid	1161	57.112	14.312	-1.99657	Down	-	gi|478346576|gb|AGI96994.1|/4.44977e-129/flightin [Sogatella furcifera]
Unigene4006_Sogatella_furcifera	Triazophos	1161	57.112	15.714	-1.86174	Down	-	gi|478346576|gb|AGI96994.1|/4.44977e-129/flightin [Sogatella furcifera]
Unigene2634_Sogatella_furcifera	Deltamethrin	2328	28.88	8.044	-1.84409	Down	K00680|1|7e-56|221|dme:Dmel_CG33337|;K01183|2|6e-43|178|api:100169337|chitinase [EC:3.2.1.14];K01191|3|2e-25|120|dwi:Dwil_GK12786|alpha-mannosidase [EC:3.2.1.24];K10769|4|2e-14|83.6|pxy:105389940|alkylated DNA repair protein alkB homolog 7 [EC:1.14.11.-]	gi|189236750|ref|XP_975130.2|/7.70222e-178/PREDICTED: nose resistant to fluoxetine protein 6-like [Tribolium castaneum]
Unigene2634_Sogatella_furcifera	Imidacloprid	2328	28.88	0.268	-6.75169	Down	K00680|1|7e-56|221|dme:Dmel_CG33337|;K01183|2|6e-43|178|api:100169337|chitinase [EC:3.2.1.14];K01191|3|2e-25|120|dwi:Dwil_GK12786|alpha-mannosidase [EC:3.2.1.24];K10769|4|2e-14|83.6|pxy:105389940|alkylated DNA repair protein alkB homolog 7 [EC:1.14.11.-]	gi|189236750|ref|XP_975130.2|/7.70222e-178/PREDICTED: nose resistant to fluoxetine protein 6-like [Tribolium castaneum]
Unigene2634_Sogatella_furcifera	Triazophos	2328	28.88	0.226	-6.9976	Down	K00680|1|7e-56|221|dme:Dmel_CG33337|;K01183|2|6e-43|178|api:100169337|chitinase [EC:3.2.1.14];K01191|3|2e-25|120|dwi:Dwil_GK12786|alpha-mannosidase [EC:3.2.1.24];K10769|4|2e-14|83.6|pxy:105389940|alkylated DNA repair protein alkB homolog 7 [EC:1.14.11.-]	gi|189236750|ref|XP_975130.2|/7.70222e-178/PREDICTED: nose resistant to fluoxetine protein 6-like [Tribolium castaneum]
Unigene28424_Sogatella_furcifera	Deltamethrin	3029	8.496	3.262	-1.38103	Down	K01135|1|2e-148|529|dme:Dmel_CG7402|arylsulfatase B [EC:3.1.6.12];K12375|4|3e-95|352|xtr:100494972|arylsulfatase I/J [EC:3.1.6.-]	gi|646723758|gb|KDR24260.1|/0/Arylsulfatase B [Zootermopsis nevadensis]
Unigene28424_Sogatella_furcifera	Imidacloprid	3029	8.496	4.138	-1.03785	Down	K01135|1|2e-148|529|dme:Dmel_CG7402|arylsulfatase B [EC:3.1.6.12];K12375|4|3e-95|352|xtr:100494972|arylsulfatase I/J [EC:3.1.6.-]	gi|646723758|gb|KDR24260.1|/0/Arylsulfatase B [Zootermopsis nevadensis]
Unigene28424_Sogatella_furcifera	Triazophos	3029	8.496	2.138	-1.99052	Down	K01135|1|2e-148|529|dme:Dmel_CG7402|arylsulfatase B [EC:3.1.6.12];K12375|4|3e-95|352|xtr:100494972|arylsulfatase I/J [EC:3.1.6.-]	gi|646723758|gb|KDR24260.1|/0/Arylsulfatase B [Zootermopsis nevadensis]
CL439.Contig3_Sogatella_furcifera	Deltamethrin	1052	32.312	5.38	-2.58639	Down	-	gi|482875733|gb|AGK40896.1|/1.82802e-06/defensin B [Nilaparvata lugens]
CL439.Contig3_Sogatella_furcifera	Imidacloprid	1052	32.312	3.162	-3.35316	Down	-	gi|482875733|gb|AGK40896.1|/1.82802e-06/defensin B [Nilaparvata lugens]
CL439.Contig3_Sogatella_furcifera	Triazophos	1052	32.312	4.836	-2.74018	Down	-	gi|482875733|gb|AGK40896.1|/1.82802e-06/defensin B [Nilaparvata lugens]
Unigene7092_Sogatella_furcifera	Deltamethrin	677	81.746	33.694	-1.27866	Down	K15127|1|6e-29|129|nvi:100120782|transcriptional adapter 2-beta;K04352|2|5e-11|69.7|dan:Dana_GF20186|Ras GTPase-activating protein 1	gi|215254084|gb|ACJ64054.1|/1.73086e-62/putative chemosensory protein CSP8 [Nilaparvata lugens]
Unigene7092_Sogatella_furcifera	Imidacloprid	677	81.746	28.744	-1.50789	Down	K15127|1|6e-29|129|nvi:100120782|transcriptional adapter 2-beta;K04352|2|5e-11|69.7|dan:Dana_GF20186|Ras GTPase-activating protein 1	gi|215254084|gb|ACJ64054.1|/1.73086e-62/putative chemosensory protein CSP8 [Nilaparvata lugens]
Unigene7092_Sogatella_furcifera	Triazophos	677	81.746	11.884	-2.78213	Down	K15127|1|6e-29|129|nvi:100120782|transcriptional adapter 2-beta;K04352|2|5e-11|69.7|dan:Dana_GF20186|Ras GTPase-activating protein 1	gi|215254084|gb|ACJ64054.1|/1.73086e-62/putative chemosensory protein CSP8 [Nilaparvata lugens]
Unigene5645_Sogatella_furcifera	Deltamethrin	1321	4.958	1.71	-1.53576	Down	K05631|1|2e-96|354|soc:105199817|atrophin-1 interacting protein 3 (BAI1-associated protein 1);K06786|1|2e-96|354|soc:105199817|junctional adhesion molecule 4;K06787|1|2e-96|354|soc:105199817|endothelial cell adhesion molecule;K00485|2|1e-75|286|dme:Dmel_CG3006|dimethylaniline monooxygenase (N-oxide forming) [EC:1.14.13.8]	gi|939234312|ref|XP_014244539.1|/7.08533e-105/PREDICTED: flavin-containing monooxygenase FMO GS-OX5-like [Cimex lectularius]
Unigene5645_Sogatella_furcifera	Imidacloprid	1321	4.958	0.874	-2.50405	Down	K05631|1|2e-96|354|soc:105199817|atrophin-1 interacting protein 3 (BAI1-associated protein 1);K06786|1|2e-96|354|soc:105199817|junctional adhesion molecule 4;K06787|1|2e-96|354|soc:105199817|endothelial cell adhesion molecule;K00485|2|1e-75|286|dme:Dmel_CG3006|dimethylaniline monooxygenase (N-oxide forming) [EC:1.14.13.8]	gi|939234312|ref|XP_014244539.1|/7.08533e-105/PREDICTED: flavin-containing monooxygenase FMO GS-OX5-like [Cimex lectularius]
Unigene5645_Sogatella_furcifera	Triazophos	1321	4.958	2.302	-1.10687	Down	K05631|1|2e-96|354|soc:105199817|atrophin-1 interacting protein 3 (BAI1-associated protein 1);K06786|1|2e-96|354|soc:105199817|junctional adhesion molecule 4;K06787|1|2e-96|354|soc:105199817|endothelial cell adhesion molecule;K00485|2|1e-75|286|dme:Dmel_CG3006|dimethylaniline monooxygenase (N-oxide forming) [EC:1.14.13.8]	gi|939234312|ref|XP_014244539.1|/7.08533e-105/PREDICTED: flavin-containing monooxygenase FMO GS-OX5-like [Cimex lectularius]
CL2229.Contig1_Sogatella_furcifera	Deltamethrin	1162	39.192	16.504	-1.24774	Down	K04426|1|6e-70|266|nvi:100123601|mitogen-activated protein kinase kinase kinase 5 [EC:2.7.11.25];K06084|2|2e-18|95.5|bfo:BRAFLDRAFT_117217|F-box protein 20	gi|939672437|ref|XP_014282714.1|/3.69972e-75/PREDICTED: muscle-specific protein 20-like [Halyomorpha halys]
CL2229.Contig1_Sogatella_furcifera	Imidacloprid	1162	39.192	6.94	-2.49755	Down	K04426|1|6e-70|266|nvi:100123601|mitogen-activated protein kinase kinase kinase 5 [EC:2.7.11.25];K06084|2|2e-18|95.5|bfo:BRAFLDRAFT_117217|F-box protein 20	gi|939672437|ref|XP_014282714.1|/3.69972e-75/PREDICTED: muscle-specific protein 20-like [Halyomorpha halys]
CL2229.Contig1_Sogatella_furcifera	Triazophos	1162	39.192	5.616	-2.80294	Down	K04426|1|6e-70|266|nvi:100123601|mitogen-activated protein kinase kinase kinase 5 [EC:2.7.11.25];K06084|2|2e-18|95.5|bfo:BRAFLDRAFT_117217|F-box protein 20	gi|939672437|ref|XP_014282714.1|/3.69972e-75/PREDICTED: muscle-specific protein 20-like [Halyomorpha halys]
Unigene13294_Sogatella_furcifera	Deltamethrin	995	28.314	13.65	-1.05261	Down	K02183|1|5e-29|130|crg:105328000|calmodulin	gi|478346029|gb|AGI96982.1|/9.60862e-79/troponin C4 [Nilaparvata lugens]
Unigene13294_Sogatella_furcifera	Imidacloprid	995	28.314	10.264	-1.46392	Down	K02183|1|5e-29|130|crg:105328000|calmodulin	gi|478346029|gb|AGI96982.1|/9.60862e-79/troponin C4 [Nilaparvata lugens]
Unigene13294_Sogatella_furcifera	Triazophos	995	28.314	12.952	-1.12834	Down	K02183|1|5e-29|130|crg:105328000|calmodulin	gi|478346029|gb|AGI96982.1|/9.60862e-79/troponin C4 [Nilaparvata lugens]
CL2284.Contig2_Sogatella_furcifera	Deltamethrin	969	2.92	1.058	-1.46463	Down	K07763|1|9e-140|498|api:100164006|matrix metalloproteinase-14 (membrane-inserted) [EC:3.4.24.80]	gi|939698128|ref|XP_014293235.1|/7.60443e-142/PREDICTED: matrix metalloproteinase-19-like [Halyomorpha halys]
CL2284.Contig2_Sogatella_furcifera	Imidacloprid	969	2.92	0.754	-1.95333	Down	K07763|1|9e-140|498|api:100164006|matrix metalloproteinase-14 (membrane-inserted) [EC:3.4.24.80]	gi|939698128|ref|XP_014293235.1|/7.60443e-142/PREDICTED: matrix metalloproteinase-19-like [Halyomorpha halys]
CL2284.Contig2_Sogatella_furcifera	Triazophos	969	2.92	0.28	-3.38247	Down	K07763|1|9e-140|498|api:100164006|matrix metalloproteinase-14 (membrane-inserted) [EC:3.4.24.80]	gi|939698128|ref|XP_014293235.1|/7.60443e-142/PREDICTED: matrix metalloproteinase-19-like [Halyomorpha halys]
Unigene11120_Sogatella_furcifera	Deltamethrin	864	2.926	0.734	-1.99508	Down	K07763|1|8e-59|229|api:100164006|matrix metalloproteinase-14 (membrane-inserted) [EC:3.4.24.80]	gi|328724695|ref|XP_003248224.1|/1.48318e-58/PREDICTED: matrix metalloproteinase-19 isoform X1 [Acyrthosiphon pisum]
Unigene11120_Sogatella_furcifera	Imidacloprid	864	2.926	0.578	-2.33979	Down	K07763|1|8e-59|229|api:100164006|matrix metalloproteinase-14 (membrane-inserted) [EC:3.4.24.80]	gi|328724695|ref|XP_003248224.1|/1.48318e-58/PREDICTED: matrix metalloproteinase-19 isoform X1 [Acyrthosiphon pisum]
Unigene11120_Sogatella_furcifera	Triazophos	864	2.926	0.984	-1.5722	Down	K07763|1|8e-59|229|api:100164006|matrix metalloproteinase-14 (membrane-inserted) [EC:3.4.24.80]	gi|328724695|ref|XP_003248224.1|/1.48318e-58/PREDICTED: matrix metalloproteinase-19 isoform X1 [Acyrthosiphon pisum]
CL2005.Contig1_Sogatella_furcifera	Deltamethrin	1656	23.668	2.614	-3.17861	Down	K06061|1|5e-06|55.1|mmu:270118|mastermind	gi|939686717|ref|XP_014287474.1|/6.8731e-18/PREDICTED: putative mediator of RNA polymerase II transcription subunit 26 [Halyomorpha halys]
CL2005.Contig1_Sogatella_furcifera	Imidacloprid	1656	23.668	1.232	-4.26386	Down	K06061|1|5e-06|55.1|mmu:270118|mastermind	gi|939686717|ref|XP_014287474.1|/6.8731e-18/PREDICTED: putative mediator of RNA polymerase II transcription subunit 26 [Halyomorpha halys]
CL2005.Contig1_Sogatella_furcifera	Triazophos	1656	23.668	1.664	-3.83021	Down	K06061|1|5e-06|55.1|mmu:270118|mastermind	gi|939686717|ref|XP_014287474.1|/6.8731e-18/PREDICTED: putative mediator of RNA polymerase II transcription subunit 26 [Halyomorpha halys]
CL2005.Contig2_Sogatella_furcifera	Deltamethrin	1782	30.424	14.478	-1.07135	Down	K14000|1|2e-10|69.7|oas:101121793|ribosome-binding protein 1	gi|939686717|ref|XP_014287474.1|/1.74018e-14/PREDICTED: putative mediator of RNA polymerase II transcription subunit 26 [Halyomorpha halys]
CL2005.Contig2_Sogatella_furcifera	Imidacloprid	1782	30.424	3.1	-3.29487	Down	K14000|1|2e-10|69.7|oas:101121793|ribosome-binding protein 1	gi|939686717|ref|XP_014287474.1|/1.74018e-14/PREDICTED: putative mediator of RNA polymerase II transcription subunit 26 [Halyomorpha halys]
CL2005.Contig2_Sogatella_furcifera	Triazophos	1782	30.424	6.376	-2.25449	Down	K14000|1|2e-10|69.7|oas:101121793|ribosome-binding protein 1	gi|939686717|ref|XP_014287474.1|/1.74018e-14/PREDICTED: putative mediator of RNA polymerase II transcription subunit 26 [Halyomorpha halys]
Unigene17261_Sogatella_furcifera	Deltamethrin	3345	576.944	208.494	-1.46843	Down	K00501|1|0.0|827|hst:105182098|tyrosine 3-monooxygenase [EC:1.14.16.2]	gi|939693396|ref|XP_014290756.1|/0/PREDICTED: tyrosine 3-monooxygenase [Halyomorpha halys]
Unigene17261_Sogatella_furcifera	Imidacloprid	3345	576.944	73.086	-2.98076	Down	K00501|1|0.0|827|hst:105182098|tyrosine 3-monooxygenase [EC:1.14.16.2]	gi|939693396|ref|XP_014290756.1|/0/PREDICTED: tyrosine 3-monooxygenase [Halyomorpha halys]
Unigene17261_Sogatella_furcifera	Triazophos	3345	576.944	31.226	-4.20761	Down	K00501|1|0.0|827|hst:105182098|tyrosine 3-monooxygenase [EC:1.14.16.2]	gi|939693396|ref|XP_014290756.1|/0/PREDICTED: tyrosine 3-monooxygenase [Halyomorpha halys]
CL690.Contig2_Sogatella_furcifera	Deltamethrin	1200	16.654	1.412	-3.56006	Down	-	gi|925673202|gb|KOX70769.1|/1.00812e-06/Vesicle transport protein SEC20 [Melipona quadrifasciata]
CL690.Contig2_Sogatella_furcifera	Imidacloprid	1200	16.654	0.546	-4.93082	Down	-	gi|925673202|gb|KOX70769.1|/1.00812e-06/Vesicle transport protein SEC20 [Melipona quadrifasciata]
CL690.Contig2_Sogatella_furcifera	Triazophos	1200	16.654	0.472	-5.14094	Down	-	gi|925673202|gb|KOX70769.1|/1.00812e-06/Vesicle transport protein SEC20 [Melipona quadrifasciata]
CL2549.Contig3_Sogatella_furcifera	Deltamethrin	3802	5.028	2.42	-1.05498	Down	-	gi|939654724|ref|XP_014275970.1|/4.08972e-49/PREDICTED: mucin-5AC-like [Halyomorpha halys]
CL2549.Contig3_Sogatella_furcifera	Imidacloprid	3802	5.028	1.154	-2.12334	Down	-	gi|939654724|ref|XP_014275970.1|/4.08972e-49/PREDICTED: mucin-5AC-like [Halyomorpha halys]
CL2549.Contig3_Sogatella_furcifera	Triazophos	3802	5.028	1.576	-1.67372	Down	-	gi|939654724|ref|XP_014275970.1|/4.08972e-49/PREDICTED: mucin-5AC-like [Halyomorpha halys]
Unigene15467_Sogatella_furcifera	Deltamethrin	773	117.856	37.488	-1.65252	Down	K14000|1|5e-14|80.1|tru:101065193|ribosome-binding protein 1	gi|662204841|ref|XP_008475812.1|/5.19106e-30/PREDICTED: skin secretory protein xP2-like [Diaphorina citri]
Unigene15467_Sogatella_furcifera	Imidacloprid	773	117.856	14.068	-3.06654	Down	K14000|1|5e-14|80.1|tru:101065193|ribosome-binding protein 1	gi|662204841|ref|XP_008475812.1|/5.19106e-30/PREDICTED: skin secretory protein xP2-like [Diaphorina citri]
Unigene15467_Sogatella_furcifera	Triazophos	773	117.856	1.884	-5.96708	Down	K14000|1|5e-14|80.1|tru:101065193|ribosome-binding protein 1	gi|662204841|ref|XP_008475812.1|/5.19106e-30/PREDICTED: skin secretory protein xP2-like [Diaphorina citri]
Unigene6984_Sogatella_furcifera	Deltamethrin	399	57.964	18.144	-1.67566	Down	K14437|1|4e-09|61.6|mde:101899924|chromodomain-helicase-DNA-binding protein 7 [EC:3.6.4.12];K14999|2|1e-08|60.1|dse:Dsec_GM23264|cytochrome P450, family 6 [EC:1.14.-.-]	gi|755943852|ref|XP_011299263.1|/1.55733e-11/PREDICTED: extensin-1-like [Fopius arisanus]
Unigene6984_Sogatella_furcifera	Imidacloprid	399	57.964	21.834	-1.40858	Down	K14437|1|4e-09|61.6|mde:101899924|chromodomain-helicase-DNA-binding protein 7 [EC:3.6.4.12];K14999|2|1e-08|60.1|dse:Dsec_GM23264|cytochrome P450, family 6 [EC:1.14.-.-]	gi|755943852|ref|XP_011299263.1|/1.55733e-11/PREDICTED: extensin-1-like [Fopius arisanus]
Unigene6984_Sogatella_furcifera	Triazophos	399	57.964	1.638	-5.14515	Down	K14437|1|4e-09|61.6|mde:101899924|chromodomain-helicase-DNA-binding protein 7 [EC:3.6.4.12];K14999|2|1e-08|60.1|dse:Dsec_GM23264|cytochrome P450, family 6 [EC:1.14.-.-]	gi|755943852|ref|XP_011299263.1|/1.55733e-11/PREDICTED: extensin-1-like [Fopius arisanus]
Unigene20891_Sogatella_furcifera	Deltamethrin	378	2.322	0.4	-2.5373	Down	K08804|1|2e-18|92.4|tca:661947|serine/threonine kinase 17 [EC:2.7.11.1]	gi|939279285|ref|XP_014260216.1|/2.12365e-29/PREDICTED: death-associated protein kinase 3-like isoform X1 [Cimex lectularius]
Unigene20891_Sogatella_furcifera	Imidacloprid	378	2.322	0.304	-2.93322	Down	K08804|1|2e-18|92.4|tca:661947|serine/threonine kinase 17 [EC:2.7.11.1]	gi|939279285|ref|XP_014260216.1|/2.12365e-29/PREDICTED: death-associated protein kinase 3-like isoform X1 [Cimex lectularius]
Unigene20891_Sogatella_furcifera	Triazophos	378	2.322	0.254	-3.19247	Down	K08804|1|2e-18|92.4|tca:661947|serine/threonine kinase 17 [EC:2.7.11.1]	gi|939279285|ref|XP_014260216.1|/2.12365e-29/PREDICTED: death-associated protein kinase 3-like isoform X1 [Cimex lectularius]
Unigene22385_Sogatella_furcifera	Deltamethrin	1750	87.04	41.99	-1.05163	Down	K01580|1|0.0|686|cqu:CpipJ_CPIJ010034|glutamate decarboxylase [EC:4.1.1.15]	gi|646698221|gb|KDR09499.1|/0/Cysteine sulfinic acid decarboxylase, partial [Zootermopsis nevadensis]
Unigene22385_Sogatella_furcifera	Imidacloprid	1750	87.04	22.248	-1.968	Down	K01580|1|0.0|686|cqu:CpipJ_CPIJ010034|glutamate decarboxylase [EC:4.1.1.15]	gi|646698221|gb|KDR09499.1|/0/Cysteine sulfinic acid decarboxylase, partial [Zootermopsis nevadensis]
Unigene22385_Sogatella_furcifera	Triazophos	1750	87.04	8.81	-3.30446	Down	K01580|1|0.0|686|cqu:CpipJ_CPIJ010034|glutamate decarboxylase [EC:4.1.1.15]	gi|646698221|gb|KDR09499.1|/0/Cysteine sulfinic acid decarboxylase, partial [Zootermopsis nevadensis]
Unigene27256_Sogatella_furcifera	Deltamethrin	2535	21.974	3.316	-2.72828	Down	K19625|1|5e-31|139|fab:101810427|retinaldehyde-binding protein 1	gi|91083015|ref|XP_974607.1|/3.3195e-89/PREDICTED: retinaldehyde-binding protein 1 [Tribolium castaneum]
Unigene27256_Sogatella_furcifera	Imidacloprid	2535	21.974	5.984	-1.87662	Down	K19625|1|5e-31|139|fab:101810427|retinaldehyde-binding protein 1	gi|91083015|ref|XP_974607.1|/3.3195e-89/PREDICTED: retinaldehyde-binding protein 1 [Tribolium castaneum]
Unigene27256_Sogatella_furcifera	Triazophos	2535	21.974	3.172	-2.79233	Down	K19625|1|5e-31|139|fab:101810427|retinaldehyde-binding protein 1	gi|91083015|ref|XP_974607.1|/3.3195e-89/PREDICTED: retinaldehyde-binding protein 1 [Tribolium castaneum]
CL654.Contig3_Sogatella_furcifera	Deltamethrin	1784	4.666	0.652	-2.83924	Down	K15103|1|4e-82|308|lcm:102362082|solute carrier family 25 (mitochondrial uncoupling protein), member 8/9	gi|557007293|ref|XP_006004994.1|/3.67733e-81/PREDICTED: mitochondrial uncoupling protein 2 [Latimeria chalumnae]
CL654.Contig3_Sogatella_furcifera	Imidacloprid	1784	4.666	0.608	-2.94004	Down	K15103|1|4e-82|308|lcm:102362082|solute carrier family 25 (mitochondrial uncoupling protein), member 8/9	gi|557007293|ref|XP_006004994.1|/3.67733e-81/PREDICTED: mitochondrial uncoupling protein 2 [Latimeria chalumnae]
CL654.Contig3_Sogatella_furcifera	Triazophos	1784	4.666	0.446	-3.38707	Down	K15103|1|4e-82|308|lcm:102362082|solute carrier family 25 (mitochondrial uncoupling protein), member 8/9	gi|557007293|ref|XP_006004994.1|/3.67733e-81/PREDICTED: mitochondrial uncoupling protein 2 [Latimeria chalumnae]
CL2472.Contig2_Sogatella_furcifera	Deltamethrin	1156	7.85	1.392	-2.49553	Down	K19404|1|1e-42|176|dgr:Dgri_GH11187|phosphatidic acid-selective&#160;phospholipase A1 [EC:3.1.1.-];K14073|3|1e-34|149|cfo:105256657|pancreatic triacylglycerol lipase [EC:3.1.1.3];K14075|4|2e-34|148|crg:105331427|pancreatic lipase-related protein 2 [EC:3.1.1.3]	gi|646719635|gb|KDR21675.1|/3.66077e-83/Pancreatic lipase-related protein 2 [Zootermopsis nevadensis]
CL2472.Contig2_Sogatella_furcifera	Imidacloprid	1156	7.85	0.648	-3.59863	Down	K19404|1|1e-42|176|dgr:Dgri_GH11187|phosphatidic acid-selective&#160;phospholipase A1 [EC:3.1.1.-];K14073|3|1e-34|149|cfo:105256657|pancreatic triacylglycerol lipase [EC:3.1.1.3];K14075|4|2e-34|148|crg:105331427|pancreatic lipase-related protein 2 [EC:3.1.1.3]	gi|646719635|gb|KDR21675.1|/3.66077e-83/Pancreatic lipase-related protein 2 [Zootermopsis nevadensis]
CL2472.Contig2_Sogatella_furcifera	Triazophos	1156	7.85	0.808	-3.28027	Down	K19404|1|1e-42|176|dgr:Dgri_GH11187|phosphatidic acid-selective&#160;phospholipase A1 [EC:3.1.1.-];K14073|3|1e-34|149|cfo:105256657|pancreatic triacylglycerol lipase [EC:3.1.1.3];K14075|4|2e-34|148|crg:105331427|pancreatic lipase-related protein 2 [EC:3.1.1.3]	gi|646719635|gb|KDR21675.1|/3.66077e-83/Pancreatic lipase-related protein 2 [Zootermopsis nevadensis]
Unigene554_Sogatella_furcifera	Deltamethrin	530	9.12	2.852	-1.67706	Down	-	gi|795357890|ref|XP_011785535.1|/1.91861e-09/PREDICTED: mucin-5AC [Colobus angolensis palliatus]
Unigene554_Sogatella_furcifera	Imidacloprid	530	9.12	0.256	-5.15482	Down	-	gi|795357890|ref|XP_011785535.1|/1.91861e-09/PREDICTED: mucin-5AC [Colobus angolensis palliatus]
Unigene554_Sogatella_furcifera	Triazophos	530	9.12	0.11	-6.37346	Down	-	gi|795357890|ref|XP_011785535.1|/1.91861e-09/PREDICTED: mucin-5AC [Colobus angolensis palliatus]
CL2076.Contig1_Sogatella_furcifera	Deltamethrin	2171	7.056	2.914	-1.27585	Down	K06069|1|2e-77|292|mde:101887398|atypical protein kinase C iota type [EC:2.7.11.13];K08145|2|2e-76|289|bfo:BRAFLDRAFT_82927|MFS transporter, SP family, solute carrier family 2 (facilitated glucose transporter), member 8;K14258|3|4e-74|281|aec:105147966|facilitated trehalose transporter	gi|291461583|dbj|BAI83426.1|/0/sugar transporter 12 [Nilaparvata lugens]
CL2076.Contig1_Sogatella_furcifera	Imidacloprid	2171	7.056	0.78	-3.1773	Down	K06069|1|2e-77|292|mde:101887398|atypical protein kinase C iota type [EC:2.7.11.13];K08145|2|2e-76|289|bfo:BRAFLDRAFT_82927|MFS transporter, SP family, solute carrier family 2 (facilitated glucose transporter), member 8;K14258|3|4e-74|281|aec:105147966|facilitated trehalose transporter	gi|291461583|dbj|BAI83426.1|/0/sugar transporter 12 [Nilaparvata lugens]
CL2076.Contig1_Sogatella_furcifera	Triazophos	2171	7.056	2.018	-1.80592	Down	K06069|1|2e-77|292|mde:101887398|atypical protein kinase C iota type [EC:2.7.11.13];K08145|2|2e-76|289|bfo:BRAFLDRAFT_82927|MFS transporter, SP family, solute carrier family 2 (facilitated glucose transporter), member 8;K14258|3|4e-74|281|aec:105147966|facilitated trehalose transporter	gi|291461583|dbj|BAI83426.1|/0/sugar transporter 12 [Nilaparvata lugens]
CL2391.Contig1_Sogatella_furcifera	Deltamethrin	1670	4.966	2.342	-1.08434	Down	K08145|1|2e-57|225|bfo:BRAFLDRAFT_82927|MFS transporter, SP family, solute carrier family 2 (facilitated glucose transporter), member 8;K14258|2|4e-57|224|pxy:105390693|facilitated trehalose transporter;K06069|4|2e-53|212|mde:101887398|atypical protein kinase C iota type [EC:2.7.11.13]	gi|733604622|dbj|BAQ02378.1|/0/sugar transporter [Nilaparvata lugens]
CL2391.Contig1_Sogatella_furcifera	Imidacloprid	1670	4.966	2.2	-1.17458	Down	K08145|1|2e-57|225|bfo:BRAFLDRAFT_82927|MFS transporter, SP family, solute carrier family 2 (facilitated glucose transporter), member 8;K14258|2|4e-57|224|pxy:105390693|facilitated trehalose transporter;K06069|4|2e-53|212|mde:101887398|atypical protein kinase C iota type [EC:2.7.11.13]	gi|733604622|dbj|BAQ02378.1|/0/sugar transporter [Nilaparvata lugens]
CL2391.Contig1_Sogatella_furcifera	Triazophos	1670	4.966	2.26	-1.13576	Down	K08145|1|2e-57|225|bfo:BRAFLDRAFT_82927|MFS transporter, SP family, solute carrier family 2 (facilitated glucose transporter), member 8;K14258|2|4e-57|224|pxy:105390693|facilitated trehalose transporter;K06069|4|2e-53|212|mde:101887398|atypical protein kinase C iota type [EC:2.7.11.13]	gi|733604622|dbj|BAQ02378.1|/0/sugar transporter [Nilaparvata lugens]
Unigene23711_Sogatella_furcifera	Deltamethrin	677	645.258	207.812	-1.6346	Down	K10955|1|3e-12|73.9|pbi:103051986|intestinal mucin-2	gi|998498380|ref|XP_015525014.1|/6.66942e-14/PREDICTED: fungus-induced protein 1-like [Neodiprion lecontei]
Unigene23711_Sogatella_furcifera	Imidacloprid	677	645.258	210.404	-1.61671	Down	K10955|1|3e-12|73.9|pbi:103051986|intestinal mucin-2	gi|998498380|ref|XP_015525014.1|/6.66942e-14/PREDICTED: fungus-induced protein 1-like [Neodiprion lecontei]
Unigene23711_Sogatella_furcifera	Triazophos	677	645.258	204.006	-1.66126	Down	K10955|1|3e-12|73.9|pbi:103051986|intestinal mucin-2	gi|998498380|ref|XP_015525014.1|/6.66942e-14/PREDICTED: fungus-induced protein 1-like [Neodiprion lecontei]
CL1089.Contig2_Sogatella_furcifera	Deltamethrin	411	8.902	1.36	-2.71052	Down	-	gi|939674911|ref|XP_014283567.1|/6.70614e-15/PREDICTED: uncharacterized protein LOC106685426 [Halyomorpha halys]
CL1089.Contig2_Sogatella_furcifera	Imidacloprid	411	8.902	0.368	-4.59635	Down	-	gi|939674911|ref|XP_014283567.1|/6.70614e-15/PREDICTED: uncharacterized protein LOC106685426 [Halyomorpha halys]
CL1089.Contig2_Sogatella_furcifera	Triazophos	411	8.902	0.826	-3.42992	Down	-	gi|939674911|ref|XP_014283567.1|/6.70614e-15/PREDICTED: uncharacterized protein LOC106685426 [Halyomorpha halys]
CL1215.Contig2_Sogatella_furcifera	Deltamethrin	2448	32.402	10.262	-1.65877	Down	K10955|1|4e-10|69.3|hsa:4583|intestinal mucin-2	gi|158289373|ref|XP_311111.4|/1.70371e-50/AGAP000047-PA [Anopheles gambiae str. PEST]
CL1215.Contig2_Sogatella_furcifera	Imidacloprid	2448	32.402	6.388	-2.34265	Down	K10955|1|4e-10|69.3|hsa:4583|intestinal mucin-2	gi|158289373|ref|XP_311111.4|/1.70371e-50/AGAP000047-PA [Anopheles gambiae str. PEST]
CL1215.Contig2_Sogatella_furcifera	Triazophos	2448	32.402	3.62	-3.16202	Down	K10955|1|4e-10|69.3|hsa:4583|intestinal mucin-2	gi|158289373|ref|XP_311111.4|/1.70371e-50/AGAP000047-PA [Anopheles gambiae str. PEST]
CL1764.Contig2_Sogatella_furcifera	Deltamethrin	1054	46.986	0.202	-7.86173	Down	K07936|1|3e-08|61.6|phu:Phum_PHUM095420|GTP-binding nuclear protein Ran	gi|985386642|ref|XP_015370791.1|/1.02862e-49/PREDICTED: protein takeout-like [Diuraphis noxia]
CL1764.Contig2_Sogatella_furcifera	Imidacloprid	1054	46.986	0.19	-7.95009	Down	K07936|1|3e-08|61.6|phu:Phum_PHUM095420|GTP-binding nuclear protein Ran	gi|985386642|ref|XP_015370791.1|/1.02862e-49/PREDICTED: protein takeout-like [Diuraphis noxia]
CL1764.Contig2_Sogatella_furcifera	Triazophos	1054	46.986	0.168	-8.12763	Down	K07936|1|3e-08|61.6|phu:Phum_PHUM095420|GTP-binding nuclear protein Ran	gi|985386642|ref|XP_015370791.1|/1.02862e-49/PREDICTED: protein takeout-like [Diuraphis noxia]
CL209.Contig1_Sogatella_furcifera	Deltamethrin	314	96.664	23.152	-2.06184	Down	K17582|1|1e-11|70.5|dmo:Dmoj_GI15442|antigen KI-67	gi|321471181|gb|EFX82154.1|/6.25772e-37/hypothetical protein DAPPUDRAFT_241286 [Daphnia pulex]
CL209.Contig1_Sogatella_furcifera	Imidacloprid	314	96.664	27.786	-1.79862	Down	K17582|1|1e-11|70.5|dmo:Dmoj_GI15442|antigen KI-67	gi|321471181|gb|EFX82154.1|/6.25772e-37/hypothetical protein DAPPUDRAFT_241286 [Daphnia pulex]
CL209.Contig1_Sogatella_furcifera	Triazophos	314	96.664	10.26	-3.23595	Down	K17582|1|1e-11|70.5|dmo:Dmoj_GI15442|antigen KI-67	gi|321471181|gb|EFX82154.1|/6.25772e-37/hypothetical protein DAPPUDRAFT_241286 [Daphnia pulex]
CL2097.Contig2_Sogatella_furcifera	Deltamethrin	2628	6.062	0.694	-3.12679	Down	K16628|1|1e-06|58.2|xma:102218208|collagen, type VII, alpha	gi|939638229|ref|XP_014270209.1|/9.25362e-42/PREDICTED: uncharacterized protein LOC106677044 [Halyomorpha halys]
CL2097.Contig2_Sogatella_furcifera	Imidacloprid	2628	6.062	0.5	-3.59979	Down	K16628|1|1e-06|58.2|xma:102218208|collagen, type VII, alpha	gi|939638229|ref|XP_014270209.1|/9.25362e-42/PREDICTED: uncharacterized protein LOC106677044 [Halyomorpha halys]
CL2097.Contig2_Sogatella_furcifera	Triazophos	2628	6.062	0.648	-3.22573	Down	K16628|1|1e-06|58.2|xma:102218208|collagen, type VII, alpha	gi|939638229|ref|XP_014270209.1|/9.25362e-42/PREDICTED: uncharacterized protein LOC106677044 [Halyomorpha halys]
CL2366.Contig2_Sogatella_furcifera	Deltamethrin	1025	24.494	6	-2.02939	Down	K07604|1|1e-49|199|mmu:107656|type I keratin, acidic	gi|307209190|gb|EFN86301.1|/6.58814e-62/hypothetical protein EAI_03498 [Harpegnathos saltator]
CL2366.Contig2_Sogatella_furcifera	Imidacloprid	1025	24.494	11.368	-1.10745	Down	K07604|1|1e-49|199|mmu:107656|type I keratin, acidic	gi|307209190|gb|EFN86301.1|/6.58814e-62/hypothetical protein EAI_03498 [Harpegnathos saltator]
CL2366.Contig2_Sogatella_furcifera	Triazophos	1025	24.494	6.05	-2.01742	Down	K07604|1|1e-49|199|mmu:107656|type I keratin, acidic	gi|307209190|gb|EFN86301.1|/6.58814e-62/hypothetical protein EAI_03498 [Harpegnathos saltator]
CL2487.Contig2_Sogatella_furcifera	Deltamethrin	215	3.054	0.102	-4.90406	Down	-	gi|939638269|ref|XP_014270227.1|/5.69334e-06/PREDICTED: uncharacterized protein LOC106677055 [Halyomorpha halys]
CL2487.Contig2_Sogatella_furcifera	Imidacloprid	215	3.054	0.01	-8.25456	Down	-	gi|939638269|ref|XP_014270227.1|/5.69334e-06/PREDICTED: uncharacterized protein LOC106677055 [Halyomorpha halys]
CL2487.Contig2_Sogatella_furcifera	Triazophos	215	3.054	0.01	-8.25456	Down	-	gi|939638269|ref|XP_014270227.1|/5.69334e-06/PREDICTED: uncharacterized protein LOC106677055 [Halyomorpha halys]
CL285.Contig2_Sogatella_furcifera	Deltamethrin	2196	3.788	0.53	-2.83737	Down	-	gi|952513097|gb|KRT79729.1|/3.5828e-28/hypothetical protein AMK59_8722 [Oryctes borbonicus]
CL285.Contig2_Sogatella_furcifera	Imidacloprid	2196	3.788	0.62	-2.6111	Down	-	gi|952513097|gb|KRT79729.1|/3.5828e-28/hypothetical protein AMK59_8722 [Oryctes borbonicus]
CL285.Contig2_Sogatella_furcifera	Triazophos	2196	3.788	0.174	-4.44428	Down	-	gi|952513097|gb|KRT79729.1|/3.5828e-28/hypothetical protein AMK59_8722 [Oryctes borbonicus]
CL601.Contig1_Sogatella_furcifera	Deltamethrin	1113	9.192	2.456	-1.90407	Down	K08867|1|4e-22|107|dmo:Dmoj_GI13464|WNK lysine deficient protein kinase [EC:2.7.11.1]	gi|268638129|ref|XP_643556.2|/5.0742e-26/hypothetical protein DDB_G0275733 [Dictyostelium discoideum AX4]
CL601.Contig1_Sogatella_furcifera	Imidacloprid	1113	9.192	2.94	-1.64456	Down	K08867|1|4e-22|107|dmo:Dmoj_GI13464|WNK lysine deficient protein kinase [EC:2.7.11.1]	gi|268638129|ref|XP_643556.2|/5.0742e-26/hypothetical protein DDB_G0275733 [Dictyostelium discoideum AX4]
CL601.Contig1_Sogatella_furcifera	Triazophos	1113	9.192	2.136	-2.10547	Down	K08867|1|4e-22|107|dmo:Dmoj_GI13464|WNK lysine deficient protein kinase [EC:2.7.11.1]	gi|268638129|ref|XP_643556.2|/5.0742e-26/hypothetical protein DDB_G0275733 [Dictyostelium discoideum AX4]
Unigene14269_Sogatella_furcifera	Deltamethrin	463	2.154	0.638	-1.75539	Down	-	gi|47211783|emb|CAF93751.1|/1.43178e-09/unnamed protein product, partial [Tetraodon nigroviridis]
Unigene14269_Sogatella_furcifera	Imidacloprid	463	2.154	0.644	-1.74189	Down	-	gi|47211783|emb|CAF93751.1|/1.43178e-09/unnamed protein product, partial [Tetraodon nigroviridis]
Unigene14269_Sogatella_furcifera	Triazophos	463	2.154	0.322	-2.74189	Down	-	gi|47211783|emb|CAF93751.1|/1.43178e-09/unnamed protein product, partial [Tetraodon nigroviridis]
CL889.Contig3_Sogatella_furcifera	Deltamethrin	293	6.608	0.936	-2.81963	Down	K08559|1|2e-07|56.2|oas:101122759|nuclear receptor subfamily 4 group A member 3	gi|118787681|ref|XP_316209.3|/8.63205e-18/AGAP006149-PA [Anopheles gambiae str. PEST]
CL889.Contig3_Sogatella_furcifera	Imidacloprid	293	6.608	2.184	-1.59724	Down	K08559|1|2e-07|56.2|oas:101122759|nuclear receptor subfamily 4 group A member 3	gi|118787681|ref|XP_316209.3|/8.63205e-18/AGAP006149-PA [Anopheles gambiae str. PEST]
CL889.Contig3_Sogatella_furcifera	Triazophos	293	6.608	1.278	-2.37033	Down	K08559|1|2e-07|56.2|oas:101122759|nuclear receptor subfamily 4 group A member 3	gi|118787681|ref|XP_316209.3|/8.63205e-18/AGAP006149-PA [Anopheles gambiae str. PEST]
Unigene11407_Sogatella_furcifera	Deltamethrin	777	11.75	4.602	-1.35233	Down	-	gi|964090592|ref|XP_014760354.1|/3.09051e-06/uncharacterized protein Dana_GF26629 [Drosophila ananassae]
Unigene11407_Sogatella_furcifera	Imidacloprid	777	11.75	4.542	-1.37126	Down	-	gi|964090592|ref|XP_014760354.1|/3.09051e-06/uncharacterized protein Dana_GF26629 [Drosophila ananassae]
Unigene11407_Sogatella_furcifera	Triazophos	777	11.75	2.38	-2.30363	Down	-	gi|964090592|ref|XP_014760354.1|/3.09051e-06/uncharacterized protein Dana_GF26629 [Drosophila ananassae]
Unigene11408_Sogatella_furcifera	Deltamethrin	855	11.232	1.724	-2.70378	Down	K03514|1|7e-08|60.1|dmo:Dmoj_GI15833|non-canonical poly(A) RNA polymerase PAPD5/7 [EC:2.7.7.19];K09453|2|1e-07|58.9|crg:105328284|snRNA-activating protein complex subunit 4;K13755|3|7e-07|56.6|hro:HELRODRAFT_169948|calcium/calmodulin-dependent 3',5'-cyclic nucleotide phosphodiesterase [EC:3.1.4.17];K15193|4|9e-07|56.2|hro:HELRODRAFT_176961|protein SPT2;K18621|5|9e-07|56.2|hro:HELRODRAFT_194936|ac…	gi|557156145|emb|CDI81113.1|/3.28256e-10/hypothetical protein EPH_0051720 [Eimeria praecox]
Unigene11408_Sogatella_furcifera	Imidacloprid	855	11.232	1.984	-2.50113	Down	K03514|1|7e-08|60.1|dmo:Dmoj_GI15833|non-canonical poly(A) RNA polymerase PAPD5/7 [EC:2.7.7.19];K09453|2|1e-07|58.9|crg:105328284|snRNA-activating protein complex subunit 4;K13755|3|7e-07|56.6|hro:HELRODRAFT_169948|calcium/calmodulin-dependent 3',5'-cyclic nucleotide phosphodiesterase [EC:3.1.4.17];K15193|4|9e-07|56.2|hro:HELRODRAFT_176961|protein SPT2;K18621|5|9e-07|56.2|hro:HELRODRAFT_194936|ac…	gi|557156145|emb|CDI81113.1|/3.28256e-10/hypothetical protein EPH_0051720 [Eimeria praecox]
Unigene11408_Sogatella_furcifera	Triazophos	855	11.232	1.046	-3.42466	Down	K03514|1|7e-08|60.1|dmo:Dmoj_GI15833|non-canonical poly(A) RNA polymerase PAPD5/7 [EC:2.7.7.19];K09453|2|1e-07|58.9|crg:105328284|snRNA-activating protein complex subunit 4;K13755|3|7e-07|56.6|hro:HELRODRAFT_169948|calcium/calmodulin-dependent 3',5'-cyclic nucleotide phosphodiesterase [EC:3.1.4.17];K15193|4|9e-07|56.2|hro:HELRODRAFT_176961|protein SPT2;K18621|5|9e-07|56.2|hro:HELRODRAFT_194936|ac…	gi|557156145|emb|CDI81113.1|/3.28256e-10/hypothetical protein EPH_0051720 [Eimeria praecox]
Unigene11951_Sogatella_furcifera	Deltamethrin	469	8.252	2.038	-2.01759	Down	-	gi|939674911|ref|XP_014283567.1|/9.88102e-14/PREDICTED: uncharacterized protein LOC106685426 [Halyomorpha halys]
Unigene11951_Sogatella_furcifera	Imidacloprid	469	8.252	0.086	-6.58426	Down	-	gi|939674911|ref|XP_014283567.1|/9.88102e-14/PREDICTED: uncharacterized protein LOC106685426 [Halyomorpha halys]
Unigene11951_Sogatella_furcifera	Triazophos	469	8.252	0.836	-3.30317	Down	-	gi|939674911|ref|XP_014283567.1|/9.88102e-14/PREDICTED: uncharacterized protein LOC106685426 [Halyomorpha halys]
Unigene18342_Sogatella_furcifera	Deltamethrin	475	7.686	2.558	-1.58722	Down	-	gi|915123377|ref|XP_013332952.1|/3.37796e-06/hypothetical protein, conserved [Eimeria maxima]
Unigene18342_Sogatella_furcifera	Imidacloprid	475	7.686	2.074	-1.88982	Down	-	gi|915123377|ref|XP_013332952.1|/3.37796e-06/hypothetical protein, conserved [Eimeria maxima]
Unigene18342_Sogatella_furcifera	Triazophos	475	7.686	1.208	-2.66961	Down	-	gi|915123377|ref|XP_013332952.1|/3.37796e-06/hypothetical protein, conserved [Eimeria maxima]
Unigene195_Sogatella_furcifera	Deltamethrin	2071	9.312	3.734	-1.31837	Down	K10955|1|4e-14|82.4|gga:423101|intestinal mucin-2	gi|969521785|ref|XP_002135479.2|/2.92519e-24/uncharacterized protein Dpse_GA28568 [Drosophila pseudoobscura pseudoobscura]
Unigene195_Sogatella_furcifera	Imidacloprid	2071	9.312	3.422	-1.44425	Down	K10955|1|4e-14|82.4|gga:423101|intestinal mucin-2	gi|969521785|ref|XP_002135479.2|/2.92519e-24/uncharacterized protein Dpse_GA28568 [Drosophila pseudoobscura pseudoobscura]
Unigene195_Sogatella_furcifera	Triazophos	2071	9.312	1.424	-2.70914	Down	K10955|1|4e-14|82.4|gga:423101|intestinal mucin-2	gi|969521785|ref|XP_002135479.2|/2.92519e-24/uncharacterized protein Dpse_GA28568 [Drosophila pseudoobscura pseudoobscura]
Unigene19831_Sogatella_furcifera	Deltamethrin	420	2.476	0.62	-1.99767	Down	K05631|1|2e-23|109|soc:105199817|atrophin-1 interacting protein 3 (BAI1-associated protein 1);K06786|1|2e-23|109|soc:105199817|junctional adhesion molecule 4;K06787|1|2e-23|109|soc:105199817|endothelial cell adhesion molecule;K00485|2|2e-20|99.4|dme:Dmel_CG3006|dimethylaniline monooxygenase (N-oxide forming) [EC:1.14.13.8]	gi|340709203|ref|XP_003393201.1|/3.52171e-24/PREDICTED: senecionine N-oxygenase-like [Bombus terrestris]
Unigene19831_Sogatella_furcifera	Imidacloprid	420	2.476	0.224	-3.46644	Down	K05631|1|2e-23|109|soc:105199817|atrophin-1 interacting protein 3 (BAI1-associated protein 1);K06786|1|2e-23|109|soc:105199817|junctional adhesion molecule 4;K06787|1|2e-23|109|soc:105199817|endothelial cell adhesion molecule;K00485|2|2e-20|99.4|dme:Dmel_CG3006|dimethylaniline monooxygenase (N-oxide forming) [EC:1.14.13.8]	gi|340709203|ref|XP_003393201.1|/3.52171e-24/PREDICTED: senecionine N-oxygenase-like [Bombus terrestris]
Unigene19831_Sogatella_furcifera	Triazophos	420	2.476	0.536	-2.20771	Down	K05631|1|2e-23|109|soc:105199817|atrophin-1 interacting protein 3 (BAI1-associated protein 1);K06786|1|2e-23|109|soc:105199817|junctional adhesion molecule 4;K06787|1|2e-23|109|soc:105199817|endothelial cell adhesion molecule;K00485|2|2e-20|99.4|dme:Dmel_CG3006|dimethylaniline monooxygenase (N-oxide forming) [EC:1.14.13.8]	gi|340709203|ref|XP_003393201.1|/3.52171e-24/PREDICTED: senecionine N-oxygenase-like [Bombus terrestris]
Unigene21491_Sogatella_furcifera	Deltamethrin	1443	8.466	0.362	-4.54762	Down	K04520|1|3e-07|58.9|pxy:105386159|amyloid beta A4 protein;K05719|1|3e-07|58.9|pxy:105386159|integrin beta 1;K06237|1|3e-07|58.9|pxy:105386159|collagen, type IV, alpha;K06256|1|3e-07|58.9|pxy:105386159|CD44 antigen;K06493|1|3e-07|58.9|pxy:105386159|integrin beta 3;K06591|1|3e-07|58.9|pxy:105386159|integrin beta 8;K06236|3|2e-06|56.2|cmk:103180422|collagen, type I/II/III/V/XI/XXIV/XXVII, alpha;K062…	gi|939638229|ref|XP_014270209.1|/2.15476e-25/PREDICTED: uncharacterized protein LOC106677044 [Halyomorpha halys]
Unigene21491_Sogatella_furcifera	Imidacloprid	1443	8.466	0.302	-4.80906	Down	K04520|1|3e-07|58.9|pxy:105386159|amyloid beta A4 protein;K05719|1|3e-07|58.9|pxy:105386159|integrin beta 1;K06237|1|3e-07|58.9|pxy:105386159|collagen, type IV, alpha;K06256|1|3e-07|58.9|pxy:105386159|CD44 antigen;K06493|1|3e-07|58.9|pxy:105386159|integrin beta 3;K06591|1|3e-07|58.9|pxy:105386159|integrin beta 8;K06236|3|2e-06|56.2|cmk:103180422|collagen, type I/II/III/V/XI/XXIV/XXVII, alpha;K062…	gi|939638229|ref|XP_014270209.1|/2.15476e-25/PREDICTED: uncharacterized protein LOC106677044 [Halyomorpha halys]
Unigene21491_Sogatella_furcifera	Triazophos	1443	8.466	0.426	-4.31276	Down	K04520|1|3e-07|58.9|pxy:105386159|amyloid beta A4 protein;K05719|1|3e-07|58.9|pxy:105386159|integrin beta 1;K06237|1|3e-07|58.9|pxy:105386159|collagen, type IV, alpha;K06256|1|3e-07|58.9|pxy:105386159|CD44 antigen;K06493|1|3e-07|58.9|pxy:105386159|integrin beta 3;K06591|1|3e-07|58.9|pxy:105386159|integrin beta 8;K06236|3|2e-06|56.2|cmk:103180422|collagen, type I/II/III/V/XI/XXIV/XXVII, alpha;K062…	gi|939638229|ref|XP_014270209.1|/2.15476e-25/PREDICTED: uncharacterized protein LOC106677044 [Halyomorpha halys]
Unigene21906_Sogatella_furcifera	Deltamethrin	201	10.862	4.846	-1.16442	Down	-	gi|501296294|dbj|BAN20966.1|/3.72085e-13/unkown protein [Riptortus pedestris]
Unigene21906_Sogatella_furcifera	Imidacloprid	201	10.862	4.696	-1.20979	Down	-	gi|501296294|dbj|BAN20966.1|/3.72085e-13/unkown protein [Riptortus pedestris]
Unigene21906_Sogatella_furcifera	Triazophos	201	10.862	3.12	-1.79967	Down	-	gi|501296294|dbj|BAN20966.1|/3.72085e-13/unkown protein [Riptortus pedestris]
Unigene23566_Sogatella_furcifera	Deltamethrin	2471	54.738	8.498	-2.68735	Down	K08200|1|2e-144|515|pxy:105386743|MFS transporter, OCT family, solute carrier family 22 (organic cation transporter), member 3;K08202|2|2e-78|296|aga:AgaP_AGAP004309|MFS transporter, OCT family, solute carrier family 22 (organic cation transporter), member 4/5	gi|158296157|ref|XP_316638.4|/0/AGAP006609-PA [Anopheles gambiae str. PEST]
Unigene23566_Sogatella_furcifera	Imidacloprid	2471	54.738	0.53	-6.69041	Down	K08200|1|2e-144|515|pxy:105386743|MFS transporter, OCT family, solute carrier family 22 (organic cation transporter), member 3;K08202|2|2e-78|296|aga:AgaP_AGAP004309|MFS transporter, OCT family, solute carrier family 22 (organic cation transporter), member 4/5	gi|158296157|ref|XP_316638.4|/0/AGAP006609-PA [Anopheles gambiae str. PEST]
Unigene23566_Sogatella_furcifera	Triazophos	2471	54.738	0.408	-7.06783	Down	K08200|1|2e-144|515|pxy:105386743|MFS transporter, OCT family, solute carrier family 22 (organic cation transporter), member 3;K08202|2|2e-78|296|aga:AgaP_AGAP004309|MFS transporter, OCT family, solute carrier family 22 (organic cation transporter), member 4/5	gi|158296157|ref|XP_316638.4|/0/AGAP006609-PA [Anopheles gambiae str. PEST]
Unigene31119_Sogatella_furcifera	Deltamethrin	1334	82.898	27.578	-1.58782	Down	K07936|1|5e-06|54.7|phu:Phum_PHUM095420|GTP-binding nuclear protein Ran	gi|242022225|ref|XP_002431541.1|/1.20031e-59/protein takeout precursor, putative [Pediculus humanus corporis]
Unigene31119_Sogatella_furcifera	Imidacloprid	1334	82.898	0.148	-9.1296	Down	K07936|1|5e-06|54.7|phu:Phum_PHUM095420|GTP-binding nuclear protein Ran	gi|242022225|ref|XP_002431541.1|/1.20031e-59/protein takeout precursor, putative [Pediculus humanus corporis]
Unigene31119_Sogatella_furcifera	Triazophos	1334	82.898	0.17	-8.92966	Down	K07936|1|5e-06|54.7|phu:Phum_PHUM095420|GTP-binding nuclear protein Ran	gi|242022225|ref|XP_002431541.1|/1.20031e-59/protein takeout precursor, putative [Pediculus humanus corporis]
Unigene31261_Sogatella_furcifera	Deltamethrin	236	3.012	1.196	-1.3325	Down	-	gi|939241246|ref|XP_014239875.1|/4.76842e-08/PREDICTED: uncharacterized protein LOC106661158 [Cimex lectularius]
Unigene31261_Sogatella_furcifera	Imidacloprid	236	3.012	1.288	-1.22559	Down	-	gi|939241246|ref|XP_014239875.1|/4.76842e-08/PREDICTED: uncharacterized protein LOC106661158 [Cimex lectularius]
Unigene31261_Sogatella_furcifera	Triazophos	236	3.012	1.028	-1.55088	Down	-	gi|939241246|ref|XP_014239875.1|/4.76842e-08/PREDICTED: uncharacterized protein LOC106661158 [Cimex lectularius]
Unigene28359_Sogatella_furcifera	Deltamethrin	1848	15.38	5.018	-1.61587	Down	K15308|1|1e-41|173|dse:Dsec_GM11580|tristetraprolin	gi|939274043|ref|XP_014257336.1|/2.44514e-43/PREDICTED: protein TIS11 isoform X10 [Cimex lectularius]
Unigene28359_Sogatella_furcifera	Imidacloprid	1848	15.38	4.66	-1.72265	Down	K15308|1|1e-41|173|dse:Dsec_GM11580|tristetraprolin	gi|939274043|ref|XP_014257336.1|/2.44514e-43/PREDICTED: protein TIS11 isoform X10 [Cimex lectularius]
Unigene28359_Sogatella_furcifera	Triazophos	1848	15.38	1.87	-3.03995	Down	K15308|1|1e-41|173|dse:Dsec_GM11580|tristetraprolin	gi|939274043|ref|XP_014257336.1|/2.44514e-43/PREDICTED: protein TIS11 isoform X10 [Cimex lectularius]
Unigene5633_Sogatella_furcifera	Deltamethrin	571	7.586	1.048	-2.8557	Down	K12309|1|7e-18|92.0|bfo:BRAFLDRAFT_122758|beta-galactosidase [EC:3.2.1.23]	gi|260809349|ref|XP_002599468.1|/5.41314e-17/hypothetical protein BRAFLDRAFT_122758 [Branchiostoma floridae]
Unigene5633_Sogatella_furcifera	Imidacloprid	571	7.586	0.424	-4.1612	Down	K12309|1|7e-18|92.0|bfo:BRAFLDRAFT_122758|beta-galactosidase [EC:3.2.1.23]	gi|260809349|ref|XP_002599468.1|/5.41314e-17/hypothetical protein BRAFLDRAFT_122758 [Branchiostoma floridae]
Unigene5633_Sogatella_furcifera	Triazophos	571	7.586	1.014	-2.90328	Down	K12309|1|7e-18|92.0|bfo:BRAFLDRAFT_122758|beta-galactosidase [EC:3.2.1.23]	gi|260809349|ref|XP_002599468.1|/5.41314e-17/hypothetical protein BRAFLDRAFT_122758 [Branchiostoma floridae]
Unigene6096_Sogatella_furcifera	Deltamethrin	754	5.582	2.74	-1.02661	Down	K02183|1|2e-31|138|cmy:102930460|calmodulin	gi|82704032|gb|ABB89296.1|/1.94193e-58/allergen Bla g 6.0101 [Blattella germanica]
Unigene6096_Sogatella_furcifera	Imidacloprid	754	5.582	1.244	-2.1658	Down	K02183|1|2e-31|138|cmy:102930460|calmodulin	gi|82704032|gb|ABB89296.1|/1.94193e-58/allergen Bla g 6.0101 [Blattella germanica]
Unigene6096_Sogatella_furcifera	Triazophos	754	5.582	1.636	-1.77061	Down	K02183|1|2e-31|138|cmy:102930460|calmodulin	gi|82704032|gb|ABB89296.1|/1.94193e-58/allergen Bla g 6.0101 [Blattella germanica]
Unigene6868_Sogatella_furcifera	Deltamethrin	3682	21.56	9.1	-1.24442	Down	K10349|1|9e-101|371|xtr:100488880|Fem-1 homolog b	gi|939653801|ref|XP_014275622.1|/0/PREDICTED: protein fem-1 homolog CG6966 isoform X2 [Halyomorpha halys]
Unigene6868_Sogatella_furcifera	Imidacloprid	3682	21.56	7.238	-1.57469	Down	K10349|1|9e-101|371|xtr:100488880|Fem-1 homolog b	gi|939653801|ref|XP_014275622.1|/0/PREDICTED: protein fem-1 homolog CG6966 isoform X2 [Halyomorpha halys]
Unigene6868_Sogatella_furcifera	Triazophos	3682	21.56	5.8	-1.89423	Down	K10349|1|9e-101|371|xtr:100488880|Fem-1 homolog b	gi|939653801|ref|XP_014275622.1|/0/PREDICTED: protein fem-1 homolog CG6966 isoform X2 [Halyomorpha halys]
Unigene6958_Sogatella_furcifera	Deltamethrin	1236	982.026	397.512	-1.30476	Down	K10955|1|3e-32|141|hsa:4583|intestinal mucin-2	gi|939236614|ref|XP_014256816.1|/1.66194e-52/PREDICTED: uncharacterized protein LOC106670746 [Cimex lectularius]
Unigene6958_Sogatella_furcifera	Imidacloprid	1236	982.026	302.744	-1.69766	Down	K10955|1|3e-32|141|hsa:4583|intestinal mucin-2	gi|939236614|ref|XP_014256816.1|/1.66194e-52/PREDICTED: uncharacterized protein LOC106670746 [Cimex lectularius]
Unigene6958_Sogatella_furcifera	Triazophos	1236	982.026	168.808	-2.54038	Down	K10955|1|3e-32|141|hsa:4583|intestinal mucin-2	gi|939236614|ref|XP_014256816.1|/1.66194e-52/PREDICTED: uncharacterized protein LOC106670746 [Cimex lectularius]
Unigene5414_Sogatella_furcifera	Deltamethrin	592	11.16	0.434	-4.6845	Down	-	gi|939638267|ref|XP_014270226.1|/7.9143e-25/PREDICTED: uncharacterized protein LOC106677054 [Halyomorpha halys]
Unigene5414_Sogatella_furcifera	Imidacloprid	592	11.16	0.586	-4.25129	Down	-	gi|939638267|ref|XP_014270226.1|/7.9143e-25/PREDICTED: uncharacterized protein LOC106677054 [Halyomorpha halys]
Unigene5414_Sogatella_furcifera	Triazophos	592	11.16	0.246	-5.50353	Down	-	gi|939638267|ref|XP_014270226.1|/7.9143e-25/PREDICTED: uncharacterized protein LOC106677054 [Halyomorpha halys]
Unigene9846_Sogatella_furcifera	Deltamethrin	1132	55.07	24.278	-1.18162	Down	K10693|1|7e-30|133|dpe:Dper_GL26848|E3 ubiquitin-protein ligase MYCBP2 [EC:2.3.2.27];K19625|2|6e-18|94.0|tca:662515|retinaldehyde-binding protein 1	gi|242009791|ref|XP_002425666.1|/1.45034e-76/protein C20orf121, putative [Pediculus humanus corporis]
Unigene9846_Sogatella_furcifera	Imidacloprid	1132	55.07	1.576	-5.12693	Down	K10693|1|7e-30|133|dpe:Dper_GL26848|E3 ubiquitin-protein ligase MYCBP2 [EC:2.3.2.27];K19625|2|6e-18|94.0|tca:662515|retinaldehyde-binding protein 1	gi|242009791|ref|XP_002425666.1|/1.45034e-76/protein C20orf121, putative [Pediculus humanus corporis]
Unigene9846_Sogatella_furcifera	Triazophos	1132	55.07	1.36	-5.33959	Down	K10693|1|7e-30|133|dpe:Dper_GL26848|E3 ubiquitin-protein ligase MYCBP2 [EC:2.3.2.27];K19625|2|6e-18|94.0|tca:662515|retinaldehyde-binding protein 1	gi|242009791|ref|XP_002425666.1|/1.45034e-76/protein C20orf121, putative [Pediculus humanus corporis]
CL1135.Contig1_Sogatella_furcifera	Deltamethrin	448	36.974	9.706	-1.92956	Down	-	-
CL1135.Contig1_Sogatella_furcifera	Imidacloprid	448	36.974	17.582	-1.07241	Down	-	-
CL1135.Contig1_Sogatella_furcifera	Triazophos	448	36.974	13.554	-1.44779	Down	-	-
CL2226.Contig1_Sogatella_furcifera	Deltamethrin	316	26.524	11.6	-1.19317	Down	-	-
CL2226.Contig1_Sogatella_furcifera	Imidacloprid	316	26.524	11.872	-1.15974	Down	-	-
CL2226.Contig1_Sogatella_furcifera	Triazophos	316	26.524	10.192	-1.37986	Down	-	-
CL2847.Contig1_Sogatella_furcifera	Deltamethrin	710	5.31	1.37	-1.95454	Down	-	-
CL2847.Contig1_Sogatella_furcifera	Imidacloprid	710	5.31	0.158	-5.07072	Down	-	-
CL2847.Contig1_Sogatella_furcifera	Triazophos	710	5.31	1.17	-2.1822	Down	-	-
CL3288.Contig2_Sogatella_furcifera	Deltamethrin	714	8.21	3.236	-1.34317	Down	-	-
CL3288.Contig2_Sogatella_furcifera	Imidacloprid	714	8.21	3.054	-1.42668	Down	-	-
CL3288.Contig2_Sogatella_furcifera	Triazophos	714	8.21	3.474	-1.24078	Down	-	-
CL3364.Contig2_Sogatella_furcifera	Deltamethrin	1608	7.402	3.514	-1.0748	Down	-	-
CL3364.Contig2_Sogatella_furcifera	Imidacloprid	1608	7.402	1.9	-1.96192	Down	-	-
CL3364.Contig2_Sogatella_furcifera	Triazophos	1608	7.402	2.056	-1.84807	Down	-	-
CL439.Contig1_Sogatella_furcifera	Deltamethrin	710	38.51	2.524	-3.93145	Down	-	-
CL439.Contig1_Sogatella_furcifera	Imidacloprid	710	38.51	2.712	-3.8278	Down	-	-
CL439.Contig1_Sogatella_furcifera	Triazophos	710	38.51	3.396	-3.50332	Down	-	-
CL439.Contig2_Sogatella_furcifera	Deltamethrin	398	12.768	1.732	-2.88202	Down	-	-
CL439.Contig2_Sogatella_furcifera	Imidacloprid	398	12.768	1.056	-3.59585	Down	-	-
CL439.Contig2_Sogatella_furcifera	Triazophos	398	12.768	2.446	-2.38404	Down	-	-
CL728.Contig1_Sogatella_furcifera	Deltamethrin	517	35.692	17.116	-1.06026	Down	-	-
CL728.Contig1_Sogatella_furcifera	Imidacloprid	517	35.692	14.692	-1.28057	Down	-	-
CL728.Contig1_Sogatella_furcifera	Triazophos	517	35.692	13.532	-1.39923	Down	-	-
CL728.Contig10_Sogatella_furcifera	Deltamethrin	390	17.698	2.222	-2.99366	Down	-	-
CL728.Contig10_Sogatella_furcifera	Imidacloprid	390	17.698	1.924	-3.20141	Down	-	-
CL728.Contig10_Sogatella_furcifera	Triazophos	390	17.698	2.828	-2.64573	Down	-	-
Unigene7542_Sogatella_furcifera	Deltamethrin	1106	15.788	3.95	-1.9989	Down	-	-
Unigene7542_Sogatella_furcifera	Imidacloprid	1106	15.788	1.908	-3.0487	Down	-	-
Unigene7542_Sogatella_furcifera	Triazophos	1106	15.788	1.842	-3.09948	Down	-	-
Unigene4521_Sogatella_furcifera	Deltamethrin	510	15.096	3.984	-1.92188	Down	-	-
Unigene4521_Sogatella_furcifera	Imidacloprid	510	15.096	3.11	-2.27918	Down	-	-
Unigene4521_Sogatella_furcifera	Triazophos	510	15.096	3.862	-1.96675	Down	-	-
Unigene5503_Sogatella_furcifera	Deltamethrin	366	5.186	1.334	-1.95886	Down	-	-
Unigene5503_Sogatella_furcifera	Imidacloprid	366	5.186	1.598	-1.69835	Down	-	-
Unigene5503_Sogatella_furcifera	Triazophos	366	5.186	0.936	-2.47004	Down	-	-
Unigene21348_Sogatella_furcifera	Deltamethrin	406	2.59	0.01	-8.01681	Down	-	-
Unigene21348_Sogatella_furcifera	Imidacloprid	406	2.59	0.194	-3.73882	Down	-	-
Unigene21348_Sogatella_furcifera	Triazophos	406	2.59	0.89	-1.54107	Down	-	-
Unigene24033_Sogatella_furcifera	Deltamethrin	466	73.566	21.466	-1.77699	Down	-	-
Unigene24033_Sogatella_furcifera	Imidacloprid	466	73.566	2.944	-4.64319	Down	-	-
Unigene24033_Sogatella_furcifera	Triazophos	466	73.566	1.352	-5.76587	Down	-	-
Unigene27092_Sogatella_furcifera	Deltamethrin	257	2.182	0.696	-1.64849	Down	-	-
Unigene27092_Sogatella_furcifera	Imidacloprid	257	2.182	0.546	-1.99868	Down	-	-
Unigene27092_Sogatella_furcifera	Triazophos	257	2.182	0.702	-1.63611	Down	-	-
Unigene27325_Sogatella_furcifera	Deltamethrin	280	1.824	0.076	-4.58496	Down	-	-
Unigene27325_Sogatella_furcifera	Imidacloprid	280	1.824	0.214	-3.09142	Down	-	-
Unigene27325_Sogatella_furcifera	Triazophos	280	1.824	0.214	-3.09142	Down	-	-
Unigene22023_Sogatella_furcifera	Deltamethrin	425	40.494	3.384	-3.58091	Down	-	-
Unigene22023_Sogatella_furcifera	Imidacloprid	425	40.494	3.244	-3.64186	Down	-	-
Unigene22023_Sogatella_furcifera	Triazophos	425	40.494	5.04	-3.00621	Down	-	-
Unigene28917_Sogatella_furcifera	Deltamethrin	219	4.886	2.33	-1.06832	Down	-	-
Unigene28917_Sogatella_furcifera	Imidacloprid	219	4.886	2.01	-1.28146	Down	-	-
Unigene28917_Sogatella_furcifera	Triazophos	219	4.886	1.412	-1.79091	Down	-	-
Unigene29870_Sogatella_furcifera	Deltamethrin	484	3.862	1.678	-1.20261	Down	-	-
Unigene29870_Sogatella_furcifera	Imidacloprid	484	3.862	0.916	-2.07593	Down	-	-
Unigene29870_Sogatella_furcifera	Triazophos	484	3.862	1.11	-1.79879	Down	-	-
Unigene311_Sogatella_furcifera	Deltamethrin	391	3.894	0.534	-2.86634	Down	-	-
Unigene311_Sogatella_furcifera	Imidacloprid	391	3.894	0.298	-3.70787	Down	-	-
Unigene311_Sogatella_furcifera	Triazophos	391	3.894	0.056	-6.11968	Down	-	-
Unigene13963_Sogatella_furcifera	Deltamethrin	563	9.112	1.874	-2.28165	Down	-	-
Unigene13963_Sogatella_furcifera	Imidacloprid	563	9.112	0.588	-3.95388	Down	-	-
Unigene13963_Sogatella_furcifera	Triazophos	563	9.112	1.948	-2.22577	Down	-	-
Unigene14470_Sogatella_furcifera	Deltamethrin	374	4.236	0.556	-2.92955	Down	-	-
Unigene14470_Sogatella_furcifera	Imidacloprid	374	4.236	0.956	-2.14762	Down	-	-
Unigene14470_Sogatella_furcifera	Triazophos	374	4.236	0.458	-3.20928	Down	-	-
Unigene15237_Sogatella_furcifera	Deltamethrin	265	3.98	1.114	-1.83702	Down	-	-
Unigene15237_Sogatella_furcifera	Imidacloprid	265	3.98	0.908	-2.132	Down	-	-
Unigene15237_Sogatella_furcifera	Triazophos	265	3.98	1.732	-1.20033	Down	-	-
Unigene15285_Sogatella_furcifera	Deltamethrin	202	1.73	0.01	-7.43463	Down	-	-
Unigene15285_Sogatella_furcifera	Imidacloprid	202	1.73	0.01	-7.43463	Down	-	-
Unigene15285_Sogatella_furcifera	Triazophos	202	1.73	0.01	-7.43463	Down	-	-
Unigene15931_Sogatella_furcifera	Deltamethrin	200	13.808	4.048	-1.77022	Down	-	-
Unigene15931_Sogatella_furcifera	Imidacloprid	200	13.808	4.54	-1.60474	Down	-	-
Unigene15931_Sogatella_furcifera	Triazophos	200	13.808	1.782	-2.95394	Down	-	-
Unigene17241_Sogatella_furcifera	Deltamethrin	270	3.786	0.298	-3.66729	Down	-	-
Unigene17241_Sogatella_furcifera	Imidacloprid	270	3.786	0.298	-3.66729	Down	-	-
Unigene17241_Sogatella_furcifera	Triazophos	270	3.786	0.738	-2.35898	Down	-	-
Unigene10586_Sogatella_furcifera	Deltamethrin	868	11.826	4.688	-1.33492	Down	-	-
Unigene10586_Sogatella_furcifera	Imidacloprid	868	11.826	3.066	-1.94753	Down	-	-
Unigene10586_Sogatella_furcifera	Triazophos	868	11.826	1.548	-2.93348	Down	-	-
Unigene11116_Sogatella_furcifera	Deltamethrin	588	8.218	3.88	-1.08273	Down	-	-
Unigene11116_Sogatella_furcifera	Imidacloprid	588	8.218	4.072	-1.01305	Down	-	-
Unigene11116_Sogatella_furcifera	Triazophos	588	8.218	3.726	-1.14116	Down	-	-
